# Supplementary material for: Integrated molecular data analysis confirms PDK1 as a candidate risk factor in ALS pathophysiology
Source: Mol Brain. 2025 Oct 1;18:76. doi: 10.1186/s13041-025-01248-0 (PMC12486756; doi:10.1186/s13041-025-01248-0)
Supplement: Supplementary file 1 — Supplementary Material 1 [file 13041_2025_1248_MOESM1_ESM.xlsx]

## Sheet: SNP1
chr.exposure	pos.exposure	SNP	effect_allele.exposure	other_allele.exposure	beta.exposure	pval.exposure	se.exposure	samplesize.exposure	exposure	mr_keep.exposure	pval_origin.exposure	id.exposure	eaf.exposure	data_source.exposure	Source	F
chr1	196692375	rs10922094	CATTA	GATTA	-0.0515	1.239e-10	0.008004	35339	ABL1;ABL1	TRUE	reported	ABL1_ABL1	NA	textfile	3341_33_ABL1_ABL1	37.26
chr14	27853745	rs137881064	G	T	-0.4553	2.613e-07	0.088418	35363	ABL1;ABL1	TRUE	reported	ABL1_ABL1	NA	textfile	3341_33_ABL1_ABL1	23.8647
chr14	43940092	rs72678640	G	A	0.0921	6.055e-07	0.018459	35366	ABL1;ABL1	TRUE	reported	ABL1_ABL1	NA	textfile	3341_33_ABL1_ABL1	22.405
chr2	3592552	rs6542680	T	C	-0.053	1.712e-07	0.010137	35332	ABL1;ABL1	TRUE	reported	ABL1_ABL1	NA	textfile	3341_33_ABL1_ABL1	24.6023
chr4	27315548	rs62300832	G	A	-0.0927	3.378e-07	0.018173	35353	ABL1;ABL1	TRUE	reported	ABL1_ABL1	NA	textfile	3341_33_ABL1_ABL1	23.4179
chr6	32610501	rs2858863	T	C	-0.0534	8.322e-07	0.010837	35439	ABL1;ABL1	TRUE	reported	ABL1_ABL1	NA	textfile	3341_33_ABL1_ABL1	21.8528
chr6	32833094	rs13208583	T	C	0.0664	2.38e-07	0.012851	35435	ABL1;ABL1	TRUE	reported	ABL1_ABL1	NA	textfile	3341_33_ABL1_ABL1	24.0273
chr1	16170777	rs28629977	C	G	0.0446	6.402e-08	0.008248	35386	ACAA1;THIK	TRUE	reported	ACAA1_THIK	NA	textfile	17782_23_ACAA1_THIK	26.3157
chr1	52927236	rs1242331	G	A	0.0554	1.046e-10	0.008576	35368	ACAA1;THIK	TRUE	reported	ACAA1_THIK	NA	textfile	17782_23_ACAA1_THIK	37.5571
chr1	94411372	rs4477285	A	G	-0.0405	5.678e-07	0.008097	35353	ACAA1;THIK	TRUE	reported	ACAA1_THIK	NA	textfile	17782_23_ACAA1_THIK	22.5167
chr14	73548238	rs143276016	A	G	-0.0536	8.754e-10	0.008743	35342	ACAA1;THIK	TRUE	reported	ACAA1_THIK	NA	textfile	17782_23_ACAA1_THIK	33.826
chr14	73629344	rs72719670	C	T	-0.0843	8.044e-20	0.009251	35351	ACAA1;THIK	TRUE	reported	ACAA1_THIK	NA	textfile	17782_23_ACAA1_THIK	74.7344
chr16	80461813	rs71398196	C	G	0.0529	1.641e-07	0.010103	35378	ACAA1;THIK	TRUE	reported	ACAA1_THIK	NA	textfile	17782_23_ACAA1_THIK	24.6748
chr18	58420185	rs11152071	C	T	-0.0642	8.659e-12	0.009404	35367	ACAA1;THIK	TRUE	reported	ACAA1_THIK	NA	textfile	17782_23_ACAA1_THIK	41.9457
chr19	41385297	rs142996134	A	G	-0.1106	8.174e-07	0.022429	35373	ACAA1;THIK	TRUE	reported	ACAA1_THIK	NA	textfile	17782_23_ACAA1_THIK	21.8843
chr2	27616502	rs4666000	C	T	0.0526	5.06e-08	0.009653	35373	ACAA1;THIK	TRUE	reported	ACAA1_THIK	NA	textfile	17782_23_ACAA1_THIK	26.7233
chr22	40814137	rs74770429	C	T	-0.1323	2.262e-11	0.019782	35371	ACAA1;THIK	TRUE	reported	ACAA1_THIK	NA	textfile	17782_23_ACAA1_THIK	40.2552
chr3	35454670	rs143003308	T	G	-0.4065	8.619e-08	0.075929	35360	ACAA1;THIK	TRUE	reported	ACAA1_THIK	NA	textfile	17782_23_ACAA1_THIK	25.7958
chr3	36659290	rs114653015	T	C	-0.2068	1.051e-13	0.027817	35355	ACAA1;THIK	TRUE	reported	ACAA1_THIK	NA	textfile	17782_23_ACAA1_THIK	49.742
chr3	36951421	rs75559943	C	T	-0.3655	6.964e-08	0.067784	35356	ACAA1;THIK	TRUE	reported	ACAA1_THIK	NA	textfile	17782_23_ACAA1_THIK	26.1675
chr3	37376658	rs112208526	C	T	-0.1539	2.645e-11	0.02309	35357	ACAA1;THIK	TRUE	reported	ACAA1_THIK	NA	textfile	17782_23_ACAA1_THIK	39.9827
chr3	37772103	rs2685096	C	A	-0.0809	1.04e-21	0.008451	35357	ACAA1;THIK	TRUE	reported	ACAA1_THIK	NA	textfile	17782_23_ACAA1_THIK	82.4752
chr3	38125604	rs2229528	G	A	-0.6028	1e-200	0.012914	35357	ACAA1;THIK	TRUE	reported	ACAA1_THIK	NA	textfile	17782_23_ACAA1_THIK	1960.95
chr3	38136799	rs7625290	G	T	-0.1782	6.104e-20	0.019491	35357	ACAA1;THIK	TRUE	reported	ACAA1_THIK	NA	textfile	17782_23_ACAA1_THIK	75.2298
chr3	38768201	rs74848784	C	T	-0.1367	1.215e-07	0.025835	35356	ACAA1;THIK	TRUE	reported	ACAA1_THIK	NA	textfile	17782_23_ACAA1_THIK	25.1978
chr3	39108083	rs28362641	T	C	-0.0812	8.592e-14	0.010883	35356	ACAA1;THIK	TRUE	reported	ACAA1_THIK	NA	textfile	17782_23_ACAA1_THIK	50.1023
chr3	39629445	rs138983321	C	A	-0.2208	2.733e-12	0.031584	35346	ACAA1;THIK	TRUE	reported	ACAA1_THIK	NA	textfile	17782_23_ACAA1_THIK	43.9852
chr4	145900258	rs4835265	A	C	0.0745	1.37e-11	0.011019	35360	ACAA1;THIK	TRUE	reported	ACAA1_THIK	NA	textfile	17782_23_ACAA1_THIK	41.1406
chr6	163494579	rs117765914	T	C	-0.218	4.719e-07	0.043276	35372	ACAA1;THIK	TRUE	reported	ACAA1_THIK	NA	textfile	17782_23_ACAA1_THIK	22.8382
chr1	196695521	rs10922098	T	C	-0.0889	1.019e-28	0.007996	35338	ACADL;ACADL	TRUE	reported	ACADL_ACADL	NA	textfile	17857_6_ACADL_ACADL	111.25
chr14	100710432	rs1555405	A	G	-0.0445	2.053e-07	0.008567	35380	ACADL;ACADL	TRUE	reported	ACADL_ACADL	NA	textfile	17857_6_ACADL_ACADL	24.2831
chr17	66190870	rs9902706	T	C	-0.135	2.369e-14	0.017696	35370	ACADL;ACADL	TRUE	reported	ACADL_ACADL	NA	textfile	17857_6_ACADL_ACADL	52.3793
chr2	27588855	rs12478841	G	A	0.0472	5.96e-07	0.009454	35373	ACADL;ACADL	TRUE	reported	ACADL_ACADL	NA	textfile	17857_6_ACADL_ACADL	22.4334
chr3	74348841	rs62269916	A	G	0.1061	8e-07	0.021498	35343	ACADL;ACADL	TRUE	reported	ACADL_ACADL	NA	textfile	17857_6_ACADL_ACADL	21.9218
chr3	165730789	rs9864801	TAGAGAG	TATAGAG	-0.0422	1.036e-07	0.007932	35339	ACADL;ACADL	TRUE	reported	ACADL_ACADL	NA	textfile	17857_6_ACADL_ACADL	25.4743
chr6	31937353	rs1042663	A	G	0.0969	1.132e-12	0.013622	35441	ACADL;ACADL	TRUE	reported	ACADL_ACADL	NA	textfile	17857_6_ACADL_ACADL	45.5416
chr6	32566244	rs79749596	C	T	0.0429	7.759e-08	0.007985	35429	ACADL;ACADL	TRUE	reported	ACADL_ACADL	NA	textfile	17857_6_ACADL_ACADL	25.9781
chr9	21673751	rs11794541	A	T	-0.0816	4.937e-07	0.016227	35351	ACADL;ACADL	TRUE	reported	ACADL_ACADL	NA	textfile	17857_6_ACADL_ACADL	22.7586
chr9	90072195	rs117029274	C	T	0.1209	4.9e-07	0.024035	35361	ACADL;ACADL	TRUE	reported	ACADL_ACADL	NA	textfile	17857_6_ACADL_ACADL	22.7723
chr1	75726897	rs11161468	T	C	0.2255	4.364e-151	0.008613	35356	ACADM;ACADM	TRUE	reported	ACADM_ACADM	NA	textfile	17333_20_ACADM_ACADM	616.917
chr1	76703391	rs653833	T	C	0.0607	8.052e-08	0.011312	35352	ACADM;ACADM	TRUE	reported	ACADM_ACADM	NA	textfile	17333_20_ACADM_ACADM	25.9144
chr1	77410468	rs11162339	T	C	-0.0527	4.129e-07	0.010409	35356	ACADM;ACADM	TRUE	reported	ACADM_ACADM	NA	textfile	17333_20_ACADM_ACADM	23.0699
chr17	65554123	rs117481339	C	T	-0.2038	6.541e-07	0.040969	35359	ACADM;ACADM	TRUE	reported	ACADM_ACADM	NA	textfile	17333_20_ACADM_ACADM	22.271
chr5	71703490	rs55663412	T	C	0.0805	5.529e-07	0.016078	35358	ACADM;ACADM	TRUE	reported	ACADM_ACADM	NA	textfile	17333_20_ACADM_ACADM	22.5616
chr1	150812144	rs10305748	T	C	-0.1173	8.355e-07	0.023808	35363	ACADS;SCAD	TRUE	reported	ACADS_SCAD	NA	textfile	17393_13_ACADS_SCAD	21.847
chr1	196183998	rs1408868	C	T	-0.0655	2.72e-08	0.011784	35337	ACADS;SCAD	TRUE	reported	ACADS_SCAD	NA	textfile	17393_13_ACADS_SCAD	27.8061
chr1	196695521	rs10922098	T	C	-0.2103	1.902e-146	0.008161	35338	ACADS;SCAD	TRUE	reported	ACADS_SCAD	NA	textfile	17393_13_ACADS_SCAD	597.633
chr1	198065935	rs7513100	C	T	0.0589	1.756e-07	0.011276	35343	ACADS;SCAD	TRUE	reported	ACADS_SCAD	NA	textfile	17393_13_ACADS_SCAD	24.5563
chr17	28367840	rs704	A	G	0.0472	4.549e-09	0.008051	35360	ACADS;SCAD	TRUE	reported	ACADS_SCAD	NA	textfile	17393_13_ACADS_SCAD	30.9333
chr17	34662970	rs11080290	A	T	0.052	1.832e-07	0.00997	35369	ACADS;SCAD	TRUE	reported	ACADS_SCAD	NA	textfile	17393_13_ACADS_SCAD	24.4827
chr19	6713251	rs1047286	A	G	-0.0499	1.058e-07	0.009386	35372	ACADS;SCAD	TRUE	reported	ACADS_SCAD	NA	textfile	17393_13_ACADS_SCAD	25.438
chr2	216622986	rs111696008	A	G	-0.196	2.064e-13	0.026686	35359	ACADS;SCAD	TRUE	reported	ACADS_SCAD	NA	textfile	17393_13_ACADS_SCAD	48.5498
chr2	216625740	rs144202860	A	G	-0.1899	1.084e-07	0.035749	35359	ACADS;SCAD	TRUE	reported	ACADS_SCAD	NA	textfile	17393_13_ACADS_SCAD	25.396
chr20	33486348	rs6120277	CTAA	CTAC	-0.0787	6.01e-07	0.015769	35366	ACADS;SCAD	TRUE	reported	ACADS_SCAD	NA	textfile	17393_13_ACADS_SCAD	22.4173
chr3	165666630	rs546886	T	A	0.0934	1.089e-13	0.012571	35338	ACADS;SCAD	TRUE	reported	ACADS_SCAD	NA	textfile	17393_13_ACADS_SCAD	49.6817
chr3	165768357	rs11720167	G	T	0.1842	4.704e-73	0.010189	35339	ACADS;SCAD	TRUE	reported	ACADS_SCAD	NA	textfile	17393_13_ACADS_SCAD	294.143
chr3	167190675	rs73169103	T	C	0.1281	3.48e-09	0.021685	35354	ACADS;SCAD	TRUE	reported	ACADS_SCAD	NA	textfile	17393_13_ACADS_SCAD	31.4067
chr6	31910331	rs6457457	T	C	0.1598	7.873e-23	0.016246	35441	ACADS;SCAD	TRUE	reported	ACADS_SCAD	NA	textfile	17393_13_ACADS_SCAD	87.0769
chr6	31976816	rs550671	T	C	0.1468	3.48e-37	0.011521	35440	ACADS;SCAD	TRUE	reported	ACADS_SCAD	NA	textfile	17393_13_ACADS_SCAD	146.122
chr6	32487054	rs538958533	A	T	0.0904	5.288e-12	0.013106	35439	ACADS;SCAD	TRUE	reported	ACADS_SCAD	NA	textfile	17393_13_ACADS_SCAD	42.8192
chr1	196695521	rs10922098	T	C	-0.043	6.501e-08	0.007956	35338	ACADSB;acyl_Coenzyme_A_dehydrogenase	TRUE	reported	ACADSB_acyl_Coenzyme_A_dehydrogenase	NA	textfile	17403_14_ACADSB_acyl_Coenzyme_A_dehydrogenase	26.29
chr10	71033304	rs150511525	T	C	0.2408	1.577e-07	0.045925	35371	ACADSB;acyl_Coenzyme_A_dehydrogenase	TRUE	reported	ACADSB_acyl_Coenzyme_A_dehydrogenase	NA	textfile	17403_14_ACADSB_acyl_Coenzyme_A_dehydrogenase	24.7433
chr10	123039167	rs7913063	T	A	0.1687	4.318e-36	0.013449	35382	ACADSB;acyl_Coenzyme_A_dehydrogenase	TRUE	reported	ACADSB_acyl_Coenzyme_A_dehydrogenase	NA	textfile	17403_14_ACADSB_acyl_Coenzyme_A_dehydrogenase	141.61
chr10	123083948	rs7894710	A	C	-0.1194	5.065e-20	0.013031	35382	ACADSB;acyl_Coenzyme_A_dehydrogenase	TRUE	reported	ACADSB_acyl_Coenzyme_A_dehydrogenase	NA	textfile	17403_14_ACADSB_acyl_Coenzyme_A_dehydrogenase	75.5606
chr3	165743688	rs1706435	G	A	0.0594	1.667e-13	0.008056	35339	ACADSB;acyl_Coenzyme_A_dehydrogenase	TRUE	reported	ACADSB_acyl_Coenzyme_A_dehydrogenase	NA	textfile	17403_14_ACADSB_acyl_Coenzyme_A_dehydrogenase	48.9301
chr5	164120629	rs75865130	T	G	-0.2037	8.791e-09	0.03541	35347	ACADSB;acyl_Coenzyme_A_dehydrogenase	TRUE	reported	ACADSB_acyl_Coenzyme_A_dehydrogenase	NA	textfile	17403_14_ACADSB_acyl_Coenzyme_A_dehydrogenase	29.7833
chr6	141817666	rs575883952	T	C	0.1023	3.497e-07	0.020081	35352	ACADSB;acyl_Coenzyme_A_dehydrogenase	TRUE	reported	ACADSB_acyl_Coenzyme_A_dehydrogenase	NA	textfile	17403_14_ACADSB_acyl_Coenzyme_A_dehydrogenase	23.3573
chr7	131142940	rs79254850	T	C	-0.1828	2.466e-08	0.032785	35359	ACADSB;acyl_Coenzyme_A_dehydrogenase	TRUE	reported	ACADSB_acyl_Coenzyme_A_dehydrogenase	NA	textfile	17403_14_ACADSB_acyl_Coenzyme_A_dehydrogenase	27.9798
chr11	46290663	rs117516871	A	C	-0.1613	7.34e-07	0.032572	35376	ACADVL;ACADV	TRUE	reported	ACADVL_ACADV	NA	textfile	19262_219_ACADVL_ACADV	22.071
chr14	72980531	rs60391092	TAATTAATTAATTTATTTATTTATTTATTTATTT	TAATTAATTTATTTATTTATTTATTTATTTATTT	-0.3208	2.626e-07	0.06231	35352	ACADVL;ACADV	TRUE	reported	ACADVL_ACADV	NA	textfile	19262_219_ACADVL_ACADV	23.8559
chr17	7215003	rs507506	G	A	-0.0482	1.157e-09	0.00792	35376	ACADVL;ACADV	TRUE	reported	ACADVL_ACADV	NA	textfile	19262_219_ACADVL_ACADV	33.3339
chr2	31057272	rs13394512	C	T	-0.0418	2.959e-07	0.008154	35364	ACADVL;ACADV	TRUE	reported	ACADVL_ACADV	NA	textfile	19262_219_ACADVL_ACADV	23.6512
chr3	56815721	rs1354034	C	T	0.0413	3.473e-07	0.008105	35356	ACADVL;ACADV	TRUE	reported	ACADVL_ACADV	NA	textfile	19262_219_ACADVL_ACADV	23.3688
chr11	126318484	rs611593	T	G	-0.0745	1.251e-12	0.010494	35364	ACE;ACE	TRUE	reported	ACE_ACE	NA	textfile	10714_7_ACE_ACE	45.36
chr11	126431861	rs35166255	A	G	0.2641	7.107e-39	0.020251	35359	ACE;ACE	TRUE	reported	ACE_ACE	NA	textfile	10714_7_ACE_ACE	153.069
chr17	7176274	rs111072793	A	C	0.057	1.983e-08	0.010154	35358	ACE;ACE	TRUE	reported	ACE_ACE	NA	textfile	10714_7_ACE_ACE	28.3608
chr17	7897001	rs143501783	C	T	0.2169	8.225e-09	0.037632	35361	ACE;ACE	TRUE	reported	ACE_ACE	NA	textfile	10714_7_ACE_ACE	29.8983
chr17	60699653	rs142587417	A	G	-0.1603	1.007e-11	0.023554	35355	ACE;ACE	TRUE	reported	ACE_ACE	NA	textfile	10714_7_ACE_ACE	41.685
chr17	61332764	rs189634497	C	T	-0.1579	2.909e-18	0.018118	35348	ACE;ACE	TRUE	reported	ACE_ACE	NA	textfile	10714_7_ACE_ACE	68.3575
chr17	62011454	rs74905978	G	C	0.2056	9.541e-12	0.030176	35356	ACE;ACE	TRUE	reported	ACE_ACE	NA	textfile	10714_7_ACE_ACE	41.7797
chr17	62491861	rs139241617	A	G	-0.2455	8.94e-20	0.026975	35356	ACE;ACE	TRUE	reported	ACE_ACE	NA	textfile	10714_7_ACE_ACE	74.5457
chr17	62699438	rs2429385	A	G	-0.2106	2.568e-26	0.019842	35356	ACE;ACE	TRUE	reported	ACE_ACE	NA	textfile	10714_7_ACE_ACE	101.388
chr17	62992139	rs4968748	A	G	-0.3472	1e-200	0.009319	35357	ACE;ACE	TRUE	reported	ACE_ACE	NA	textfile	10714_7_ACE_ACE	1249.29
chr17	63493841	rs12709437	CCACCCCTT	CCACCCCTC	0.3783	2.609e-36	0.030064	35357	ACE;ACE	TRUE	reported	ACE_ACE	NA	textfile	10714_7_ACE_ACE	142.502
chr17	63499624	rs148768565	T	C	0.277	2.785e-29	0.024658	35356	ACE;ACE	TRUE	reported	ACE_ACE	NA	textfile	10714_7_ACE_ACE	113.576
chr17	63571809	rs142377191	A	G	0.2677	1.377e-26	0.025084	35356	ACE;ACE	TRUE	reported	ACE_ACE	NA	textfile	10714_7_ACE_ACE	102.505
chr17	63720642	rs111725844	T	C	0.3298	1.068e-85	0.01681	35356	ACE;ACE	TRUE	reported	ACE_ACE	NA	textfile	10714_7_ACE_ACE	346.424
chr17	63724226	rs112530861	G	T	0.2983	8.747e-09	0.051848	35356	ACE;ACE	TRUE	reported	ACE_ACE	NA	textfile	10714_7_ACE_ACE	29.791
chr17	63725895	rs137988421	A	C	0.2929	1.592e-27	0.026944	35356	ACE;ACE	TRUE	reported	ACE_ACE	NA	textfile	10714_7_ACE_ACE	106.355
chr17	63832807	rs2584622	A	G	0.195	8.502e-34	0.016092	35355	ACE;ACE	TRUE	reported	ACE_ACE	NA	textfile	10714_7_ACE_ACE	132.157
chr17	64298765	rs79593721	T	C	-0.1963	2.091e-16	0.02389	35356	ACE;ACE	TRUE	reported	ACE_ACE	NA	textfile	10714_7_ACE_ACE	60.7646
chr17	65499636	rs12451970	T	G	-0.0583	5.199e-08	0.010708	35348	ACE;ACE	TRUE	reported	ACE_ACE	NA	textfile	10714_7_ACE_ACE	26.6786
chr19	41386069	rs8103531	T	C	0.0439	3.147e-08	0.007934	35360	ACE;ACE	TRUE	reported	ACE_ACE	NA	textfile	10714_7_ACE_ACE	27.5542
chr9	132448768	rs141042523	C	G	0.1308	3.703e-07	0.02573	35359	ACE;ACE	TRUE	reported	ACE_ACE	NA	textfile	10714_7_ACE_ACE	23.2583
chr9	133251244	rs3205136	A	C	0.2238	3.124e-63	0.013333	35355	ACE;ACE	TRUE	reported	ACE_ACE	NA	textfile	10714_7_ACE_ACE	253.575
chr9	133276354	rs600038	T	C	0.3376	1e-200	0.010929	35359	ACE;ACE	TRUE	reported	ACE_ACE	NA	textfile	10714_7_ACE_ACE	858.789
chr9	133540282	rs117608058	A	G	-0.1819	7.935e-13	0.025397	35349	ACE;ACE	TRUE	reported	ACE_ACE	NA	textfile	10714_7_ACE_ACE	46.1682
chr11	198986	rs4980320	C	T	0.0463	9.288e-09	0.008062	35352	ACE2;ACE2	TRUE	reported	ACE2_ACE2	NA	textfile	2805_6_ACE2_ACE2	29.6838
chr5	1884524	rs72706718	A	C	-0.0804	8.296e-07	0.016314	35294	ACE2;ACE2	TRUE	reported	ACE2_ACE2	NA	textfile	2805_6_ACE2_ACE2	21.8592
chr1	196677131	rs572515	G	A	-0.0811	7.242e-24	0.008051	35338	ACHE;ACES	TRUE	reported	ACHE_ACES	NA	textfile	15553_22_ACHE_ACES	91.3239
chr15	68561086	rs188004353	GTGCCCCA	GTCCCCCA	0.1987	9.734e-07	0.040576	35368	ACHE;ACES	TRUE	reported	ACHE_ACES	NA	textfile	15553_22_ACHE_ACES	21.5824
chr3	165743688	rs1706435	G	A	0.072	9.797e-19	0.008147	35339	ACHE;ACES	TRUE	reported	ACHE_ACES	NA	textfile	15553_22_ACHE_ACES	70.293
chr3	177280678	rs112602348	T	C	0.1213	7.868e-07	0.024562	35359	ACHE;ACES	TRUE	reported	ACHE_ACES	NA	textfile	15553_22_ACHE_ACES	21.9501
chr6	31455283	rs3099847	T	C	0.0731	3.374e-07	0.01433	35438	ACHE;ACES	TRUE	reported	ACHE_ACES	NA	textfile	15553_22_ACHE_ACES	23.4199
chr6	31910331	rs6457457	T	C	0.1022	1.432e-10	0.015938	35441	ACHE;ACES	TRUE	reported	ACHE_ACES	NA	textfile	15553_22_ACHE_ACES	37.0064
chr6	31979817	rs389512	C	G	0.0854	4.006e-14	0.011295	35440	ACHE;ACES	TRUE	reported	ACHE_ACES	NA	textfile	15553_22_ACHE_ACES	51.45
chr15	95776213	rs189763616	T	A	-0.1285	5.235e-07	0.02561	35367	ACP1;PPAC	TRUE	reported	ACP1_PPAC	NA	textfile	3858_5_ACP1_PPAC	22.6584
chr2	11320	rs113106463	A	G	-0.4275	1e-200	0.005857	35322	ACP1;PPAC	TRUE	reported	ACP1_PPAC	NA	textfile	3858_5_ACP1_PPAC	4794.73
chr2	76379	rs4854353	C	G	-0.4112	1e-200	0.005847	35320	ACP1;PPAC	TRUE	reported	ACP1_PPAC	NA	textfile	3858_5_ACP1_PPAC	4451.26
chr2	218476	rs1046207	G	C	-0.434	1.616e-89	0.021634	35314	ACP1;PPAC	TRUE	reported	ACP1_PPAC	NA	textfile	3858_5_ACP1_PPAC	362.2
chr2	384551	rs75257291	T	C	-0.3219	1.583e-15	0.040387	35300	ACP1;PPAC	TRUE	reported	ACP1_PPAC	NA	textfile	3858_5_ACP1_PPAC	57.1744
chr2	491149	rs2685218	G	A	-0.0861	2.761e-25	0.008287	35303	ACP1;PPAC	TRUE	reported	ACP1_PPAC	NA	textfile	3858_5_ACP1_PPAC	97.1525
chr2	746493	rs4854368	C	A	0.2128	6.507e-122	0.009063	35303	ACP1;PPAC	TRUE	reported	ACP1_PPAC	NA	textfile	3858_5_ACP1_PPAC	496.183
chr2	1629732	rs9678693	G	A	0.1716	1.8e-80	0.009033	35304	ACP1;PPAC	TRUE	reported	ACP1_PPAC	NA	textfile	3858_5_ACP1_PPAC	324.798
chr2	2003726	rs72767329	G	A	0.1095	1.947e-17	0.012887	35304	ACP1;PPAC	TRUE	reported	ACP1_PPAC	NA	textfile	3858_5_ACP1_PPAC	64.9781
chr2	2765174	rs34464813	A	G	0.0766	1.025e-12	0.010748	35310	ACP1;PPAC	TRUE	reported	ACP1_PPAC	NA	textfile	3858_5_ACP1_PPAC	45.7135
chr2	3212137	rs62119005	T	C	-0.054	4.78e-11	0.00821	35326	ACP1;PPAC	TRUE	reported	ACP1_PPAC	NA	textfile	3858_5_ACP1_PPAC	38.9353
chr2	131364037	rs537845454	A	C	0.1057	9.97e-07	0.021606	35355	ACP1;PPAC	TRUE	reported	ACP1_PPAC	NA	textfile	3858_5_ACP1_PPAC	21.5399
chr3	125405451	rs145943726	C	A	-0.0775	5.912e-08	0.014295	35368	ACP1;PPAC	TRUE	reported	ACP1_PPAC	NA	textfile	3858_5_ACP1_PPAC	26.4532
chr6	84626645	rs12211088	A	T	-1.4419	8.202e-07	0.292445	35345	ACP1;PPAC	TRUE	reported	ACP1_PPAC	NA	textfile	3858_5_ACP1_PPAC	21.8788
chr1	155216951	rs1057941	A	G	0.0427	1.267e-07	0.008082	35365	ADAMTS13;ATS13	TRUE	reported	ADAMTS13_ATS13	NA	textfile	3175_51_ADAMTS13_ATS13	25.1224
chr1	161510859	rs11810143	G	A	0.0622	7.664e-08	0.011572	35351	ADAMTS13;ATS13	TRUE	reported	ADAMTS13_ATS13	NA	textfile	3175_51_ADAMTS13_ATS13	26.002
chr12	6116765	rs112814955	A	G	0.0994	6.848e-14	0.01327	35381	ADAMTS13;ATS13	TRUE	reported	ADAMTS13_ATS13	NA	textfile	3175_51_ADAMTS13_ATS13	50.4979
chr12	91384364	rs1389065	A	G	-0.0572	3.24e-09	0.009664	35356	ADAMTS13;ATS13	TRUE	reported	ADAMTS13_ATS13	NA	textfile	3175_51_ADAMTS13_ATS13	31.5298
chr12	104581173	rs12318001	C	T	-0.0764	2.412e-08	0.013693	35359	ADAMTS13;ATS13	TRUE	reported	ADAMTS13_ATS13	NA	textfile	3175_51_ADAMTS13_ATS13	28.0177
chr14	68805408	rs4902651	T	C	0.0408	2.224e-07	0.007877	35357	ADAMTS13;ATS13	TRUE	reported	ADAMTS13_ATS13	NA	textfile	3175_51_ADAMTS13_ATS13	24.1458
chr18	32949352	rs11663249	C	T	0.0949	3.763e-07	0.018679	35340	ADAMTS13;ATS13	TRUE	reported	ADAMTS13_ATS13	NA	textfile	3175_51_ADAMTS13_ATS13	23.231
chr18	35459142	rs9957318	G	A	0.0545	1.754e-11	0.008104	35331	ADAMTS13;ATS13	TRUE	reported	ADAMTS13_ATS13	NA	textfile	3175_51_ADAMTS13_ATS13	40.704
chr19	7766052	rs145645281	G	A	-0.0498	1.958e-07	0.009571	35366	ADAMTS13;ATS13	TRUE	reported	ADAMTS13_ATS13	NA	textfile	3175_51_ADAMTS13_ATS13	24.3661
chr19	41320115	rs56254331	C	A	0.0602	4.206e-09	0.010245	35375	ADAMTS13;ATS13	TRUE	reported	ADAMTS13_ATS13	NA	textfile	3175_51_ADAMTS13_ATS13	31.075
chr22	43928975	rs3747207	A	G	0.0603	1.355e-10	0.009391	35372	ADAMTS13;ATS13	TRUE	reported	ADAMTS13_ATS13	NA	textfile	3175_51_ADAMTS13_ATS13	37.1068
chr4	123845801	rs1433210	C	A	0.0779	5.058e-15	0.009955	35351	ADAMTS13;ATS13	TRUE	reported	ADAMTS13_ATS13	NA	textfile	3175_51_ADAMTS13_ATS13	55.1106
chr4	174166091	rs6837794	T	C	-0.0469	3.545e-09	0.007944	35367	ADAMTS13;ATS13	TRUE	reported	ADAMTS13_ATS13	NA	textfile	3175_51_ADAMTS13_ATS13	31.3697
chr5	96916728	rs2927608	A	G	0.0682	5.725e-18	0.007895	35348	ADAMTS13;ATS13	TRUE	reported	ADAMTS13_ATS13	NA	textfile	3175_51_ADAMTS13_ATS13	67.1594
chr5	132256712	rs7720230	G	T	0.0395	8.176e-07	0.00801	35352	ADAMTS13;ATS13	TRUE	reported	ADAMTS13_ATS13	NA	textfile	3175_51_ADAMTS13_ATS13	21.8863
chr5	142034666	rs164505	T	C	-0.0419	4.911e-07	0.00833	35369	ADAMTS13;ATS13	TRUE	reported	ADAMTS13_ATS13	NA	textfile	3175_51_ADAMTS13_ATS13	22.7709
chr6	31355111	rs1140546	G	A	0.0441	8.712e-08	0.00824	35440	ADAMTS13;ATS13	TRUE	reported	ADAMTS13_ATS13	NA	textfile	3175_51_ADAMTS13_ATS13	25.779
chr6	147388044	rs7739314	C	A	-0.0445	1.957e-08	0.007924	35353	ADAMTS13;ATS13	TRUE	reported	ADAMTS13_ATS13	NA	textfile	3175_51_ADAMTS13_ATS13	28.384
chr7	130369470	rs10253113	G	A	0.0605	8.705e-12	0.008863	35354	ADAMTS13;ATS13	TRUE	reported	ADAMTS13_ATS13	NA	textfile	3175_51_ADAMTS13_ATS13	41.9365
chr9	100160836	rs11790004	T	C	0.0645	7.104e-08	0.01197	35345	ADAMTS13;ATS13	TRUE	reported	ADAMTS13_ATS13	NA	textfile	3175_51_ADAMTS13_ATS13	26.1321
chr9	129604010	rs2542243	A	G	-0.139	1.092e-08	0.024319	35362	ADAMTS13;ATS13	TRUE	reported	ADAMTS13_ATS13	NA	textfile	3175_51_ADAMTS13_ATS13	29.4023
chr9	132976307	rs75653292	T	C	-0.2398	1.753e-55	0.015283	35367	ADAMTS13;ATS13	TRUE	reported	ADAMTS13_ATS13	NA	textfile	3175_51_ADAMTS13_ATS13	221.576
chr9	133177937	rs145007118	T	C	-0.2348	3.107e-10	0.037309	35369	ADAMTS13;ATS13	TRUE	reported	ADAMTS13_ATS13	NA	textfile	3175_51_ADAMTS13_ATS13	35.6461
chr9	133255929	rs41302905	T	C	-0.8541	1e-200	0.027088	35370	ADAMTS13;ATS13	TRUE	reported	ADAMTS13_ATS13	NA	textfile	3175_51_ADAMTS13_ATS13	894.759
chr9	133327169	rs62575963	T	A	-0.4236	1e-200	0.013534	35371	ADAMTS13;ATS13	TRUE	reported	ADAMTS13_ATS13	NA	textfile	3175_51_ADAMTS13_ATS13	881.662
chr9	133418770	rs111587591	T	C	0.6504	1e-200	0.021484	35372	ADAMTS13;ATS13	TRUE	reported	ADAMTS13_ATS13	NA	textfile	3175_51_ADAMTS13_ATS13	824.847
chr9	133511283	rs55710199	T	C	0.1619	8.888e-08	0.030272	35360	ADAMTS13;ATS13	TRUE	reported	ADAMTS13_ATS13	NA	textfile	3175_51_ADAMTS13_ATS13	25.7427
chr9	133693033	rs138661900	A	G	0.2316	9.831e-13	0.032469	35370	ADAMTS13;ATS13	TRUE	reported	ADAMTS13_ATS13	NA	textfile	3175_51_ADAMTS13_ATS13	45.7912
chr9	133834107	rs2510238	G	A	0.1072	6.377e-26	0.010182	35370	ADAMTS13;ATS13	TRUE	reported	ADAMTS13_ATS13	NA	textfile	3175_51_ADAMTS13_ATS13	99.7622
chr9	134256199	rs529721950	TGGGTAGGGGGT	GGGGTAGGGGGT	-0.4115	4.483e-18	0.047485	35320	ADAMTS13;ATS13	TRUE	reported	ADAMTS13_ATS13	NA	textfile	3175_51_ADAMTS13_ATS13	67.588
chr1	187152112	rs543597645	G	A	0.4201	8.432e-07	0.085298	35358	ADCYAP1;PACA	TRUE	reported	ADCYAP1_PACA	NA	textfile	8285_64_ADCYAP1_PACA	21.8308
chr14	106473508	rs4977155	C	T	-0.0715	2.9e-11	0.010749	34966	ADCYAP1;PACA	TRUE	reported	ADCYAP1_PACA	NA	textfile	8285_64_ADCYAP1_PACA	39.8216
chr2	1156183	rs4971395	G	A	-0.1154	1.304e-07	0.021863	35303	ADCYAP1;PACA	TRUE	reported	ADCYAP1_PACA	NA	textfile	8285_64_ADCYAP1_PACA	25.0746
chr6	32521978	rs41559913	C	G	0.0466	4.152e-09	0.007928	35439	ADCYAP1;PACA	TRUE	reported	ADCYAP1_PACA	NA	textfile	8285_64_ADCYAP1_PACA	31.0947
chr6	100774131	rs138456272	C	T	0.3038	7.817e-07	0.061499	35351	ADCYAP1;PACA	TRUE	reported	ADCYAP1_PACA	NA	textfile	8285_64_ADCYAP1_PACA	21.9625
chr7	70323537	rs80197247	A	G	-0.1458	9.292e-07	0.029718	35360	ADCYAP1;PACA	TRUE	reported	ADCYAP1_PACA	NA	textfile	8285_64_ADCYAP1_PACA	21.663
chr1	196734577	rs412852	A	G	-0.0409	1.971e-07	0.007862	35339	ADCYAP1;PACAP_27	TRUE	reported	ADCYAP1_PACAP_27	NA	textfile	8446_4_ADCYAP1_PACAP_27	24.357
chr14	106473508	rs4977155	C	T	-0.0641	2.225e-09	0.010718	34966	ADCYAP1;PACAP_27	TRUE	reported	ADCYAP1_PACAP_27	NA	textfile	8446_4_ADCYAP1_PACAP_27	32.1907
chr4	142042623	rs2322310	C	T	-0.1109	3.737e-07	0.021823	35357	ADCYAP1;PACAP_27	TRUE	reported	ADCYAP1_PACAP_27	NA	textfile	8446_4_ADCYAP1_PACAP_27	23.2422
chr6	32520941	rs111304729	G	C	0.0485	7.548e-08	0.009019	35438	ADCYAP1;PACAP_27	TRUE	reported	ADCYAP1_PACAP_27	NA	textfile	8446_4_ADCYAP1_PACAP_27	26.0261
chr1	196704300	rs9970075	G	T	-0.0449	1.713e-08	0.007963	35339	ADCYAP1;PACAP_38	TRUE	reported	ADCYAP1_PACAP_38	NA	textfile	8450_36_ADCYAP1_PACAP_38	28.6142
chr2	3592552	rs6542680	T	C	-0.0778	2.453e-14	0.010204	35332	ADCYAP1;PACAP_38	TRUE	reported	ADCYAP1_PACAP_38	NA	textfile	8450_36_ADCYAP1_PACAP_38	52.3192
chr2	54698542	rs354221	T	C	-0.0791	3.365e-07	0.015504	35345	ADCYAP1;PACAP_38	TRUE	reported	ADCYAP1_PACAP_38	NA	textfile	8450_36_ADCYAP1_PACAP_38	23.4265
chr2	149028357	rs113723791	T	C	0.3994	6.789e-07	0.080406	35351	ADCYAP1;PACAP_38	TRUE	reported	ADCYAP1_PACAP_38	NA	textfile	8450_36_ADCYAP1_PACAP_38	22.2066
chr22	22702918	rs5751522	T	C	0.0426	9.964e-07	0.008707	35345	ADCYAP1;PACAP_38	TRUE	reported	ADCYAP1_PACAP_38	NA	textfile	8450_36_ADCYAP1_PACAP_38	21.5439
chr5	119334673	rs71585211	T	C	0.2094	5.688e-07	0.041867	35362	ADCYAP1;PACAP_38	TRUE	reported	ADCYAP1_PACAP_38	NA	textfile	8450_36_ADCYAP1_PACAP_38	22.514
chr8	100960281	rs2923783	TTTTTTTTTGGGT	GTTTTTTTTGGGT	0.0412	6.909e-07	0.0083	35351	ADCYAP1;PACAP_38	TRUE	reported	ADCYAP1_PACAP_38	NA	textfile	8450_36_ADCYAP1_PACAP_38	22.1759
chr1	196692375	rs10922094	CATTA	GATTA	-0.0464	7.539e-09	0.00803	35339	ADH1B;ADH1B	TRUE	reported	ADH1B_ADH1B	NA	textfile	9834_62_ADH1B_ADH1B	30.0502
chr22	43928975	rs3747207	A	G	0.0472	4.768e-07	0.009374	35372	ADH1B;ADH1B	TRUE	reported	ADH1B_ADH1B	NA	textfile	9834_62_ADH1B_ADH1B	22.8179
chr3	49628541	rs6803222	GCGGGAGGTCTA	GCTGGAGGTCTA	-0.0436	2.342e-07	0.008433	35344	ADH1B;ADH1B	TRUE	reported	ADH1B_ADH1B	NA	textfile	9834_62_ADH1B_ADH1B	24.0575
chr3	165787389	rs1355538	G	A	-0.0423	1.356e-07	0.008025	35338	ADH1B;ADH1B	TRUE	reported	ADH1B_ADH1B	NA	textfile	9834_62_ADH1B_ADH1B	25.0054
chr4	99318162	rs1229984	C	T	0.4338	3.531e-12	0.062374	35344	ADH1B;ADH1B	TRUE	reported	ADH1B_ADH1B	NA	textfile	9834_62_ADH1B_ADH1B	43.5326
chr6	32658674	rs28414666	A	G	0.0508	3.695e-09	0.008614	35439	ADH1B;ADH1B	TRUE	reported	ADH1B_ADH1B	NA	textfile	9834_62_ADH1B_ADH1B	31.3011
chr11	94075453	rs4753123	T	C	-0.068	2.028e-08	0.012122	35353	ADH1C;ADH1G	TRUE	reported	ADH1C_ADH1G	NA	textfile	15525_294_ADH1C_ADH1G	28.3212
chr19	54255498	rs12975366	C	T	-0.0434	1.593e-07	0.00828	35370	ADH1C;ADH1G	TRUE	reported	ADH1C_ADH1G	NA	textfile	15525_294_ADH1C_ADH1G	24.7264
chr22	43928847	rs738409	G	C	0.0706	3.237e-13	0.009692	35372	ADH1C;ADH1G	TRUE	reported	ADH1C_ADH1G	NA	textfile	15525_294_ADH1C_ADH1G	47.7557
chr4	99349450	rs283415	T	C	0.1279	2.508e-55	0.008163	35344	ADH1C;ADH1G	TRUE	reported	ADH1C_ADH1G	NA	textfile	15525_294_ADH1C_ADH1G	220.945
chr6	32563719	rs140825818	G	A	0.0655	8.148e-08	0.012211	35439	ADH1C;ADH1G	TRUE	reported	ADH1C_ADH1G	NA	textfile	15525_294_ADH1C_ADH1G	25.8954
chr8	125487789	rs28601761	G	C	-0.061	1.468e-13	0.008254	35369	ADH1C;ADH1G	TRUE	reported	ADH1C_ADH1G	NA	textfile	15525_294_ADH1C_ADH1G	49.1556
chr1	80998564	rs185490651	A	T	0.1743	6.183e-07	0.034962	35344	ADH5;ADHX	TRUE	reported	ADH5_ADHX	NA	textfile	11369_23_ADH5_ADHX	22.3689
chr17	56953423	rs58650956	AAAAAAAAAAAC	AAAAAAAAATAC	0.0759	8.145e-07	0.01539	35357	ADH5;ADHX	TRUE	reported	ADH5_ADHX	NA	textfile	11369_23_ADH5_ADHX	21.8902
chr3	165725994	rs705016	T	C	0.0435	7.818e-07	0.008806	35330	ADH5;ADHX	TRUE	reported	ADH5_ADHX	NA	textfile	11369_23_ADH5_ADHX	21.9616
chr4	94371880	rs139040367	C	T	-0.2412	3.771e-09	0.040923	35333	ADH5;ADHX	TRUE	reported	ADH5_ADHX	NA	textfile	11369_23_ADH5_ADHX	31.2653
chr4	96035110	rs72678667	C	T	-0.2305	2.024e-13	0.031372	35328	ADH5;ADHX	TRUE	reported	ADH5_ADHX	NA	textfile	11369_23_ADH5_ADHX	48.5847
chr4	96742839	rs4699538	GATGAGCGCTG	GATGAGCGCCG	0.0426	4.329e-07	0.008429	35328	ADH5;ADHX	TRUE	reported	ADH5_ADHX	NA	textfile	11369_23_ADH5_ADHX	22.9884
chr4	99078697	rs13125919	T	C	0.1137	5.343e-19	0.012768	35337	ADH5;ADHX	TRUE	reported	ADH5_ADHX	NA	textfile	11369_23_ADH5_ADHX	71.3703
chr4	99083469	rs28894371	A	G	-0.3572	1.425e-77	0.019159	35337	ADH5;ADHX	TRUE	reported	ADH5_ADHX	NA	textfile	11369_23_ADH5_ADHX	312.838
chr4	99524049	rs192855919	G	C	-1.2225	4.949e-21	0.129911	35334	ADH5;ADHX	TRUE	reported	ADH5_ADHX	NA	textfile	11369_23_ADH5_ADHX	79.6982
chr4	100142597	rs151006272	A	G	-0.2634	2.542e-14	0.034568	35333	ADH5;ADHX	TRUE	reported	ADH5_ADHX	NA	textfile	11369_23_ADH5_ADHX	52.2547
chr4	100993558	rs138191461	C	A	-0.2874	3.583e-16	0.035256	35331	ADH5;ADHX	TRUE	reported	ADH5_ADHX	NA	textfile	11369_23_ADH5_ADHX	59.8067
chr4	105456845	rs73836216	A	G	-0.3259	1.35e-11	0.048187	35344	ADH5;ADHX	TRUE	reported	ADH5_ADHX	NA	textfile	11369_23_ADH5_ADHX	41.1672
chr1	196695521	rs10922098	T	C	-0.0787	4.301e-22	0.008144	35329	ADH7;ADH7	TRUE	reported	ADH7_ADH7	NA	textfile	11377_19_ADH7_ADH7	84.0459
chr10	17791194	rs2461155	C	T	0.0537	5.507e-08	0.009882	35344	ADH7;ADH7	TRUE	reported	ADH7_ADH7	NA	textfile	11377_19_ADH7_ADH7	26.5767
chr10	17806399	rs565840574	G	A	0.0619	1.345e-13	0.008363	35344	ADH7;ADH7	TRUE	reported	ADH7_ADH7	NA	textfile	11377_19_ADH7_ADH7	49.306
chr10	103539719	rs6584554	A	G	-0.0517	5.536e-07	0.010326	35361	ADH7;ADH7	TRUE	reported	ADH7_ADH7	NA	textfile	11377_19_ADH7_ADH7	22.5611
chr4	98535222	rs140859990	A	G	-0.0876	2.569e-08	0.015731	35326	ADH7;ADH7	TRUE	reported	ADH7_ADH7	NA	textfile	11377_19_ADH7_ADH7	27.9086
chr4	99350990	rs6846835	C	T	-0.0882	7.609e-21	0.009418	35335	ADH7;ADH7	TRUE	reported	ADH7_ADH7	NA	textfile	11377_19_ADH7_ADH7	78.9337
chr4	99430279	rs17529509	A	C	-0.4233	2.169e-169	0.015258	35334	ADH7;ADH7	TRUE	reported	ADH7_ADH7	NA	textfile	11377_19_ADH7_ADH7	692.698
chr4	99763644	rs716556	A	G	0.0586	3.9e-12	0.008443	35333	ADH7;ADH7	TRUE	reported	ADH7_ADH7	NA	textfile	11377_19_ADH7_ADH7	43.3555
chr6	32633754	rs72848256	G	A	0.0642	5.983e-12	0.009331	35430	ADH7;ADH7	TRUE	reported	ADH7_ADH7	NA	textfile	11377_19_ADH7_ADH7	42.6046
chr9	93125038	rs2275848	T	G	-0.0675	2.284e-11	0.010095	35349	ADH7;ADH7	TRUE	reported	ADH7_ADH7	NA	textfile	11377_19_ADH7_ADH7	40.2381
chr1	10167444	rs529600216	AAATAATAATAATAATAATAATAATAATAAT	TAATAATAATAATAATAATAATAATAATAAT	0.1512	8.421e-08	0.02822	35391	ADIPOQ;Adiponectin	TRUE	reported	ADIPOQ_Adiponectin	NA	textfile	3554_24_ADIPOQ_Adiponectin	25.8364
chr1	78157942	rs17391694	T	C	0.0649	8.674e-08	0.012125	35355	ADIPOQ;Adiponectin	TRUE	reported	ADIPOQ_Adiponectin	NA	textfile	3554_24_ADIPOQ_Adiponectin	25.7851
chr1	219494910	rs1538742	A	C	-0.0626	5.26e-13	0.008672	35356	ADIPOQ;Adiponectin	TRUE	reported	ADIPOQ_Adiponectin	NA	textfile	3554_24_ADIPOQ_Adiponectin	46.8978
chr10	17833858	rs56278466	G	T	0.0539	2.171e-09	0.009007	35352	ADIPOQ;Adiponectin	TRUE	reported	ADIPOQ_Adiponectin	NA	textfile	3554_24_ADIPOQ_Adiponectin	32.23
chr10	114021608	rs2782979	G	T	0.0449	2.011e-07	0.008637	35385	ADIPOQ;Adiponectin	TRUE	reported	ADIPOQ_Adiponectin	NA	textfile	3554_24_ADIPOQ_Adiponectin	24.3226
chr11	14350398	rs7118490	A	G	0.0734	2.58e-10	0.01161	35369	ADIPOQ;Adiponectin	TRUE	reported	ADIPOQ_Adiponectin	NA	textfile	3554_24_ADIPOQ_Adiponectin	35.9725
chr12	20315489	rs59436957	A	G	0.0677	5.201e-11	0.010312	35422	ADIPOQ;Adiponectin	TRUE	reported	ADIPOQ_Adiponectin	NA	textfile	3554_24_ADIPOQ_Adiponectin	38.7913
chr12	20426458	rs7488780	C	G	0.0516	2.055e-07	0.009934	35422	ADIPOQ;Adiponectin	TRUE	reported	ADIPOQ_Adiponectin	NA	textfile	3554_24_ADIPOQ_Adiponectin	24.2825
chr12	106811612	rs7977765	G	A	-0.0581	1.464e-07	0.011052	35381	ADIPOQ;Adiponectin	TRUE	reported	ADIPOQ_Adiponectin	NA	textfile	3554_24_ADIPOQ_Adiponectin	24.8721
chr12	124006982	rs1187415	C	G	-0.0766	9.275e-17	0.009214	35368	ADIPOQ;Adiponectin	TRUE	reported	ADIPOQ_Adiponectin	NA	textfile	3554_24_ADIPOQ_Adiponectin	62.2019
chr12	124199677	rs79346050	A	G	0.153	2.045e-07	0.02945	35368	ADIPOQ;Adiponectin	TRUE	reported	ADIPOQ_Adiponectin	NA	textfile	3554_24_ADIPOQ_Adiponectin	24.2915
chr12	124379452	rs117136387	A	G	0.1656	2.583e-07	0.032145	35365	ADIPOQ;Adiponectin	TRUE	reported	ADIPOQ_Adiponectin	NA	textfile	3554_24_ADIPOQ_Adiponectin	23.8856
chr16	81500184	rs56823429	A	C	0.0877	7.486e-20	0.009616	35375	ADIPOQ;Adiponectin	TRUE	reported	ADIPOQ_Adiponectin	NA	textfile	3554_24_ADIPOQ_Adiponectin	74.8605
chr16	82610153	rs12445207	G	C	-0.2567	2.585e-23	0.025805	35380	ADIPOQ;Adiponectin	TRUE	reported	ADIPOQ_Adiponectin	NA	textfile	3554_24_ADIPOQ_Adiponectin	89.0608
chr16	83034106	rs4300636	T	C	-0.0455	1.807e-07	0.00872	35376	ADIPOQ;Adiponectin	TRUE	reported	ADIPOQ_Adiponectin	NA	textfile	3554_24_ADIPOQ_Adiponectin	24.5037
chr17	67401084	rs4790978	G	A	-0.0501	4.602e-07	0.009936	35364	ADIPOQ;Adiponectin	TRUE	reported	ADIPOQ_Adiponectin	NA	textfile	3554_24_ADIPOQ_Adiponectin	22.882
chr19	33405526	rs4805881	C	A	0.0862	1.039e-20	0.009237	35369	ADIPOQ;Adiponectin	TRUE	reported	ADIPOQ_Adiponectin	NA	textfile	3554_24_ADIPOQ_Adiponectin	78.3782
chr19	44908684	rs429358	C	T	0.0609	9.147e-08	0.011398	35368	ADIPOQ;Adiponectin	TRUE	reported	ADIPOQ_Adiponectin	NA	textfile	3554_24_ADIPOQ_Adiponectin	25.6933
chr2	7671824	rs143995537	AGAGGAT	GGAGGAT	-0.1616	2.688e-07	0.031415	35366	ADIPOQ;Adiponectin	TRUE	reported	ADIPOQ_Adiponectin	NA	textfile	3554_24_ADIPOQ_Adiponectin	23.815
chr20	64080700	rs8121509	C	T	0.0464	7.433e-08	0.008624	34870	ADIPOQ;Adiponectin	TRUE	reported	ADIPOQ_Adiponectin	NA	textfile	3554_24_ADIPOQ_Adiponectin	26.0532
chr3	49823849	rs11715304	A	G	-0.0458	8.02e-07	0.009281	35344	ADIPOQ;Adiponectin	TRUE	reported	ADIPOQ_Adiponectin	NA	textfile	3554_24_ADIPOQ_Adiponectin	21.9171
chr3	53067764	rs2581790	C	T	-0.0541	3.264e-09	0.009142	35349	ADIPOQ;Adiponectin	TRUE	reported	ADIPOQ_Adiponectin	NA	textfile	3554_24_ADIPOQ_Adiponectin	31.5177
chr3	186266175	rs57420784	T	C	0.1113	6.21e-10	0.017995	35367	ADIPOQ;Adiponectin	TRUE	reported	ADIPOQ_Adiponectin	NA	textfile	3554_24_ADIPOQ_Adiponectin	34.4294
chr3	186712208	rs56211697	T	C	0.153	1.327e-23	0.015279	35367	ADIPOQ;Adiponectin	TRUE	reported	ADIPOQ_Adiponectin	NA	textfile	3554_24_ADIPOQ_Adiponectin	90.2476
chr3	186834099	rs143257534	T	C	-0.6346	1.877e-154	0.02397	35367	ADIPOQ;Adiponectin	TRUE	reported	ADIPOQ_Adiponectin	NA	textfile	3554_24_ADIPOQ_Adiponectin	630.822
chr3	186853027	rs17366653	C	T	-0.6458	9.302e-19	0.073028	35366	ADIPOQ;Adiponectin	TRUE	reported	ADIPOQ_Adiponectin	NA	textfile	3554_24_ADIPOQ_Adiponectin	70.3817
chr3	186933001	rs10937275	G	A	-0.0881	3.366e-13	0.012104	35368	ADIPOQ;Adiponectin	TRUE	reported	ADIPOQ_Adiponectin	NA	textfile	3554_24_ADIPOQ_Adiponectin	47.68
chr3	187302900	rs78961970	T	C	-0.2408	1.678e-07	0.046026	35368	ADIPOQ;Adiponectin	TRUE	reported	ADIPOQ_Adiponectin	NA	textfile	3554_24_ADIPOQ_Adiponectin	24.6348
chr4	88803812	rs10012528	G	C	-0.0441	4.951e-07	0.008771	35346	ADIPOQ;Adiponectin	TRUE	reported	ADIPOQ_Adiponectin	NA	textfile	3554_24_ADIPOQ_Adiponectin	22.7521
chr5	54005117	rs5013866	G	A	-0.0572	1.048e-08	0.009995	35366	ADIPOQ;Adiponectin	TRUE	reported	ADIPOQ_Adiponectin	NA	textfile	3554_24_ADIPOQ_Adiponectin	29.476
chr6	31225987	rs7757983	T	C	-0.0407	5.319e-07	0.008117	35436	ADIPOQ;Adiponectin	TRUE	reported	ADIPOQ_Adiponectin	NA	textfile	3554_24_ADIPOQ_Adiponectin	22.6277
chr6	34236116	rs115177000	A	G	-0.1296	2.872e-08	0.023355	35347	ADIPOQ;Adiponectin	TRUE	reported	ADIPOQ_Adiponectin	NA	textfile	3554_24_ADIPOQ_Adiponectin	27.7136
chr6	139522650	rs4896469	G	A	-0.0495	2.799e-08	0.008913	35354	ADIPOQ;Adiponectin	TRUE	reported	ADIPOQ_Adiponectin	NA	textfile	3554_24_ADIPOQ_Adiponectin	27.7591
chr6	163318330	rs4709701	G	A	-0.0493	9.292e-07	0.010049	35370	ADIPOQ;Adiponectin	TRUE	reported	ADIPOQ_Adiponectin	NA	textfile	3554_24_ADIPOQ_Adiponectin	21.6616
chr8	125495147	rs2954038	A	C	0.0551	1.98e-09	0.009184	35367	ADIPOQ;Adiponectin	TRUE	reported	ADIPOQ_Adiponectin	NA	textfile	3554_24_ADIPOQ_Adiponectin	32.3953
chr14	39100653	rs146886223	G	T	0.2022	8.142e-07	0.040998	35367	ADM;Adrenomedullin	TRUE	reported	ADM_Adrenomedullin	NA	textfile	14115_34_ADM_Adrenomedullin	21.8917
chr16	53763653	rs4784323	G	A	0.0416	7.882e-07	0.008424	35366	ADM;Adrenomedullin	TRUE	reported	ADM_Adrenomedullin	NA	textfile	14115_34_ADM_Adrenomedullin	21.9479
chr3	186727263	rs2304456	G	T	-0.1801	8.374e-49	0.012266	35368	ADM;Adrenomedullin	TRUE	reported	ADM_Adrenomedullin	NA	textfile	14115_34_ADM_Adrenomedullin	194.028
chr3	186754181	rs266748	C	T	0.0434	1.562e-07	0.008274	35366	ADM;Adrenomedullin	TRUE	reported	ADM_Adrenomedullin	NA	textfile	14115_34_ADM_Adrenomedullin	24.7623
chr4	186239966	rs71640036	T	G	-0.0406	7.293e-07	0.008196	35392	ADM;Adrenomedullin	TRUE	reported	ADM_Adrenomedullin	NA	textfile	14115_34_ADM_Adrenomedullin	22.0847
chr5	177415473	rs2731672	C	T	0.0688	1.401e-13	0.009302	35362	ADM;Adrenomedullin	TRUE	reported	ADM_Adrenomedullin	NA	textfile	14115_34_ADM_Adrenomedullin	49.2342
chr1	196692375	rs10922094	CATTA	GATTA	-0.0987	2.045e-34	0.008068	35339	ADM;Adrenomedullin	TRUE	reported	ADM_Adrenomedullin	NA	textfile	7922_5_ADM_Adrenomedullin	134.693
chr18	48197233	rs41446546	T	C	0.1128	8.041e-07	0.02286	35366	ADM;Adrenomedullin	TRUE	reported	ADM_Adrenomedullin	NA	textfile	7922_5_ADM_Adrenomedullin	21.9133
chr2	207458657	rs150520146	C	A	0.1837	6.512e-07	0.036922	35361	ADM;Adrenomedullin	TRUE	reported	ADM_Adrenomedullin	NA	textfile	7922_5_ADM_Adrenomedullin	22.2787
chr3	165743688	rs1706435	G	A	0.0504	7.252e-10	0.008181	35339	ADM;Adrenomedullin	TRUE	reported	ADM_Adrenomedullin	NA	textfile	7922_5_ADM_Adrenomedullin	34.1579
chr5	54064445	rs138648708	C	T	0.2005	2.008e-07	0.038568	35366	ADM;Adrenomedullin	TRUE	reported	ADM_Adrenomedullin	NA	textfile	7922_5_ADM_Adrenomedullin	24.323
chr6	32008772	rs28573154	A	G	0.0735	2.645e-11	0.011028	35440	ADM;Adrenomedullin	TRUE	reported	ADM_Adrenomedullin	NA	textfile	7922_5_ADM_Adrenomedullin	39.9782
chr6	32626382	rs9271766	GGCATCTACAG	GGCATCTACAA	0.0541	1.92e-07	0.01039	35437	ADM;Adrenomedullin	TRUE	reported	ADM_Adrenomedullin	NA	textfile	7922_5_ADM_Adrenomedullin	24.4009
chr1	3080038	rs1569419	C	T	-0.1348	1e-42	0.009839	35333	AGER;sRAGE	TRUE	reported	AGER_sRAGE	NA	textfile	4125_52_AGER_sRAGE	168.935
chr1	3189498	rs7530075	A	G	0.0902	3.046e-19	0.010059	35329	AGER;sRAGE	TRUE	reported	AGER_sRAGE	NA	textfile	4125_52_AGER_sRAGE	72.3679
chr1	3433531	rs28551116	C	T	-0.0572	4.214e-08	0.010435	35332	AGER;sRAGE	TRUE	reported	AGER_sRAGE	NA	textfile	4125_52_AGER_sRAGE	27.0427
chr1	117321467	rs1289871	A	G	0.0448	7.517e-08	0.00833	35364	AGER;sRAGE	TRUE	reported	AGER_sRAGE	NA	textfile	4125_52_AGER_sRAGE	26.0321
chr1	175161068	rs1057239	A	G	-0.0469	1.549e-08	0.008292	35347	AGER;sRAGE	TRUE	reported	AGER_sRAGE	NA	textfile	4125_52_AGER_sRAGE	28.7919
chr10	17821038	rs2477642	C	T	0.0549	5.077e-11	0.008358	35351	AGER;sRAGE	TRUE	reported	AGER_sRAGE	NA	textfile	4125_52_AGER_sRAGE	38.8313
chr10	17908190	rs530931965	C	T	0.0572	2.632e-10	0.009052	35353	AGER;sRAGE	TRUE	reported	AGER_sRAGE	NA	textfile	4125_52_AGER_sRAGE	35.9373
chr10	30028897	rs7920682	G	A	0.0455	3.689e-08	0.008265	35355	AGER;sRAGE	TRUE	reported	AGER_sRAGE	NA	textfile	4125_52_AGER_sRAGE	27.2759
chr10	62080928	rs10821955	G	T	0.0418	6.589e-07	0.008405	35351	AGER;sRAGE	TRUE	reported	AGER_sRAGE	NA	textfile	4125_52_AGER_sRAGE	22.2597
chr10	78917233	rs10824665	A	G	-0.0738	2.108e-12	0.010502	35370	AGER;sRAGE	TRUE	reported	AGER_sRAGE	NA	textfile	4125_52_AGER_sRAGE	44.4438
chr11	1219991	rs35705950	T	G	-0.0939	4.605e-14	0.012449	35352	AGER;sRAGE	TRUE	reported	AGER_sRAGE	NA	textfile	4125_52_AGER_sRAGE	51.2041
chr11	61785729	rs17762402	A	G	0.0947	1.392e-10	0.014758	35367	AGER;sRAGE	TRUE	reported	AGER_sRAGE	NA	textfile	4125_52_AGER_sRAGE	37.0585
chr12	508142	rs7306778	T	C	-0.1627	1.037e-54	0.010445	35313	AGER;sRAGE	TRUE	reported	AGER_sRAGE	NA	textfile	4125_52_AGER_sRAGE	218.374
chr12	561354	rs149363012	T	C	0.2818	1.342e-14	0.036589	35310	AGER;sRAGE	TRUE	reported	AGER_sRAGE	NA	textfile	4125_52_AGER_sRAGE	53.3855
chr12	10090544	rs11053575	C	A	0.0486	6.976e-08	0.009014	35387	AGER;sRAGE	TRUE	reported	AGER_sRAGE	NA	textfile	4125_52_AGER_sRAGE	26.1625
chr12	51954475	rs7962469	G	A	0.0568	4.026e-11	0.008602	35384	AGER;sRAGE	TRUE	reported	AGER_sRAGE	NA	textfile	4125_52_AGER_sRAGE	39.241
chr12	95869659	rs10735335	A	G	-0.0535	6.629e-10	0.008664	35364	AGER;sRAGE	TRUE	reported	AGER_sRAGE	NA	textfile	4125_52_AGER_sRAGE	34.3173
chr12	117960811	rs2393329	TTTCC	TTTTC	-0.0665	8.455e-10	0.010837	35366	AGER;sRAGE	TRUE	reported	AGER_sRAGE	NA	textfile	4125_52_AGER_sRAGE	33.8897
chr12	132804204	rs11611651	A	G	0.0787	5.591e-08	0.01449	34872	AGER;sRAGE	TRUE	reported	AGER_sRAGE	NA	textfile	4125_52_AGER_sRAGE	26.5494
chr13	72767155	rs9600022	CGGTTTTTC	CGGTTTTTT	-0.1497	1.942e-12	0.021268	35359	AGER;sRAGE	TRUE	reported	AGER_sRAGE	NA	textfile	4125_52_AGER_sRAGE	44.5895
chr13	73072892	rs56049626	G	T	0.1175	7.174e-34	0.009685	35358	AGER;sRAGE	TRUE	reported	AGER_sRAGE	NA	textfile	4125_52_AGER_sRAGE	132.47
chr14	61318410	rs76305320	A	G	-0.0772	9.749e-07	0.015766	35356	AGER;sRAGE	TRUE	reported	AGER_sRAGE	NA	textfile	4125_52_AGER_sRAGE	21.5791
chr14	65254791	rs4902375	C	T	-0.0574	3.489e-09	0.009718	35358	AGER;sRAGE	TRUE	reported	AGER_sRAGE	NA	textfile	4125_52_AGER_sRAGE	31.3988
chr14	65393374	rs10138671	G	A	0.192	6.38e-116	0.008389	35360	AGER;sRAGE	TRUE	reported	AGER_sRAGE	NA	textfile	4125_52_AGER_sRAGE	471.438
chr14	66129863	rs34907759	A	G	0.092	1.524e-08	0.016258	35365	AGER;sRAGE	TRUE	reported	AGER_sRAGE	NA	textfile	4125_52_AGER_sRAGE	28.8193
chr14	67005738	rs138979178	A	G	-0.1368	1.24e-07	0.025872	35366	AGER;sRAGE	TRUE	reported	AGER_sRAGE	NA	textfile	4125_52_AGER_sRAGE	25.1626
chr15	40347614	rs4924456	GGAAGC	GGAAGG	0.0518	5.894e-10	0.008364	35363	AGER;sRAGE	TRUE	reported	AGER_sRAGE	NA	textfile	4125_52_AGER_sRAGE	34.5203
chr15	49396761	rs12909318	T	C	-0.0503	3.065e-09	0.008485	35358	AGER;sRAGE	TRUE	reported	AGER_sRAGE	NA	textfile	4125_52_AGER_sRAGE	31.6282
chr15	66754458	rs12906898	A	G	0.0533	2.182e-09	0.008908	35364	AGER;sRAGE	TRUE	reported	AGER_sRAGE	NA	textfile	4125_52_AGER_sRAGE	32.2208
chr15	74773303	rs4886410	C	G	-0.061	3.619e-12	0.008775	35358	AGER;sRAGE	TRUE	reported	AGER_sRAGE	NA	textfile	4125_52_AGER_sRAGE	43.4919
chr15	84595894	rs142402520	A	G	-0.2785	2.574e-07	0.054054	35366	AGER;sRAGE	TRUE	reported	AGER_sRAGE	NA	textfile	4125_52_AGER_sRAGE	23.8912
chr15	95837340	rs2639184	C	T	0.0545	4.576e-10	0.008744	35365	AGER;sRAGE	TRUE	reported	AGER_sRAGE	NA	textfile	4125_52_AGER_sRAGE	34.9635
chr15	96171587	rs56332871	A	C	0.0671	6.13e-12	0.009758	35362	AGER;sRAGE	TRUE	reported	AGER_sRAGE	NA	textfile	4125_52_AGER_sRAGE	42.5565
chr16	10647125	rs78442819	C	G	-0.0565	4.076e-08	0.010296	35383	AGER;sRAGE	TRUE	reported	AGER_sRAGE	NA	textfile	4125_52_AGER_sRAGE	27.1021
chr16	53764710	rs8047587	T	G	-0.0419	4.41e-07	0.008296	35366	AGER;sRAGE	TRUE	reported	AGER_sRAGE	NA	textfile	4125_52_AGER_sRAGE	22.9579
chr16	73043823	rs62055069	C	A	0.1165	4.014e-08	0.021219	35370	AGER;sRAGE	TRUE	reported	AGER_sRAGE	NA	textfile	4125_52_AGER_sRAGE	27.1297
chr17	45772049	rs79730878	C	T	0.1014	1.75e-21	0.010652	35364	AGER;sRAGE	TRUE	reported	AGER_sRAGE	NA	textfile	4125_52_AGER_sRAGE	81.556
chr17	49164280	rs72835417	A	G	-0.0736	4.841e-08	0.013487	35361	AGER;sRAGE	TRUE	reported	AGER_sRAGE	NA	textfile	4125_52_AGER_sRAGE	26.802
chr17	75098312	rs7212311	T	C	-0.0612	1.362e-12	0.008634	35381	AGER;sRAGE	TRUE	reported	AGER_sRAGE	NA	textfile	4125_52_AGER_sRAGE	45.219
chr18	44649359	rs2852746	G	A	-0.059	5.773e-12	0.008569	35346	AGER;sRAGE	TRUE	reported	AGER_sRAGE	NA	textfile	4125_52_AGER_sRAGE	42.6664
chr19	1076026	rs34397138	A	C	0.0445	8.429e-07	0.009035	35322	AGER;sRAGE	TRUE	reported	AGER_sRAGE	NA	textfile	4125_52_AGER_sRAGE	21.8326
chr19	17603175	rs11668867	C	A	0.0829	7.285e-08	0.015397	35348	AGER;sRAGE	TRUE	reported	AGER_sRAGE	NA	textfile	4125_52_AGER_sRAGE	26.0903
chr19	37711614	rs12461753	A	G	-0.0702	3.822e-10	0.011212	35377	AGER;sRAGE	TRUE	reported	AGER_sRAGE	NA	textfile	4125_52_AGER_sRAGE	35.2818
chr19	38759697	rs9304578	A	G	-0.0427	2.064e-07	0.008222	35374	AGER;sRAGE	TRUE	reported	AGER_sRAGE	NA	textfile	4125_52_AGER_sRAGE	24.2741
chr2	25611654	rs6745864	G	T	0.0691	1.039e-10	0.010695	35369	AGER;sRAGE	TRUE	reported	AGER_sRAGE	NA	textfile	4125_52_AGER_sRAGE	37.5696
chr2	61387166	rs2463097	C	G	-0.0576	2.626e-12	0.008233	35353	AGER;sRAGE	TRUE	reported	AGER_sRAGE	NA	textfile	4125_52_AGER_sRAGE	44.0526
chr2	227269439	rs4608502	C	T	-0.0452	2.507e-07	0.008764	35355	AGER;sRAGE	TRUE	reported	AGER_sRAGE	NA	textfile	4125_52_AGER_sRAGE	23.9395
chr20	18248816	rs6045291	T	G	0.1041	5.213e-15	0.013309	35379	AGER;sRAGE	TRUE	reported	AGER_sRAGE	NA	textfile	4125_52_AGER_sRAGE	55.0621
chr20	19322136	rs73126824	T	A	-0.0978	6.696e-07	0.019678	35377	AGER;sRAGE	TRUE	reported	AGER_sRAGE	NA	textfile	4125_52_AGER_sRAGE	22.231
chr21	17618066	rs34979081	G	T	-0.0499	1.801e-08	0.008863	35355	AGER;sRAGE	TRUE	reported	AGER_sRAGE	NA	textfile	4125_52_AGER_sRAGE	28.5287
chr21	42999040	rs234759	ACCCTTAC	GCCCTTAC	-0.0634	5.933e-07	0.012697	35302	AGER;sRAGE	TRUE	reported	AGER_sRAGE	NA	textfile	4125_52_AGER_sRAGE	22.4398
chr22	30531430	rs60308761	GAAAAGAAAAACG	GAAAAAAAAAACG	0.0516	2.564e-07	0.010014	35366	AGER;sRAGE	TRUE	reported	AGER_sRAGE	NA	textfile	4125_52_AGER_sRAGE	23.8961
chr3	14278676	rs4685105	G	A	-0.0589	2.66e-12	0.008421	35369	AGER;sRAGE	TRUE	reported	AGER_sRAGE	NA	textfile	4125_52_AGER_sRAGE	44.0297
chr3	14837336	rs7613427	G	C	0.0529	7.517e-09	0.009154	35369	AGER;sRAGE	TRUE	reported	AGER_sRAGE	NA	textfile	4125_52_AGER_sRAGE	30.0561
chr3	71066600	rs7616330	A	C	0.0815	4.047e-14	0.010781	35350	AGER;sRAGE	TRUE	reported	AGER_sRAGE	NA	textfile	4125_52_AGER_sRAGE	51.4327
chr3	167194810	rs12492447	G	A	-0.15	1.442e-09	0.02479	35354	AGER;sRAGE	TRUE	reported	AGER_sRAGE	NA	textfile	4125_52_AGER_sRAGE	32.9513
chr3	168987802	rs116592029	C	T	-0.106	3.742e-10	0.016921	35355	AGER;sRAGE	TRUE	reported	AGER_sRAGE	NA	textfile	4125_52_AGER_sRAGE	35.3185
chr3	169371794	rs117048263	A	C	-0.2084	1.746e-14	0.027178	35355	AGER;sRAGE	TRUE	reported	AGER_sRAGE	NA	textfile	4125_52_AGER_sRAGE	52.9179
chr3	169724735	rs114248625	G	T	0.1366	8.554e-08	0.025509	35359	AGER;sRAGE	TRUE	reported	AGER_sRAGE	NA	textfile	4125_52_AGER_sRAGE	25.8082
chr4	24587441	rs73093253	A	G	0.062	5.883e-12	0.009008	35358	AGER;sRAGE	TRUE	reported	AGER_sRAGE	NA	textfile	4125_52_AGER_sRAGE	42.6353
chr4	55637352	rs12501006	G	C	0.1474	7.4e-33	0.012346	35360	AGER;sRAGE	TRUE	reported	AGER_sRAGE	NA	textfile	4125_52_AGER_sRAGE	128.288
chr4	57083351	rs1718860	A	G	-0.0463	3.546e-07	0.009093	35358	AGER;sRAGE	TRUE	reported	AGER_sRAGE	NA	textfile	4125_52_AGER_sRAGE	23.334
chr5	36190070	rs10941277	G	A	-0.0417	4.332e-07	0.008251	35377	AGER;sRAGE	TRUE	reported	AGER_sRAGE	NA	textfile	4125_52_AGER_sRAGE	22.988
chr5	46359647	rs4975932	C	T	-0.054	7.79e-09	0.009354	35362	AGER;sRAGE	TRUE	reported	AGER_sRAGE	NA	textfile	4125_52_AGER_sRAGE	29.9941
chr5	52983403	rs33443	A	T	0.0589	7.307e-11	0.009042	35361	AGER;sRAGE	TRUE	reported	AGER_sRAGE	NA	textfile	4125_52_AGER_sRAGE	38.1895
chr5	61320059	rs6890684	G	A	-0.0479	7.385e-09	0.008284	35355	AGER;sRAGE	TRUE	reported	AGER_sRAGE	NA	textfile	4125_52_AGER_sRAGE	30.0908
chr5	149263143	rs6897262	C	T	0.0462	1.868e-08	0.008215	35361	AGER;sRAGE	TRUE	reported	AGER_sRAGE	NA	textfile	4125_52_AGER_sRAGE	28.465
chr6	6744456	rs1294430	GAGACAGGTGTG	GAGACAGGTATG	0.0709	2.282e-17	0.008362	35373	AGER;sRAGE	TRUE	reported	AGER_sRAGE	NA	textfile	4125_52_AGER_sRAGE	64.7015
chr6	6854256	rs7744366	A	G	0.1256	8.532e-21	0.013429	35375	AGER;sRAGE	TRUE	reported	AGER_sRAGE	NA	textfile	4125_52_AGER_sRAGE	78.7289
chr6	6869561	rs6920742	C	T	-0.0438	1.726e-07	0.00838	35375	AGER;sRAGE	TRUE	reported	AGER_sRAGE	NA	textfile	4125_52_AGER_sRAGE	24.5868
chr6	25807019	rs182969725	G	A	-0.4156	1.011e-18	0.047046	35376	AGER;sRAGE	TRUE	reported	AGER_sRAGE	NA	textfile	4125_52_AGER_sRAGE	70.2341
chr6	27906848	rs138821634	A	C	-0.2555	1.293e-08	0.044927	35442	AGER;sRAGE	TRUE	reported	AGER_sRAGE	NA	textfile	4125_52_AGER_sRAGE	29.1078
chr6	29477215	rs115802521	T	A	-0.2677	1.28e-08	0.047058	35448	AGER;sRAGE	TRUE	reported	AGER_sRAGE	NA	textfile	4125_52_AGER_sRAGE	29.1254
chr6	30880020	rs116045725	A	G	0.0902	1.755e-07	0.017268	35439	AGER;sRAGE	TRUE	reported	AGER_sRAGE	NA	textfile	4125_52_AGER_sRAGE	24.5568
chr6	30884611	rs147143466	A	G	-0.3982	2.274e-21	0.041953	35439	AGER;sRAGE	TRUE	reported	AGER_sRAGE	NA	textfile	4125_52_AGER_sRAGE	81.081
chr6	31896897	rs2844456	C	T	-0.6535	1e-200	0.020853	35441	AGER;sRAGE	TRUE	reported	AGER_sRAGE	NA	textfile	4125_52_AGER_sRAGE	883.887
chr6	32313688	rs144094035	C	A	-0.0731	5.356e-11	0.011142	35433	AGER;sRAGE	TRUE	reported	AGER_sRAGE	NA	textfile	4125_52_AGER_sRAGE	38.7392
chr6	32504959	rs79451346	C	T	-0.152	7.691e-41	0.011358	35429	AGER;sRAGE	TRUE	reported	AGER_sRAGE	NA	textfile	4125_52_AGER_sRAGE	161.185
chr6	32518420	rs112269347	T	G	-0.1404	1.732e-45	0.009919	35431	AGER;sRAGE	TRUE	reported	AGER_sRAGE	NA	textfile	4125_52_AGER_sRAGE	180.319
chr6	43440728	rs2794264	G	C	-0.0681	1.136e-11	0.010032	35367	AGER;sRAGE	TRUE	reported	AGER_sRAGE	NA	textfile	4125_52_AGER_sRAGE	41.4726
chr6	129969624	rs12201133	A	C	0.0967	4.283e-25	0.009345	35365	AGER;sRAGE	TRUE	reported	AGER_sRAGE	NA	textfile	4125_52_AGER_sRAGE	96.3689
chr7	74455527	rs73135307	G	C	-0.1074	5.5e-11	0.01638	35345	AGER;sRAGE	TRUE	reported	AGER_sRAGE	NA	textfile	4125_52_AGER_sRAGE	38.6922
chr7	74609727	rs149438404	A	G	0.1343	1.38e-14	0.017446	35340	AGER;sRAGE	TRUE	reported	AGER_sRAGE	NA	textfile	4125_52_AGER_sRAGE	53.3338
chr7	101903036	rs6961094	T	C	0.0783	2.294e-11	0.011711	35367	AGER;sRAGE	TRUE	reported	AGER_sRAGE	NA	textfile	4125_52_AGER_sRAGE	40.2326
chr8	101464878	rs111510768	A	G	-0.0688	8.337e-10	0.011208	35358	AGER;sRAGE	TRUE	reported	AGER_sRAGE	NA	textfile	4125_52_AGER_sRAGE	33.9128
chr8	104840233	rs1460246	C	A	-0.0504	1.705e-07	0.009639	35359	AGER;sRAGE	TRUE	reported	AGER_sRAGE	NA	textfile	4125_52_AGER_sRAGE	24.6059
chr8	105500600	rs4734869	A	T	0.1614	3.263e-61	0.009778	35360	AGER;sRAGE	TRUE	reported	AGER_sRAGE	NA	textfile	4125_52_AGER_sRAGE	245.216
chr9	87501990	rs141581865	G	A	-0.2011	7.973e-07	0.040741	35356	AGER;sRAGE	TRUE	reported	AGER_sRAGE	NA	textfile	4125_52_AGER_sRAGE	21.9282
chr9	110155265	rs7868554	G	A	-0.0519	1.047e-08	0.009069	35373	AGER;sRAGE	TRUE	reported	AGER_sRAGE	NA	textfile	4125_52_AGER_sRAGE	29.4753
chr9	131070619	rs144776362	A	G	-0.1427	7.777e-08	0.026563	35370	AGER;sRAGE	TRUE	reported	AGER_sRAGE	NA	textfile	4125_52_AGER_sRAGE	25.9738
chr9	131550651	rs11243421	C	T	-0.1876	2.568e-112	0.00833	35372	AGER;sRAGE	TRUE	reported	AGER_sRAGE	NA	textfile	4125_52_AGER_sRAGE	456.476
chr1	194805098	rs1929224	C	T	-0.189	2.065e-07	0.036392	35343	AGT;Angiotensinogen	TRUE	reported	AGT_Angiotensinogen	NA	textfile	3484_60_AGT_Angiotensinogen	24.2747
chr1	220266461	rs111744215	G	T	0.0911	2.512e-07	0.017666	35355	AGT;Angiotensinogen	TRUE	reported	AGT_Angiotensinogen	NA	textfile	3484_60_AGT_Angiotensinogen	23.9333
chr1	230715194	rs2071404	A	C	0.2772	6.872e-92	0.013635	35364	AGT;Angiotensinogen	TRUE	reported	AGT_Angiotensinogen	NA	textfile	3484_60_AGT_Angiotensinogen	371.979
chr1	230753826	rs2354846	G	A	0.0575	1.308e-10	0.008948	35364	AGT;Angiotensinogen	TRUE	reported	AGT_Angiotensinogen	NA	textfile	3484_60_AGT_Angiotensinogen	37.1643
chr1	233205458	rs145089453	A	C	-0.1521	4.273e-07	0.030081	35363	AGT;Angiotensinogen	TRUE	reported	AGT_Angiotensinogen	NA	textfile	3484_60_AGT_Angiotensinogen	23.01
chr12	58479760	rs117842479	A	G	0.1535	3.288e-07	0.030062	35366	AGT;Angiotensinogen	TRUE	reported	AGT_Angiotensinogen	NA	textfile	3484_60_AGT_Angiotensinogen	23.4652
chr12	103162331	rs7956099	C	T	-0.0669	3.785e-17	0.007946	35366	AGT;Angiotensinogen	TRUE	reported	AGT_Angiotensinogen	NA	textfile	3484_60_AGT_Angiotensinogen	63.7966
chr15	43735687	rs139974673	C	T	0.1621	1.928e-11	0.024153	35362	AGT;Angiotensinogen	TRUE	reported	AGT_Angiotensinogen	NA	textfile	3484_60_AGT_Angiotensinogen	40.5384
chr2	27519736	rs780093	C	T	-0.0753	1.956e-19	0.008352	35373	AGT;Angiotensinogen	TRUE	reported	AGT_Angiotensinogen	NA	textfile	3484_60_AGT_Angiotensinogen	73.1563
chr4	99148183	rs35491981	C	T	-0.045	7.835e-07	0.00911	35345	AGT;Angiotensinogen	TRUE	reported	AGT_Angiotensinogen	NA	textfile	3484_60_AGT_Angiotensinogen	21.9599
chr7	73611821	rs13234378	TA	AA	-0.0998	2.538e-16	0.01218	35354	AGT;Angiotensinogen	TRUE	reported	AGT_Angiotensinogen	NA	textfile	3484_60_AGT_Angiotensinogen	60.4239
chr1	196086204	rs4512628	C	T	-0.0818	2.7e-08	0.014713	35337	AHSP;AHSP	TRUE	reported	AHSP_AHSP	NA	textfile	9025_5_AHSP_AHSP	27.8193
chr1	196695521	rs10922098	T	C	-0.2022	1.781e-136	0.008132	35338	AHSP;AHSP	TRUE	reported	AHSP_AHSP	NA	textfile	9025_5_AHSP_AHSP	556.429
chr1	198065935	rs7513100	C	T	0.0601	8.492e-08	0.01122	35343	AHSP;AHSP	TRUE	reported	AHSP_AHSP	NA	textfile	9025_5_AHSP_AHSP	25.8229
chr14	94351741	rs965344	A	G	0.0637	2.955e-11	0.009581	35372	AHSP;AHSP	TRUE	reported	AHSP_AHSP	NA	textfile	9025_5_AHSP_AHSP	39.7832
chr14	94424021	rs17825092	G	A	0.0786	1.303e-07	0.014891	35370	AHSP;AHSP	TRUE	reported	AHSP_AHSP	NA	textfile	9025_5_AHSP_AHSP	25.0749
chr16	3253817	rs55679833	A	C	-0.1097	8.936e-07	0.022325	35340	AHSP;AHSP	TRUE	reported	AHSP_AHSP	NA	textfile	9025_5_AHSP_AHSP	21.7307
chr17	12378457	rs11078072	C	G	-0.0417	6.783e-07	0.008395	35363	AHSP;AHSP	TRUE	reported	AHSP_AHSP	NA	textfile	9025_5_AHSP_AHSP	22.2061
chr2	216622986	rs111696008	A	G	-0.1606	1.558e-09	0.026597	35359	AHSP;AHSP	TRUE	reported	AHSP_AHSP	NA	textfile	9025_5_AHSP_AHSP	32.8147
chr3	165761011	rs1707652	T	C	0.1179	1.285e-42	0.008617	35339	AHSP;AHSP	TRUE	reported	AHSP_AHSP	NA	textfile	9025_5_AHSP_AHSP	168.484
chr3	166025290	rs9683167	G	C	0.136	1.333e-09	0.02243	35340	AHSP;AHSP	TRUE	reported	AHSP_AHSP	NA	textfile	9025_5_AHSP_AHSP	33.0873
chr6	31910331	rs6457457	T	C	0.1457	2.179e-19	0.016182	35441	AHSP;AHSP	TRUE	reported	AHSP_AHSP	NA	textfile	9025_5_AHSP_AHSP	72.9621
chr6	31976816	rs550671	T	C	0.1497	6.293e-39	0.011471	35440	AHSP;AHSP	TRUE	reported	AHSP_AHSP	NA	textfile	9025_5_AHSP_AHSP	153.279
chr6	32487054	rs538958533	A	T	0.0848	8.277e-11	0.013055	35439	AHSP;AHSP	TRUE	reported	AHSP_AHSP	NA	textfile	9025_5_AHSP_AHSP	37.9735
chr1	196692375	rs10922094	CATTA	GATTA	-0.0533	7.018e-11	0.008175	35339	AIFM1;AIF	TRUE	reported	AIFM1_AIF	NA	textfile	9522_3_AIFM1_AIF	38.2579
chr10	59886187	rs1180658	A	C	-0.0591	1.14e-12	0.008309	35352	AIFM1;AIF	TRUE	reported	AIFM1_AIF	NA	textfile	9522_3_AIFM1_AIF	45.5323
chr17	28367840	rs704	A	G	0.0485	1.417e-09	0.008012	35360	AIFM1;AIF	TRUE	reported	AIFM1_AIF	NA	textfile	9522_3_AIFM1_AIF	32.9795
chr6	31904575	rs1265941	C	A	0.1295	3.914e-17	0.015388	35441	AIFM1;AIF	TRUE	reported	AIFM1_AIF	NA	textfile	9522_3_AIFM1_AIF	63.7408
chr6	31967534	rs453821	T	C	0.1664	2.322e-47	0.011511	35441	AIFM1;AIF	TRUE	reported	AIFM1_AIF	NA	textfile	9522_3_AIFM1_AIF	188.072
chr6	32487054	rs538958533	A	T	0.0854	6.087e-11	0.013055	35439	AIFM1;AIF	TRUE	reported	AIFM1_AIF	NA	textfile	9522_3_AIFM1_AIF	38.5127
chr1	34269197	rs114043645	A	G	-0.2054	2.025e-07	0.039523	35374	AKR1A1;AK1A1	TRUE	reported	AKR1A1_AK1A1	NA	textfile	4192_10_AKR1A1_AK1A1	24.3077
chr1	42388406	rs182105782	T	C	-0.1268	8.816e-07	0.025791	35366	AKR1A1;AK1A1	TRUE	reported	AKR1A1_AK1A1	NA	textfile	4192_10_AKR1A1_AK1A1	21.7543
chr1	43530749	rs3001722	A	T	-0.3009	6.906e-33	0.025191	35366	AKR1A1;AK1A1	TRUE	reported	AKR1A1_AK1A1	NA	textfile	4192_10_AKR1A1_AK1A1	128.409
chr1	43622254	rs72673097	A	G	-0.1814	5.852e-13	0.025181	35366	AKR1A1;AK1A1	TRUE	reported	AKR1A1_AK1A1	NA	textfile	4192_10_AKR1A1_AK1A1	46.7058
chr1	44241623	rs1738050	C	G	-0.1025	6.272e-32	0.008716	35364	AKR1A1;AK1A1	TRUE	reported	AKR1A1_AK1A1	NA	textfile	4192_10_AKR1A1_AK1A1	124.467
chr1	44526649	rs75339918	C	T	-0.3667	1.009e-46	0.025547	35361	AKR1A1;AK1A1	TRUE	reported	AKR1A1_AK1A1	NA	textfile	4192_10_AKR1A1_AK1A1	185.432
chr1	44762179	rs41269067	C	G	-0.6955	1e-200	0.022247	35366	AKR1A1;AK1A1	TRUE	reported	AKR1A1_AK1A1	NA	textfile	4192_10_AKR1A1_AK1A1	879.618
chr1	45041746	rs150080554	T	C	-0.5772	2.488e-49	0.039094	35366	AKR1A1;AK1A1	TRUE	reported	AKR1A1_AK1A1	NA	textfile	4192_10_AKR1A1_AK1A1	196.189
chr1	45313237	rs113151279	AATTAATTAATTT	AATTAATTTATTT	-0.2474	3.23e-57	0.015519	35362	AKR1A1;AK1A1	TRUE	reported	AKR1A1_AK1A1	NA	textfile	4192_10_AKR1A1_AK1A1	228.725
chr1	45566635	rs61751012	A	G	-0.3271	1.211e-08	0.057404	35369	AKR1A1;AK1A1	TRUE	reported	AKR1A1_AK1A1	NA	textfile	4192_10_AKR1A1_AK1A1	29.2226
chr1	46375950	rs141228413	C	T	-0.9177	1e-200	0.028396	35371	AKR1A1;AK1A1	TRUE	reported	AKR1A1_AK1A1	NA	textfile	4192_10_AKR1A1_AK1A1	940.004
chr1	46486247	rs72892774	G	A	-0.5327	8.655e-19	0.060184	35372	AKR1A1;AK1A1	TRUE	reported	AKR1A1_AK1A1	NA	textfile	4192_10_AKR1A1_AK1A1	70.5092
chr1	46613995	rs188254809	A	G	-0.8871	5.915e-120	0.038093	35375	AKR1A1;AK1A1	TRUE	reported	AKR1A1_AK1A1	NA	textfile	4192_10_AKR1A1_AK1A1	488.087
chr1	47843205	rs181255685	A	T	-0.3184	3.89e-22	0.032913	35368	AKR1A1;AK1A1	TRUE	reported	AKR1A1_AK1A1	NA	textfile	4192_10_AKR1A1_AK1A1	84.2275
chr1	54011452	rs56980390	A	G	-0.1326	2.627e-07	0.025756	35367	AKR1A1;AK1A1	TRUE	reported	AKR1A1_AK1A1	NA	textfile	4192_10_AKR1A1_AK1A1	23.8546
chr1	63788899	rs189535967	A	G	-0.1446	3.688e-07	0.02844	35355	AKR1A1;AK1A1	TRUE	reported	AKR1A1_AK1A1	NA	textfile	4192_10_AKR1A1_AK1A1	23.2659
chr11	61386029	rs141144647	A	G	0.1794	3.466e-07	0.035203	35365	AKR1A1;AK1A1	TRUE	reported	AKR1A1_AK1A1	NA	textfile	4192_10_AKR1A1_AK1A1	23.3737
chr18	5924635	rs9947300	G	C	0.0441	6.208e-07	0.008847	35363	AKR1A1;AK1A1	TRUE	reported	AKR1A1_AK1A1	NA	textfile	4192_10_AKR1A1_AK1A1	22.3629
chr3	56815721	rs1354034	C	T	0.0512	6.277e-10	0.00828	35356	AKR1A1;AK1A1	TRUE	reported	AKR1A1_AK1A1	NA	textfile	4192_10_AKR1A1_AK1A1	34.4129
chr5	119581786	rs6884904	A	C	0.2104	1.9e-07	0.040393	35363	AKR1A1;AK1A1	TRUE	reported	AKR1A1_AK1A1	NA	textfile	4192_10_AKR1A1_AK1A1	24.4187
chr8	105578477	rs4541868	A	C	-0.0619	2.131e-10	0.009746	35364	AKR1A1;AK1A1	TRUE	reported	AKR1A1_AK1A1	NA	textfile	4192_10_AKR1A1_AK1A1	36.3054
chr11	198986	rs4980320	C	T	0.0426	1.518e-07	0.008114	35352	AKR1B1;Aldose_reductase	TRUE	reported	AKR1B1_Aldose_reductase	NA	textfile	16606_85_AKR1B1_Aldose_reductase	24.808
chr17	5848332	rs185009887	A	G	-0.1331	4.018e-07	0.026262	35374	AKR1B1;Aldose_reductase	TRUE	reported	AKR1B1_Aldose_reductase	NA	textfile	16606_85_AKR1B1_Aldose_reductase	23.1176
chr19	28919926	rs146214428	A	G	0.2406	8.278e-07	0.048816	35360	AKR1B1;Aldose_reductase	TRUE	reported	AKR1B1_Aldose_reductase	NA	textfile	16606_85_AKR1B1_Aldose_reductase	21.863
chr7	133237123	rs192053643	CGT	CAT	-0.1346	6.759e-08	0.024938	35356	AKR1B1;Aldose_reductase	TRUE	reported	AKR1B1_Aldose_reductase	NA	textfile	16606_85_AKR1B1_Aldose_reductase	26.2186
chr7	134450869	rs2229542	C	T	-0.2011	1.003e-10	0.031099	35357	AKR1B1;Aldose_reductase	TRUE	reported	AKR1B1_Aldose_reductase	NA	textfile	16606_85_AKR1B1_Aldose_reductase	37.6334
chr7	134468104	rs75627053	T	C	0.3078	3.703e-16	0.037777	35357	AKR1B1;Aldose_reductase	TRUE	reported	AKR1B1_Aldose_reductase	NA	textfile	16606_85_AKR1B1_Aldose_reductase	59.7482
chr8	105579917	rs16873418	G	A	-0.0538	8.974e-09	0.009358	35362	AKR1B1;Aldose_reductase	TRUE	reported	AKR1B1_Aldose_reductase	NA	textfile	16606_85_AKR1B1_Aldose_reductase	29.7468
chr9	4764332	rs77265585	C	G	0.0589	3.215e-07	0.011526	35374	AKR1B1;Aldose_reductase	TRUE	reported	AKR1B1_Aldose_reductase	NA	textfile	16606_85_AKR1B1_Aldose_reductase	23.5026
chr9	96327661	rs11792848	A	G	-0.0548	1.321e-08	0.009642	35345	AKR1B1;Aldose_reductase	TRUE	reported	AKR1B1_Aldose_reductase	NA	textfile	16606_85_AKR1B1_Aldose_reductase	29.0716
chr1	150412392	rs139783923	A	G	-0.1192	2.647e-07	0.023159	35353	AKR1C1;Aldo_keto_reductase_1C1	TRUE	reported	AKR1C1_Aldo_keto_reductase_1C1	NA	textfile	12618_50_AKR1C1_Aldo_keto_reductase_1C1	23.8427
chr1	196692375	rs10922094	CATTA	GATTA	-0.1195	8.32e-50	0.008054	35330	AKR1C1;Aldo_keto_reductase_1C1	TRUE	reported	AKR1C1_Aldo_keto_reductase_1C1	NA	textfile	12618_50_AKR1C1_Aldo_keto_reductase_1C1	198.132
chr15	92525256	rs72749892	G	A	-0.1361	6.024e-07	0.027272	35366	AKR1C1;Aldo_keto_reductase_1C1	TRUE	reported	AKR1C1_Aldo_keto_reductase_1C1	NA	textfile	12618_50_AKR1C1_Aldo_keto_reductase_1C1	22.4143
chr2	27588855	rs12478841	G	A	0.0606	2.013e-10	0.009528	35364	AKR1C1;Aldo_keto_reductase_1C1	TRUE	reported	AKR1C1_Aldo_keto_reductase_1C1	NA	textfile	12618_50_AKR1C1_Aldo_keto_reductase_1C1	36.4069
chr3	165744047	rs1619994	G	A	0.0599	9.979e-12	0.0088	35330	AKR1C1;Aldo_keto_reductase_1C1	TRUE	reported	AKR1C1_Aldo_keto_reductase_1C1	NA	textfile	12618_50_AKR1C1_Aldo_keto_reductase_1C1	41.6995
chr6	31910331	rs6457457	T	C	0.0987	6.917e-10	0.016002	35432	AKR1C1;Aldo_keto_reductase_1C1	TRUE	reported	AKR1C1_Aldo_keto_reductase_1C1	NA	textfile	12618_50_AKR1C1_Aldo_keto_reductase_1C1	34.2396
chr6	32006196	rs3891366	A	G	0.0801	5.048e-14	0.010637	35431	AKR1C1;Aldo_keto_reductase_1C1	TRUE	reported	AKR1C1_Aldo_keto_reductase_1C1	NA	textfile	12618_50_AKR1C1_Aldo_keto_reductase_1C1	51.0351
chr8	65464158	rs72664714	T	C	0.2239	8.24e-08	0.041758	35339	AKR1C1;Aldo_keto_reductase_1C1	TRUE	reported	AKR1C1_Aldo_keto_reductase_1C1	NA	textfile	12618_50_AKR1C1_Aldo_keto_reductase_1C1	25.8745
chr1	1750226	rs35301881	T	C	0.0635	6.957e-15	0.008156	35314	AKR1C3;Aldose_reductase_like_C3	TRUE	reported	AKR1C3_Aldose_reductase_like_C3	NA	textfile	17377_1_AKR1C3_Aldose_reductase_like_C3	54.5551
chr1	65670308	rs11208704	C	T	-0.0493	3.592e-08	0.008948	35346	AKR1C3;Aldose_reductase_like_C3	TRUE	reported	AKR1C3_Aldose_reductase_like_C3	NA	textfile	17377_1_AKR1C3_Aldose_reductase_like_C3	27.3202
chr1	85878463	rs72710977	T	C	-0.0681	4.024e-07	0.013438	35335	AKR1C3;Aldose_reductase_like_C3	TRUE	reported	AKR1C3_Aldose_reductase_like_C3	NA	textfile	17377_1_AKR1C3_Aldose_reductase_like_C3	23.1136
chr1	196695521	rs10922098	T	C	-0.0842	1.814e-24	0.008248	35338	AKR1C3;Aldose_reductase_like_C3	TRUE	reported	AKR1C3_Aldose_reductase_like_C3	NA	textfile	17377_1_AKR1C3_Aldose_reductase_like_C3	93.7928
chr10	4400347	rs118180319	A	C	-0.1549	6.741e-07	0.031175	35371	AKR1C3;Aldose_reductase_like_C3	TRUE	reported	AKR1C3_Aldose_reductase_like_C3	NA	textfile	17377_1_AKR1C3_Aldose_reductase_like_C3	22.2194
chr10	4601955	rs35687230	T	C	0.0497	3.282e-08	0.008994	35373	AKR1C3;Aldose_reductase_like_C3	TRUE	reported	AKR1C3_Aldose_reductase_like_C3	NA	textfile	17377_1_AKR1C3_Aldose_reductase_like_C3	27.4821
chr10	4870436	rs55744013	TTG	CTG	-0.1255	4.598e-36	0.010009	35374	AKR1C3;Aldose_reductase_like_C3	TRUE	reported	AKR1C3_Aldose_reductase_like_C3	NA	textfile	17377_1_AKR1C3_Aldose_reductase_like_C3	141.497
chr10	5111103	rs7903755	G	A	-0.1415	1.862e-60	0.008627	35374	AKR1C3;Aldose_reductase_like_C3	TRUE	reported	AKR1C3_Aldose_reductase_like_C3	NA	textfile	17377_1_AKR1C3_Aldose_reductase_like_C3	242.123
chr10	5348278	rs72778490	T	G	0.128	8.889e-10	0.020887	35368	AKR1C3;Aldose_reductase_like_C3	TRUE	reported	AKR1C3_Aldose_reductase_like_C3	NA	textfile	17377_1_AKR1C3_Aldose_reductase_like_C3	33.7995
chr10	5563265	rs117737753	T	C	-0.1682	3.305e-09	0.028433	35372	AKR1C3;Aldose_reductase_like_C3	TRUE	reported	AKR1C3_Aldose_reductase_like_C3	NA	textfile	17377_1_AKR1C3_Aldose_reductase_like_C3	31.4955
chr10	5597597	rs72781981	T	C	-0.207	1.747e-20	0.022314	35377	AKR1C3;Aldose_reductase_like_C3	TRUE	reported	AKR1C3_Aldose_reductase_like_C3	NA	textfile	17377_1_AKR1C3_Aldose_reductase_like_C3	77.4512
chr10	6176546	rs147256308	C	A	-0.5088	9.555e-35	0.04138	35356	AKR1C3;Aldose_reductase_like_C3	TRUE	reported	AKR1C3_Aldose_reductase_like_C3	NA	textfile	17377_1_AKR1C3_Aldose_reductase_like_C3	136.068
chr3	165761011	rs1707652	T	C	0.0946	1.884e-27	0.008715	35339	AKR1C3;Aldose_reductase_like_C3	TRUE	reported	AKR1C3_Aldose_reductase_like_C3	NA	textfile	17377_1_AKR1C3_Aldose_reductase_like_C3	106.045
chr4	89836689	rs2245801	C	T	-0.0695	1.146e-12	0.009773	35344	AKR1C3;Aldose_reductase_like_C3	TRUE	reported	AKR1C3_Aldose_reductase_like_C3	NA	textfile	17377_1_AKR1C3_Aldose_reductase_like_C3	45.5152
chr7	50360284	rs6592965	A	G	-0.0641	8.347e-15	0.008258	35336	AKR1C3;Aldose_reductase_like_C3	TRUE	reported	AKR1C3_Aldose_reductase_like_C3	NA	textfile	17377_1_AKR1C3_Aldose_reductase_like_C3	54.2262
chr9	33460143	rs3860989	T	A	0.1917	2.343e-09	0.0321	35348	AKR1C3;Aldose_reductase_like_C3	TRUE	reported	AKR1C3_Aldose_reductase_like_C3	NA	textfile	17377_1_AKR1C3_Aldose_reductase_like_C3	32.0979
chr9	34107507	rs11557154	T	C	0.2259	2.489e-81	0.011827	35349	AKR1C3;Aldose_reductase_like_C3	TRUE	reported	AKR1C3_Aldose_reductase_like_C3	NA	textfile	17377_1_AKR1C3_Aldose_reductase_like_C3	328.341
chr9	111599427	rs41279069	C	G	0.0669	5.351e-11	0.010197	35369	AKR1C3;Aldose_reductase_like_C3	TRUE	reported	AKR1C3_Aldose_reductase_like_C3	NA	textfile	17377_1_AKR1C3_Aldose_reductase_like_C3	38.7391
chr11	198986	rs4980320	C	T	0.0442	6.411e-08	0.008175	35352	AKT1;PKB	TRUE	reported	AKT1_PKB	NA	textfile	15627_83_AKT1_PKB	26.3094
chr12	54292096	rs35979828	T	C	-0.0774	1.371e-07	0.014689	35375	AKT1;PKB	TRUE	reported	AKT1_PKB	NA	textfile	15627_83_AKT1_PKB	24.9885
chr17	5848332	rs185009887	A	G	-0.1329	4.876e-07	0.026416	35374	AKT1;PKB	TRUE	reported	AKT1_PKB	NA	textfile	15627_83_AKT1_PKB	22.7802
chr3	56815721	rs1354034	C	T	0.0609	3.496e-13	0.008373	35356	AKT1;PKB	TRUE	reported	AKT1_PKB	NA	textfile	15627_83_AKT1_PKB	47.6118
chr9	4764332	rs77265585	C	G	0.0657	1.425e-08	0.011587	35374	AKT1;PKB	TRUE	reported	AKT1_PKB	NA	textfile	15627_83_AKT1_PKB	28.9355
chr1	196692375	rs10922094	CATTA	GATTA	-0.048	6.288e-09	0.008263	35339	AKT2;PKB_beta	TRUE	reported	AKT2_PKB_beta	NA	textfile	14685_17_AKT2_PKB_beta	30.3703
chr11	117128163	rs4310650	C	T	-0.0933	5.592e-07	0.018642	35378	AKT2;PKB_beta	TRUE	reported	AKT2_PKB_beta	NA	textfile	14685_17_AKT2_PKB_beta	22.5435
chr14	100710432	rs1555405	A	G	-0.0436	8.058e-07	0.008837	35380	AKT2;PKB_beta	TRUE	reported	AKT2_PKB_beta	NA	textfile	14685_17_AKT2_PKB_beta	21.9082
chr19	44913484	rs438811	T	C	-0.1198	3.198e-35	0.009674	35366	AKT2;PKB_beta	TRUE	reported	AKT2_PKB_beta	NA	textfile	14685_17_AKT2_PKB_beta	138.021
chr19	44927023	rs5112	G	C	0.0692	1.852e-17	0.008139	35367	AKT2;PKB_beta	TRUE	reported	AKT2_PKB_beta	NA	textfile	14685_17_AKT2_PKB_beta	65.0598
chr2	27588855	rs12478841	G	A	0.0506	2.185e-07	0.009763	35373	AKT2;PKB_beta	TRUE	reported	AKT2_PKB_beta	NA	textfile	14685_17_AKT2_PKB_beta	24.1756
chr3	162188224	rs62279052	A	C	0.0837	7.715e-08	0.015576	35340	AKT2;PKB_beta	TRUE	reported	AKT2_PKB_beta	NA	textfile	14685_17_AKT2_PKB_beta	25.9885
chr3	165762312	rs6445035	A	G	0.1048	2.204e-24	0.010285	35339	AKT2;PKB_beta	TRUE	reported	AKT2_PKB_beta	NA	textfile	14685_17_AKT2_PKB_beta	93.4451
chr6	23419725	rs142786778	A	G	0.2139	3.204e-15	0.027135	35361	AKT2;PKB_beta	TRUE	reported	AKT2_PKB_beta	NA	textfile	14685_17_AKT2_PKB_beta	55.9248
chr6	24118393	rs114925146	AAAAAAATTT	AAAAAAATTA	0.8206	1e-200	0.027005	35377	AKT2;PKB_beta	TRUE	reported	AKT2_PKB_beta	NA	textfile	14685_17_AKT2_PKB_beta	831.031
chr6	24446431	rs113206176	C	G	0.9055	1.062e-73	0.049861	35380	AKT2;PKB_beta	TRUE	reported	AKT2_PKB_beta	NA	textfile	14685_17_AKT2_PKB_beta	296.823
chr6	24794687	rs4711064	T	C	0.0772	2.061e-17	0.009093	35379	AKT2;PKB_beta	TRUE	reported	AKT2_PKB_beta	NA	textfile	14685_17_AKT2_PKB_beta	64.8728
chr6	26746900	rs373157302	G	C	0.0809	1.429e-09	0.013367	35377	AKT2;PKB_beta	TRUE	reported	AKT2_PKB_beta	NA	textfile	14685_17_AKT2_PKB_beta	32.9664
chr6	28716406	rs9295778	G	T	-0.0698	3.857e-08	0.012697	35443	AKT2;PKB_beta	TRUE	reported	AKT2_PKB_beta	NA	textfile	14685_17_AKT2_PKB_beta	27.1989
chr11	198986	rs4980320	C	T	0.0479	3.847e-09	0.008132	35352	AKT2;PKB_beta	TRUE	reported	AKT2_PKB_beta	NA	textfile	5360_9_AKT2_PKB_beta	31.2262
chr20	38357231	rs11536949	T	G	0.1396	8.261e-26	0.01329	35375	AKT2;PKB_beta	TRUE	reported	AKT2_PKB_beta	NA	textfile	5360_9_AKT2_PKB_beta	99.3032
chr7	101624155	rs876825	C	T	-0.0419	4.778e-07	0.008322	35366	AKT2;PKB_beta	TRUE	reported	AKT2_PKB_beta	NA	textfile	5360_9_AKT2_PKB_beta	22.8147
chr7	106676033	rs342200	A	G	-0.0414	4.091e-07	0.008174	35357	AKT2;PKB_beta	TRUE	reported	AKT2_PKB_beta	NA	textfile	5360_9_AKT2_PKB_beta	23.0873
chr9	4764332	rs77265585	C	G	0.0573	6.948e-07	0.011546	35374	AKT2;PKB_beta	TRUE	reported	AKT2_PKB_beta	NA	textfile	5360_9_AKT2_PKB_beta	22.1661
chr11	13070359	rs117236744	G	C	-0.2414	8.596e-07	0.049052	35380	ALAD;HEM2	TRUE	reported	ALAD_HEM2	NA	textfile	15523_9_ALAD_HEM2	21.7973
chr21	29922164	rs149095400	A	C	0.1295	3.432e-08	0.023469	35372	ALAD;HEM2	TRUE	reported	ALAD_HEM2	NA	textfile	15523_9_ALAD_HEM2	27.4027
chr9	112180182	rs185981526	T	C	-0.1874	3.717e-17	0.022253	35371	ALAD;HEM2	TRUE	reported	ALAD_HEM2	NA	textfile	15523_9_ALAD_HEM2	63.827
chr9	113132257	rs140106796	T	C	-0.2643	1.235e-12	0.037218	35371	ALAD;HEM2	TRUE	reported	ALAD_HEM2	NA	textfile	15523_9_ALAD_HEM2	45.3869
chr9	113303333	rs7863910	G	C	-0.1645	1.416e-23	0.016438	35374	ALAD;HEM2	TRUE	reported	ALAD_HEM2	NA	textfile	15523_9_ALAD_HEM2	90.1315
chr9	113340476	rs141972027	C	T	-0.1952	4.159e-10	0.031242	35374	ALAD;HEM2	TRUE	reported	ALAD_HEM2	NA	textfile	15523_9_ALAD_HEM2	35.1337
chr9	113391611	rs1800435	G	C	-0.4172	1.117e-179	0.014596	35359	ALAD;HEM2	TRUE	reported	ALAD_HEM2	NA	textfile	15523_9_ALAD_HEM2	735.298
chr9	113571006	rs117621608	A	C	-0.1928	6.498e-12	0.028071	35367	ALAD;HEM2	TRUE	reported	ALAD_HEM2	NA	textfile	15523_9_ALAD_HEM2	42.4562
chr9	113633946	rs11790374	C	T	0.1261	2.903e-11	0.018958	35365	ALAD;HEM2	TRUE	reported	ALAD_HEM2	NA	textfile	15523_9_ALAD_HEM2	39.8188
chr1	201980465	rs12026141	T	C	-0.0773	4.102e-19	0.008652	35357	ALB;Albumin	TRUE	reported	ALB_Albumin	NA	textfile	18380_78_ALB_Albumin	71.8404
chr10	63555673	rs10740134	C	T	0.0419	1.54e-07	0.007984	35351	ALB;Albumin	TRUE	reported	ALB_Albumin	NA	textfile	18380_78_ALB_Albumin	24.7873
chr14	57354258	rs560539316	CCGA	ACGA	0.2388	7.896e-07	0.04836	35360	ALB;Albumin	TRUE	reported	ALB_Albumin	NA	textfile	18380_78_ALB_Albumin	21.9452
chr2	27519736	rs780093	C	T	0.0438	2.154e-07	0.008447	35373	ALB;Albumin	TRUE	reported	ALB_Albumin	NA	textfile	18380_78_ALB_Albumin	24.1983
chr2	203452830	rs7603427	T	C	-0.0807	1.2e-23	0.008051	35365	ALB;Albumin	TRUE	reported	ALB_Albumin	NA	textfile	18380_78_ALB_Albumin	90.4253
chr2	216622986	rs111696008	A	G	-0.345	9.645e-39	0.026501	35359	ALB;Albumin	TRUE	reported	ALB_Albumin	NA	textfile	18380_78_ALB_Albumin	152.53
chr2	216625740	rs144202860	A	G	-0.3665	5.744e-25	0.035515	35359	ALB;Albumin	TRUE	reported	ALB_Albumin	NA	textfile	18380_78_ALB_Albumin	95.8444
chr2	233679202	rs75444879	A	G	0.055	8.255e-11	0.008467	35374	ALB;Albumin	TRUE	reported	ALB_Albumin	NA	textfile	18380_78_ALB_Albumin	37.976
chr22	26356937	rs139065467	T	C	-0.1527	9.136e-07	0.031104	35381	ALB;Albumin	TRUE	reported	ALB_Albumin	NA	textfile	18380_78_ALB_Albumin	21.6914
chr3	136213517	rs687339	T	C	0.0509	1.426e-07	0.009673	35361	ALB;Albumin	TRUE	reported	ALB_Albumin	NA	textfile	18380_78_ALB_Albumin	24.9204
chr3	165566159	rs76761332	CC	TC	0.2557	1.101e-27	0.02345	35343	ALB;Albumin	TRUE	reported	ALB_Albumin	NA	textfile	18380_78_ALB_Albumin	107.008
chr3	165718150	rs697356	C	G	0.2751	1e-200	0.008254	35338	ALB;Albumin	TRUE	reported	ALB_Albumin	NA	textfile	18380_78_ALB_Albumin	999.758
chr3	166186032	rs183246280	A	G	0.382	7.638e-17	0.045821	35340	ALB;Albumin	TRUE	reported	ALB_Albumin	NA	textfile	18380_78_ALB_Albumin	62.5518
chr3	167457251	rs73173009	C	G	0.1526	2.393e-11	0.022845	35354	ALB;Albumin	TRUE	reported	ALB_Albumin	NA	textfile	18380_78_ALB_Albumin	40.1577
chr3	167670407	rs114486945	T	C	0.175	1.152e-12	0.02461	35354	ALB;Albumin	TRUE	reported	ALB_Albumin	NA	textfile	18380_78_ALB_Albumin	45.5088
chr3	167757571	rs115176262	A	G	0.1589	8.835e-08	0.029705	35354	ALB;Albumin	TRUE	reported	ALB_Albumin	NA	textfile	18380_78_ALB_Albumin	25.7532
chr3	168506251	rs147033786	C	A	0.3807	2.964e-22	0.03924	35354	ALB;Albumin	TRUE	reported	ALB_Albumin	NA	textfile	18380_78_ALB_Albumin	84.713
chr4	73239748	rs146639676	T	C	-0.3661	1.502e-11	0.054255	35355	ALB;Albumin	TRUE	reported	ALB_Albumin	NA	textfile	18380_78_ALB_Albumin	40.9791
chr5	141681141	rs147903554	A	G	-0.3105	3.053e-07	0.060643	35371	ALB;Albumin	TRUE	reported	ALB_Albumin	NA	textfile	18380_78_ALB_Albumin	23.5942
chr6	32524543	rs75224370	ATTCTCATACAG	GTTCTCATACAG	-0.0438	4.409e-07	0.008673	35431	ALB;Albumin	TRUE	reported	ALB_Albumin	NA	textfile	18380_78_ALB_Albumin	22.9537
chr6	89329951	rs10502	C	G	0.0552	5.818e-12	0.008019	35355	ALB;Albumin	TRUE	reported	ALB_Albumin	NA	textfile	18380_78_ALB_Albumin	42.6462
chr6	105399298	rs72939784	C	T	-0.0997	1.06e-07	0.018754	35353	ALB;Albumin	TRUE	reported	ALB_Albumin	NA	textfile	18380_78_ALB_Albumin	25.4358
chr7	73409331	rs42128	C	A	0.0557	5.446e-08	0.010246	35353	ALB;Albumin	TRUE	reported	ALB_Albumin	NA	textfile	18380_78_ALB_Albumin	26.5977
chr10	115671632	rs148065242	T	A	-0.964	9.972e-07	0.197049	35372	ALDH1A1;Retinal_dehydrogenase_1	TRUE	reported	ALDH1A1_Retinal_dehydrogenase_1	NA	textfile	11265_8_ALDH1A1_Retinal_dehydrogenase_1	21.5401
chr22	43928847	rs738409	G	C	0.0559	8.454e-09	0.009706	35363	ALDH1A1;Retinal_dehydrogenase_1	TRUE	reported	ALDH1A1_Retinal_dehydrogenase_1	NA	textfile	11265_8_ALDH1A1_Retinal_dehydrogenase_1	29.8528
chr6	135085039	rs1331309	TGTTTTGTTTTTG	TTTTTTGTTTTTG	-0.064	3.286e-12	0.009189	35359	ALDH1A1;Retinal_dehydrogenase_1	TRUE	reported	ALDH1A1_Retinal_dehydrogenase_1	NA	textfile	11265_8_ALDH1A1_Retinal_dehydrogenase_1	43.6582
chr9	72938469	rs348452	T	C	0.1035	1.372e-27	0.009509	35348	ALDH1A1;Retinal_dehydrogenase_1	TRUE	reported	ALDH1A1_Retinal_dehydrogenase_1	NA	textfile	11265_8_ALDH1A1_Retinal_dehydrogenase_1	106.624
chr1	16174028	rs7519043	T	C	0.0572	3.312e-12	0.008214	35386	ALDH2;ALDH_E2	TRUE	reported	ALDH2_ALDH_E2	NA	textfile	18381_16_ALDH2_ALDH_E2	43.6441
chr10	50882756	rs151068477	T	G	0.1616	2.561e-07	0.031359	35353	ALDH2;ALDH_E2	TRUE	reported	ALDH2_ALDH_E2	NA	textfile	18381_16_ALDH2_ALDH_E2	23.9002
chr12	108295526	rs116859940	A	G	-0.2259	8.616e-10	0.036833	35374	ALDH2;ALDH_E2	TRUE	reported	ALDH2_ALDH_E2	NA	textfile	18381_16_ALDH2_ALDH_E2	33.8533
chr12	108457463	rs117583693	C	T	-0.1386	1.298e-07	0.026254	35376	ALDH2;ALDH_E2	TRUE	reported	ALDH2_ALDH_E2	NA	textfile	18381_16_ALDH2_ALDH_E2	25.0829
chr12	109822046	rs58118359	A	G	-0.1571	5.333e-09	0.026917	35367	ALDH2;ALDH_E2	TRUE	reported	ALDH2_ALDH_E2	NA	textfile	18381_16_ALDH2_ALDH_E2	30.6578
chr12	111373800	rs10849939	A	G	-0.0913	1.77e-23	0.009144	35370	ALDH2;ALDH_E2	TRUE	reported	ALDH2_ALDH_E2	NA	textfile	18381_16_ALDH2_ALDH_E2	89.7246
chr16	2104536	rs147350387	A	G	-0.1597	8.957e-07	0.032504	35319	ALDH2;ALDH_E2	TRUE	reported	ALDH2_ALDH_E2	NA	textfile	18381_16_ALDH2_ALDH_E2	21.7259
chr16	63124546	rs202062746	C	T	-0.0501	5.221e-07	0.009984	35365	ALDH2;ALDH_E2	TRUE	reported	ALDH2_ALDH_E2	NA	textfile	18381_16_ALDH2_ALDH_E2	22.6626
chr16	73805783	rs62044560	A	G	0.1579	3.534e-07	0.031006	35371	ALDH2;ALDH_E2	TRUE	reported	ALDH2_ALDH_E2	NA	textfile	18381_16_ALDH2_ALDH_E2	23.3408
chr18	58428146	rs4940691	G	T	-0.0533	4.955e-08	0.009775	35367	ALDH2;ALDH_E2	TRUE	reported	ALDH2_ALDH_E2	NA	textfile	18381_16_ALDH2_ALDH_E2	26.7586
chr19	33300901	rs1049969	C	T	-0.0629	7.106e-07	0.012685	35367	ALDH2;ALDH_E2	TRUE	reported	ALDH2_ALDH_E2	NA	textfile	18381_16_ALDH2_ALDH_E2	22.1291
chr2	27780307	rs13030345	T	G	0.0654	6.449e-09	0.011267	35371	ALDH2;ALDH_E2	TRUE	reported	ALDH2_ALDH_E2	NA	textfile	18381_16_ALDH2_ALDH_E2	30.3236
chr22	28411637	rs134551	T	C	-0.0412	7.392e-07	0.008322	35380	ALDH2;ALDH_E2	TRUE	reported	ALDH2_ALDH_E2	NA	textfile	18381_16_ALDH2_ALDH_E2	22.0588
chr3	194319111	rs140409967	A	G	0.1002	9.176e-08	0.018756	35306	ALDH2;ALDH_E2	TRUE	reported	ALDH2_ALDH_E2	NA	textfile	18381_16_ALDH2_ALDH_E2	25.6861
chr4	145900258	rs4835265	A	C	0.0764	3.369e-12	0.010975	35360	ALDH2;ALDH_E2	TRUE	reported	ALDH2_ALDH_E2	NA	textfile	18381_16_ALDH2_ALDH_E2	43.6134
chr5	72981897	rs258887	A	C	0.0417	2.381e-07	0.008071	35355	ALDH2;ALDH_E2	TRUE	reported	ALDH2_ALDH_E2	NA	textfile	18381_16_ALDH2_ALDH_E2	24.0248
chr1	196692375	rs10922094	CATTA	GATTA	-0.0569	9.513e-13	0.007972	35330	ALDH3A1;Aldehyde_dehydrogenase__class_3	TRUE	reported	ALDH3A1_Aldehyde_dehydrogenase__class_3	NA	textfile	11480_1_ALDH3A1_Aldehyde_dehydrogenase__class_3	45.8493
chr14	99665929	rs11623755	A	G	0.0555	1.914e-07	0.010658	35373	ALDH3A1;Aldehyde_dehydrogenase__class_3	TRUE	reported	ALDH3A1_Aldehyde_dehydrogenase__class_3	NA	textfile	11480_1_ALDH3A1_Aldehyde_dehydrogenase__class_3	24.4049
chr17	19745936	rs4646787	G	A	0.1267	6.817e-53	0.008277	35353	ALDH3A1;Aldehyde_dehydrogenase__class_3	TRUE	reported	ALDH3A1_Aldehyde_dehydrogenase__class_3	NA	textfile	11480_1_ALDH3A1_Aldehyde_dehydrogenase__class_3	210.887
chr19	4182937	rs3760905	GCCACT	GCCACG	0.0665	1.702e-07	0.012717	35336	ALDH3A1;Aldehyde_dehydrogenase__class_3	TRUE	reported	ALDH3A1_Aldehyde_dehydrogenase__class_3	NA	textfile	11480_1_ALDH3A1_Aldehyde_dehydrogenase__class_3	24.6103
chr6	32619236	rs557011	T	C	0.0487	9.202e-10	0.007954	35430	ALDH3A1;Aldehyde_dehydrogenase__class_3	TRUE	reported	ALDH3A1_Aldehyde_dehydrogenase__class_3	NA	textfile	11480_1_ALDH3A1_Aldehyde_dehydrogenase__class_3	33.7388
chr8	4596930	rs58357251	T	C	-0.0404	9.506e-07	0.008242	35359	ALDH3A1;Aldehyde_dehydrogenase__class_3	TRUE	reported	ALDH3A1_Aldehyde_dehydrogenase__class_3	NA	textfile	11480_1_ALDH3A1_Aldehyde_dehydrogenase__class_3	21.6242
chr1	181029434	rs2225332	G	A	-0.0438	3.053e-07	0.008554	35345	ALDH3B1;AL3B1	TRUE	reported	ALDH3B1_AL3B1	NA	textfile	12940_35_ALDH3B1_AL3B1	23.5968
chr1	196695521	rs10922098	T	C	-0.085	7.597e-26	0.008086	35329	ALDH3B1;AL3B1	TRUE	reported	ALDH3B1_AL3B1	NA	textfile	12940_35_ALDH3B1_AL3B1	99.4519
chr11	67651269	rs72934559	G	A	0.1281	1.064e-07	0.0241	35354	ALDH3B1;AL3B1	TRUE	reported	ALDH3B1_AL3B1	NA	textfile	12940_35_ALDH3B1_AL3B1	25.4277
chr11	68017592	rs475325	T	C	0.135	6.226e-47	0.009383	35354	ALDH3B1;AL3B1	TRUE	reported	ALDH3B1_AL3B1	NA	textfile	12940_35_ALDH3B1_AL3B1	186.306
chr11	69306214	rs12225530	C	T	0.051	4.364e-07	0.010094	35355	ALDH3B1;AL3B1	TRUE	reported	ALDH3B1_AL3B1	NA	textfile	12940_35_ALDH3B1_AL3B1	22.975
chr12	76027919	rs10880028	C	T	0.0834	9.05e-07	0.016981	35346	ALDH3B1;AL3B1	TRUE	reported	ALDH3B1_AL3B1	NA	textfile	12940_35_ALDH3B1_AL3B1	21.7094
chr3	165787389	rs1355538	G	A	-0.0473	4.755e-09	0.008078	35329	ALDH3B1;AL3B1	TRUE	reported	ALDH3B1_AL3B1	NA	textfile	12940_35_ALDH3B1_AL3B1	30.8572
chr5	97902623	rs147758947	GCCCA	GCCCG	0.0869	6.885e-08	0.01611	35335	ALDH3B1;AL3B1	TRUE	reported	ALDH3B1_AL3B1	NA	textfile	12940_35_ALDH3B1_AL3B1	26.1873
chr6	31910331	rs6457457	T	C	0.0797	6.573e-07	0.016025	35432	ALDH3B1;AL3B1	TRUE	reported	ALDH3B1_AL3B1	NA	textfile	12940_35_ALDH3B1_AL3B1	22.2619
chr6	32008772	rs28573154	A	G	0.0608	3.753e-08	0.01105	35431	ALDH3B1;AL3B1	TRUE	reported	ALDH3B1_AL3B1	NA	textfile	12940_35_ALDH3B1_AL3B1	27.2474
chr1	196695521	rs10922098	T	C	-0.0504	1.904e-10	0.007913	35338	ALKBH2;ALKB2	TRUE	reported	ALKBH2_ALKB2	NA	textfile	18400_52_ALKBH2_ALKB2	36.5108
chr11	64507935	rs117205714	T	C	-0.0638	5.922e-08	0.011769	35366	ALKBH2;ALKB2	TRUE	reported	ALKBH2_ALKB2	NA	textfile	18400_52_ALKBH2_ALKB2	26.4487
chr14	106640831	rs113493922	C	G	0.0807	3.122e-13	0.011071	34964	ALKBH2;ALKB2	TRUE	reported	ALKBH2_ALKB2	NA	textfile	18400_52_ALKBH2_ALKB2	47.8207
chr14	106641203	rs55648536	G	T	0.0408	3.119e-07	0.007975	34964	ALKBH2;ALKB2	TRUE	reported	ALKBH2_ALKB2	NA	textfile	18400_52_ALKBH2_ALKB2	23.556
chr18	36939587	rs28689067	C	T	-0.0525	1.378e-07	0.009966	35344	ALKBH2;ALKB2	TRUE	reported	ALKBH2_ALKB2	NA	textfile	18400_52_ALKBH2_ALKB2	24.9758
chr2	102452661	rs11465740	T	C	0.1012	2.158e-07	0.019517	35366	ALKBH2;ALKB2	TRUE	reported	ALKBH2_ALKB2	NA	textfile	18400_52_ALKBH2_ALKB2	24.1979
chr20	19337451	rs3058403	AGTAAATAAATAAATAAATTAATTAATT	AGTAAATAAATAAATAAATAAATTAATT	-0.0447	4.091e-07	0.008826	35377	ALKBH2;ALKB2	TRUE	reported	ALKBH2_ALKB2	NA	textfile	18400_52_ALKBH2_ALKB2	23.085
chr6	32521978	rs41559913	C	G	0.0614	4.913e-15	0.007843	35439	ALKBH2;ALKB2	TRUE	reported	ALKBH2_ALKB2	NA	textfile	18400_52_ALKBH2_ALKB2	55.1588
chr6	32581624	rs701831	C	T	0.0589	1.66e-10	0.009218	35439	ALKBH2;ALKB2	TRUE	reported	ALKBH2_ALKB2	NA	textfile	18400_52_ALKBH2_ALKB2	36.7451
chr7	128939612	rs3823536	A	G	0.0408	1.403e-07	0.00775	35351	ALKBH2;ALKB2	TRUE	reported	ALKBH2_ALKB2	NA	textfile	18400_52_ALKBH2_ALKB2	24.9436
chr1	50381437	rs9436893	G	C	0.0418	3.757e-07	0.008227	35369	AMBP;a1_Microglobulin	TRUE	reported	AMBP_a1_Microglobulin	NA	textfile	15453_3_AMBP_a1_Microglobulin	23.2334
chr1	179557079	rs61747728	T	C	0.1177	6.245e-09	0.020258	35358	AMBP;a1_Microglobulin	TRUE	reported	AMBP_a1_Microglobulin	NA	textfile	15453_3_AMBP_a1_Microglobulin	30.381
chr16	20381010	rs77924615	A	G	-0.0596	1.032e-08	0.01041	35355	AMBP;a1_Microglobulin	TRUE	reported	AMBP_a1_Microglobulin	NA	textfile	15453_3_AMBP_a1_Microglobulin	29.5008
chr4	154614029	rs2066854	A	T	-0.0501	9.843e-08	0.0094	35379	AMBP;a1_Microglobulin	TRUE	reported	AMBP_a1_Microglobulin	NA	textfile	15453_3_AMBP_a1_Microglobulin	25.566
chr5	14224656	rs245446	AAGGC	GAGGC	0.044	1.13e-07	0.008295	35374	AMBP;a1_Microglobulin	TRUE	reported	AMBP_a1_Microglobulin	NA	textfile	15453_3_AMBP_a1_Microglobulin	25.323
chr6	29935571	rs9259940	A	T	0.0636	5.28e-10	0.010241	35445	AMBP;a1_Microglobulin	TRUE	reported	AMBP_a1_Microglobulin	NA	textfile	15453_3_AMBP_a1_Microglobulin	34.7114
chr6	31667933	rs14365	C	T	0.1229	2.531e-34	0.01006	35439	AMBP;a1_Microglobulin	TRUE	reported	AMBP_a1_Microglobulin	NA	textfile	15453_3_AMBP_a1_Microglobulin	134.323
chr6	31995309	rs551939957	T	C	0.1018	1.281e-12	0.014345	35441	AMBP;a1_Microglobulin	TRUE	reported	AMBP_a1_Microglobulin	NA	textfile	15453_3_AMBP_a1_Microglobulin	45.3249
chr6	32011047	rs148766553	A	G	-0.1625	1.342e-24	0.015872	35441	AMBP;a1_Microglobulin	TRUE	reported	AMBP_a1_Microglobulin	NA	textfile	15453_3_AMBP_a1_Microglobulin	94.3378
chr6	32115523	rs8283	G	A	0.1545	5.2e-51	0.010284	35440	AMBP;a1_Microglobulin	TRUE	reported	AMBP_a1_Microglobulin	NA	textfile	15453_3_AMBP_a1_Microglobulin	203.131
chr6	32487054	rs538958533	A	T	0.0977	4.162e-13	0.013476	35439	AMBP;a1_Microglobulin	TRUE	reported	AMBP_a1_Microglobulin	NA	textfile	15453_3_AMBP_a1_Microglobulin	47.3053
chr6	45283966	rs140151590	A	C	-0.0976	1.594e-07	0.018621	35362	AMBP;a1_Microglobulin	TRUE	reported	AMBP_a1_Microglobulin	NA	textfile	15453_3_AMBP_a1_Microglobulin	24.725
chr7	151710715	rs7805747	A	G	0.0468	5.708e-07	0.009358	35372	AMBP;a1_Microglobulin	TRUE	reported	AMBP_a1_Microglobulin	NA	textfile	15453_3_AMBP_a1_Microglobulin	22.5096
chr9	114070709	rs28616789	A	G	-0.1108	2.88e-33	0.00922	35362	AMBP;a1_Microglobulin	TRUE	reported	AMBP_a1_Microglobulin	NA	textfile	15453_3_AMBP_a1_Microglobulin	129.975
chr9	114371244	rs56294298	A	G	-0.1038	1.994e-16	0.012624	35362	AMBP;a1_Microglobulin	TRUE	reported	AMBP_a1_Microglobulin	NA	textfile	15453_3_AMBP_a1_Microglobulin	60.8476
chr1	93246225	rs3754186	A	T	0.044	5.915e-08	0.008116	35353	ANG;Angiogenin	TRUE	reported	ANG_Angiogenin	NA	textfile	4874_3_ANG_Angiogenin	26.4523
chr11	16227907	rs10832569	G	T	-0.0431	1.227e-07	0.008148	35369	ANG;Angiogenin	TRUE	reported	ANG_Angiogenin	NA	textfile	4874_3_ANG_Angiogenin	25.1823
chr12	24127936	rs10842277	A	T	-0.0482	9.674e-08	0.009038	35360	ANG;Angiogenin	TRUE	reported	ANG_Angiogenin	NA	textfile	4874_3_ANG_Angiogenin	25.5972
chr14	19928246	rs76660290	C	T	-0.4433	2.539e-30	0.038739	35331	ANG;Angiogenin	TRUE	reported	ANG_Angiogenin	NA	textfile	4874_3_ANG_Angiogenin	117.853
chr14	20375572	rs71410230	A	G	-0.221	2.258e-15	0.027882	35339	ANG;Angiogenin	TRUE	reported	ANG_Angiogenin	NA	textfile	4874_3_ANG_Angiogenin	56.543
chr14	20487214	rs148025035	C	T	0.2107	2.231e-14	0.027591	35326	ANG;Angiogenin	TRUE	reported	ANG_Angiogenin	NA	textfile	4874_3_ANG_Angiogenin	52.4852
chr14	20642526	rs72659937	T	G	-0.3058	1.013e-115	0.013374	35330	ANG;Angiogenin	TRUE	reported	ANG_Angiogenin	NA	textfile	4874_3_ANG_Angiogenin	470.538
chr14	20659891	rs11624221	C	G	-0.3171	1e-200	0.008927	35335	ANG;Angiogenin	TRUE	reported	ANG_Angiogenin	NA	textfile	4874_3_ANG_Angiogenin	1135.6
chr14	20722607	rs11623233	T	C	0.2428	1.219e-75	0.013193	35337	ANG;Angiogenin	TRUE	reported	ANG_Angiogenin	NA	textfile	4874_3_ANG_Angiogenin	304.827
chr14	20976668	rs150971918	C	G	0.1731	1.609e-08	0.03064	35344	ANG;Angiogenin	TRUE	reported	ANG_Angiogenin	NA	textfile	4874_3_ANG_Angiogenin	28.7249
chr14	25525063	rs142662577	A	T	0.1958	9.588e-08	0.036705	35377	ANG;Angiogenin	TRUE	reported	ANG_Angiogenin	NA	textfile	4874_3_ANG_Angiogenin	25.6105
chr15	43434427	rs150844304	C	A	-0.1723	2.859e-12	0.024669	35363	ANG;Angiogenin	TRUE	reported	ANG_Angiogenin	NA	textfile	4874_3_ANG_Angiogenin	43.9046
chr2	61187335	rs1059541	G	C	0.0778	4.749e-10	0.012494	35353	ANG;Angiogenin	TRUE	reported	ANG_Angiogenin	NA	textfile	4874_3_ANG_Angiogenin	34.8979
chr2	73645663	rs183074713	A	G	0.1779	9.522e-07	0.036297	35355	ANG;Angiogenin	TRUE	reported	ANG_Angiogenin	NA	textfile	4874_3_ANG_Angiogenin	21.6199
chr20	44413724	rs1800961	T	C	-0.1006	2.59e-07	0.01953	35371	ANG;Angiogenin	TRUE	reported	ANG_Angiogenin	NA	textfile	4874_3_ANG_Angiogenin	23.88
chr3	136207780	rs645040	T	G	0.0698	6.742e-13	0.009715	35361	ANG;Angiogenin	TRUE	reported	ANG_Angiogenin	NA	textfile	4874_3_ANG_Angiogenin	46.4588
chr7	533230	rs34146894	A	G	0.0409	5.848e-07	0.008186	35321	ANG;Angiogenin	TRUE	reported	ANG_Angiogenin	NA	textfile	4874_3_ANG_Angiogenin	22.467
chr1	11923034	rs61776478	T	C	0.1625	3.208e-10	0.025841	35389	ANGPT2;Angiopoietin_2	TRUE	reported	ANGPT2_Angiopoietin_2	NA	textfile	2602_2_ANGPT2_Angiopoietin_2	35.5902
chr11	78422406	rs2063725	G	T	-0.0606	4.059e-07	0.011962	35366	ANGPT2;Angiopoietin_2	TRUE	reported	ANGPT2_Angiopoietin_2	NA	textfile	2602_2_ANGPT2_Angiopoietin_2	23.0983
chr11	126401713	rs142029184	A	G	0.2395	1.038e-10	0.037067	35374	ANGPT2;Angiopoietin_2	TRUE	reported	ANGPT2_Angiopoietin_2	NA	textfile	2602_2_ANGPT2_Angiopoietin_2	37.5732
chr11	126426921	rs35257264	T	C	0.2019	1.376e-18	0.022945	35371	ANGPT2;Angiopoietin_2	TRUE	reported	ANGPT2_Angiopoietin_2	NA	textfile	2602_2_ANGPT2_Angiopoietin_2	69.685
chr12	5965484	rs12829220	T	C	-0.112	5.801e-07	0.02241	35383	ANGPT2;Angiopoietin_2	TRUE	reported	ANGPT2_Angiopoietin_2	NA	textfile	2602_2_ANGPT2_Angiopoietin_2	22.4799
chr17	7160579	rs56115403	A	G	0.0839	3.38e-16	0.010283	35371	ANGPT2;Angiopoietin_2	TRUE	reported	ANGPT2_Angiopoietin_2	NA	textfile	2602_2_ANGPT2_Angiopoietin_2	59.9138
chr17	7496000	rs41556717	T	C	0.153	2.017e-07	0.029436	35374	ANGPT2;Angiopoietin_2	TRUE	reported	ANGPT2_Angiopoietin_2	NA	textfile	2602_2_ANGPT2_Angiopoietin_2	24.3146
chr17	7897001	rs143501783	C	T	0.2528	3.853e-11	0.038247	35373	ANGPT2;Angiopoietin_2	TRUE	reported	ANGPT2_Angiopoietin_2	NA	textfile	2602_2_ANGPT2_Angiopoietin_2	39.3189
chr3	52454186	rs1035002	T	C	0.165	2.86e-09	0.02778	35350	ANGPT2;Angiopoietin_2	TRUE	reported	ANGPT2_Angiopoietin_2	NA	textfile	2602_2_ANGPT2_Angiopoietin_2	31.7502
chr3	98713142	rs10935480	T	C	-0.0501	3.23e-09	0.008464	35330	ANGPT2;Angiopoietin_2	TRUE	reported	ANGPT2_Angiopoietin_2	NA	textfile	2602_2_ANGPT2_Angiopoietin_2	31.5331
chr6	7959490	rs17340112	T	C	0.061	3.789e-07	0.01201	35373	ANGPT2;Angiopoietin_2	TRUE	reported	ANGPT2_Angiopoietin_2	NA	textfile	2602_2_ANGPT2_Angiopoietin_2	23.2175
chr6	90853288	rs7743981	G	T	-0.1515	7.427e-07	0.030607	35340	ANGPT2;Angiopoietin_2	TRUE	reported	ANGPT2_Angiopoietin_2	NA	textfile	2602_2_ANGPT2_Angiopoietin_2	22.0509
chr8	6420991	rs7018378	A	G	-0.0626	8.568e-10	0.010205	35377	ANGPT2;Angiopoietin_2	TRUE	reported	ANGPT2_Angiopoietin_2	NA	textfile	2602_2_ANGPT2_Angiopoietin_2	33.8661
chr8	6421990	rs1968586	T	C	-0.1308	2.536e-49	0.00886	35377	ANGPT2;Angiopoietin_2	TRUE	reported	ANGPT2_Angiopoietin_2	NA	textfile	2602_2_ANGPT2_Angiopoietin_2	196.151
chr8	9327181	rs6601299	C	T	-0.0914	1.522e-09	0.015127	35385	ANGPT2;Angiopoietin_2	TRUE	reported	ANGPT2_Angiopoietin_2	NA	textfile	2602_2_ANGPT2_Angiopoietin_2	32.8571
chr9	133255354	rs187099314	T	C	0.2217	2.391e-39	0.016892	35370	ANGPT2;Angiopoietin_2	TRUE	reported	ANGPT2_Angiopoietin_2	NA	textfile	2602_2_ANGPT2_Angiopoietin_2	155.029
chr9	133513605	rs62576042	T	C	0.0615	1.017e-08	0.010737	35360	ANGPT2;Angiopoietin_2	TRUE	reported	ANGPT2_Angiopoietin_2	NA	textfile	2602_2_ANGPT2_Angiopoietin_2	29.5275
chr1	188788843	rs79043624	G	C	0.1108	3.888e-08	0.020161	35334	ANK2;ANK2	TRUE	reported	ANK2_ANK2	NA	textfile	7624_19_ANK2_ANK2	27.183
chr1	197988391	rs34414349	C	T	0.2405	3.55e-21	0.025463	35343	ANK2;ANK2	TRUE	reported	ANK2_ANK2	NA	textfile	7624_19_ANK2_ANK2	80.2885
chr1	201493522	rs139440826	C	T	0.2717	1.685e-29	0.024091	35351	ANK2;ANK2	TRUE	reported	ANK2_ANK2	NA	textfile	7624_19_ANK2_ANK2	114.475
chr1	202071391	rs61823668	A	G	0.1208	9.48e-13	0.016924	35358	ANK2;ANK2	TRUE	reported	ANK2_ANK2	NA	textfile	7624_19_ANK2_ANK2	45.8533
chr1	203085182	rs10753935	A	G	-0.0497	1.497e-09	0.008222	35358	ANK2;ANK2	TRUE	reported	ANK2_ANK2	NA	textfile	7624_19_ANK2_ANK2	32.8852
chr1	203233757	rs1340239	G	A	-0.378	3.676e-117	0.016427	35362	ANK2;ANK2	TRUE	reported	ANK2_ANK2	NA	textfile	7624_19_ANK2_ANK2	476.551
chr1	203383377	rs142901388	T	C	0.8731	1.613e-105	0.04002	35367	ANK2;ANK2	TRUE	reported	ANK2_ANK2	NA	textfile	7624_19_ANK2_ANK2	428.367
chr1	203407090	rs55741360	C	T	0.8332	1e-200	0.027465	35370	ANK2;ANK2	TRUE	reported	ANK2_ANK2	NA	textfile	7624_19_ANK2_ANK2	828.289
chr1	203908534	rs1891432	T	C	0.06	2.18e-12	0.008544	35372	ANK2;ANK2	TRUE	reported	ANK2_ANK2	NA	textfile	7624_19_ANK2_ANK2	44.3836
chr1	204157752	rs74567042	A	C	0.1677	6.145e-15	0.021497	35368	ANK2;ANK2	TRUE	reported	ANK2_ANK2	NA	textfile	7624_19_ANK2_ANK2	54.7713
chr2	3592552	rs6542680	T	C	-0.0678	1.067e-10	0.0105	35332	ANK2;ANK2	TRUE	reported	ANK2_ANK2	NA	textfile	7624_19_ANK2_ANK2	37.5252
chr3	165730789	rs9864801	TAGAGAG	TATAGAG	-0.0453	3.53e-08	0.008217	35339	ANK2;ANK2	TRUE	reported	ANK2_ANK2	NA	textfile	7624_19_ANK2_ANK2	27.3535
chr6	32538131	rs78912960	A	G	0.0407	2.329e-07	0.007871	35427	ANK2;ANK2	TRUE	reported	ANK2_ANK2	NA	textfile	7624_19_ANK2_ANK2	24.0642
chr15	59417692	rs143175582	A	G	0.244	3.591e-54	0.015744	35370	ANXA2;annexin_II	TRUE	reported	ANXA2_annexin_II	NA	textfile	13700_10_ANXA2_annexin_II	216.168
chr15	59539824	rs71480531	TACGTGTATATATATATATATATTTT	TACGTGTATATATATATATATATATT	-0.0569	7.803e-10	0.009254	35366	ANXA2;annexin_II	TRUE	reported	ANXA2_annexin_II	NA	textfile	13700_10_ANXA2_annexin_II	34.0258
chr15	59941367	rs1425930	T	C	-0.0445	2.191e-07	0.008587	35370	ANXA2;annexin_II	TRUE	reported	ANXA2_annexin_II	NA	textfile	13700_10_ANXA2_annexin_II	24.1702
chr15	60288487	rs1912261	CTCGA	TTCGA	-0.1638	1.4e-25	0.015668	35370	ANXA2;annexin_II	TRUE	reported	ANXA2_annexin_II	NA	textfile	13700_10_ANXA2_annexin_II	98.3656
chr15	60385961	rs3743268	A	G	-0.33	1e-200	0.006643	35366	ANXA2;annexin_II	TRUE	reported	ANXA2_annexin_II	NA	textfile	13700_10_ANXA2_annexin_II	2220.97
chr15	60619685	rs103947	C	T	-0.0905	5.246e-26	0.008581	35370	ANXA2;annexin_II	TRUE	reported	ANXA2_annexin_II	NA	textfile	13700_10_ANXA2_annexin_II	100.107
chr15	60979275	rs56350622	TTTTTTTTTTTTTTTTTTCAAGAA	TTTTTTTTTTTTTTTTTCCAAGAA	0.0779	4.575e-12	0.01126	35369	ANXA2;annexin_II	TRUE	reported	ANXA2_annexin_II	NA	textfile	13700_10_ANXA2_annexin_II	43.0765
chr15	66018283	rs34814882	TAGCCA	CAGCCA	0.1306	5.833e-07	0.026137	35364	ANXA2;annexin_II	TRUE	reported	ANXA2_annexin_II	NA	textfile	13700_10_ANXA2_annexin_II	22.4707
chr2	207091384	rs1263618	C	T	-0.0471	5.077e-08	0.008644	35359	ANXA2;annexin_II	TRUE	reported	ANXA2_annexin_II	NA	textfile	13700_10_ANXA2_annexin_II	26.7211
chr5	88884379	rs114694170	C	T	-0.0976	1.769e-11	0.014515	35344	ANXA2;annexin_II	TRUE	reported	ANXA2_annexin_II	NA	textfile	13700_10_ANXA2_annexin_II	40.6919
chr6	30965299	rs2532923	A	G	-0.0668	4.979e-07	0.013288	35431	ANXA2;annexin_II	TRUE	reported	ANXA2_annexin_II	NA	textfile	13700_10_ANXA2_annexin_II	22.7445
chr7	106731773	rs342293	G	C	-0.0586	2.645e-13	0.008015	35357	ANXA2;annexin_II	TRUE	reported	ANXA2_annexin_II	NA	textfile	13700_10_ANXA2_annexin_II	48.1095
chr9	132635988	rs148096379	C	T	0.2747	8.045e-10	0.04471	35373	ANXA2;annexin_II	TRUE	reported	ANXA2_annexin_II	NA	textfile	13700_10_ANXA2_annexin_II	33.9743
chr9	132974013	rs72759453	T	C	0.2108	4.785e-09	0.036007	35368	ANXA2;annexin_II	TRUE	reported	ANXA2_annexin_II	NA	textfile	13700_10_ANXA2_annexin_II	30.8468
chr15	59417692	rs143175582	A	G	0.2102	7.089e-42	0.015504	35370	ANXA2;annexin_II	TRUE	reported	ANXA2_annexin_II	NA	textfile	4961_17_ANXA2_annexin_II	165.432
chr15	59906933	rs12907231	C	T	-0.1079	6.236e-19	0.01214	35370	ANXA2;annexin_II	TRUE	reported	ANXA2_annexin_II	NA	textfile	4961_17_ANXA2_annexin_II	71.0965
chr15	60385961	rs3743268	A	G	-0.2671	1e-200	0.008466	35366	ANXA2;annexin_II	TRUE	reported	ANXA2_annexin_II	NA	textfile	4961_17_ANXA2_annexin_II	895.847
chr15	60639043	rs12592002	G	C	-0.0882	7.671e-26	0.008391	35370	ANXA2;annexin_II	TRUE	reported	ANXA2_annexin_II	NA	textfile	4961_17_ANXA2_annexin_II	99.438
chr15	60835705	rs341396	C	G	-0.1288	2.065e-10	0.020263	35369	ANXA2;annexin_II	TRUE	reported	ANXA2_annexin_II	NA	textfile	4961_17_ANXA2_annexin_II	36.3636
chr15	62767432	rs7170658	G	C	0.0441	2.804e-07	0.008586	35366	ANXA2;annexin_II	TRUE	reported	ANXA2_annexin_II	NA	textfile	4961_17_ANXA2_annexin_II	23.7431
chr19	44908684	rs429358	C	T	-0.1352	1.215e-36	0.010693	35368	ANXA2;annexin_II	TRUE	reported	ANXA2_annexin_II	NA	textfile	4961_17_ANXA2_annexin_II	143.879
chr7	106698017	rs450269	C	G	-0.0477	3.217e-09	0.008057	35356	ANXA2;annexin_II	TRUE	reported	ANXA2_annexin_II	NA	textfile	4961_17_ANXA2_annexin_II	31.5451
chr9	132597472	rs141235717	G	A	0.2505	2.394e-08	0.044886	35372	ANXA2;annexin_II	TRUE	reported	ANXA2_annexin_II	NA	textfile	4961_17_ANXA2_annexin_II	28.0308
chr9	132974013	rs72759453	T	C	0.1907	1.341e-07	0.036164	35368	ANXA2;annexin_II	TRUE	reported	ANXA2_annexin_II	NA	textfile	4961_17_ANXA2_annexin_II	25.026
chr1	196695521	rs10922098	T	C	-0.051	1.992e-10	0.008016	35338	ANXA5;Annexin_V	TRUE	reported	ANXA5_Annexin_V	NA	textfile	14158_17_ANXA5_Annexin_V	36.4307
chr3	165730789	rs9864801	TAGAGAG	TATAGAG	-0.0698	1.536e-18	0.007944	35339	ANXA5;Annexin_V	TRUE	reported	ANXA5_Annexin_V	NA	textfile	14158_17_ANXA5_Annexin_V	69.4824
chr3	166048412	rs73169064	T	C	0.0822	4.562e-09	0.014022	35341	ANXA5;Annexin_V	TRUE	reported	ANXA5_Annexin_V	NA	textfile	14158_17_ANXA5_Annexin_V	30.929
chr3	166353609	rs76045344	C	T	0.1546	9.853e-07	0.031586	35354	ANXA5;Annexin_V	TRUE	reported	ANXA5_Annexin_V	NA	textfile	14158_17_ANXA5_Annexin_V	21.5612
chr4	120617510	rs186947450	A	T	0.228	9.644e-07	0.046542	35362	ANXA5;Annexin_V	TRUE	reported	ANXA5_Annexin_V	NA	textfile	14158_17_ANXA5_Annexin_V	21.5984
chr4	121657567	rs7666178	T	A	-0.0886	4.546e-24	0.008756	35353	ANXA5;Annexin_V	TRUE	reported	ANXA5_Annexin_V	NA	textfile	14158_17_ANXA5_Annexin_V	92.1507
chr4	121694605	rs9995591	A	G	0.2632	3.965e-64	0.015567	35353	ANXA5;Annexin_V	TRUE	reported	ANXA5_Annexin_V	NA	textfile	14158_17_ANXA5_Annexin_V	257.279
chr17	45107874	rs1989802	C	G	0.0416	7.987e-07	0.008428	35362	APAF1;Apaf_1	TRUE	reported	APAF1_Apaf_1	NA	textfile	13583_19_APAF1_Apaf_1	21.927
chr19	18739212	rs117161316	G	A	-0.2757	1.339e-07	0.052281	35346	APAF1;Apaf_1	TRUE	reported	APAF1_Apaf_1	NA	textfile	13583_19_APAF1_Apaf_1	25.0281
chr3	165833296	rs4639017	C	T	-0.0477	2.3e-09	0.007983	35333	APAF1;Apaf_1	TRUE	reported	APAF1_Apaf_1	NA	textfile	13583_19_APAF1_Apaf_1	32.1327
chr13	27043911	rs34101414	C	A	-0.043	7.004e-07	0.008667	35356	APEX1;APEX1	TRUE	reported	APEX1_APEX1	NA	textfile	9849_13_APEX1_APEX1	22.1535
chr14	51652547	rs11845396	G	C	-0.0506	6.688e-07	0.010181	35368	APEX1;APEX1	TRUE	reported	APEX1_APEX1	NA	textfile	9849_13_APEX1_APEX1	22.2312
chr2	31066723	rs13026530	A	G	0.0443	4.395e-08	0.008093	35365	APEX1;APEX1	TRUE	reported	APEX1_APEX1	NA	textfile	9849_13_APEX1_APEX1	26.9669
chr2	208770250	rs11897305	ACAGATATTAACTGCACAGCTGTCAGATATTAACTA	ACAGATATTAACTGCACAGATGTCAGATATTAACTA	0.5096	1.673e-07	0.097393	35356	APEX1;APEX1	TRUE	reported	APEX1_APEX1	NA	textfile	9849_13_APEX1_APEX1	24.6403
chr20	24893261	rs6083669	TAGAGGTGGGCGAGAAA	TGGAGGTGGGCGAGAAA	-0.0672	7.318e-07	0.013568	35366	APEX1;APEX1	TRUE	reported	APEX1_APEX1	NA	textfile	9849_13_APEX1_APEX1	22.0775
chr3	56815721	rs1354034	C	T	0.0616	9.051e-14	0.008264	35356	APEX1;APEX1	TRUE	reported	APEX1_APEX1	NA	textfile	9849_13_APEX1_APEX1	50.0061
chr6	26022398	rs34391493	CCCTGTTTTAGGAAAAAAAAAAC	CCCTGTTTTAGGAAAAAAAAAAA	-0.064	5.98e-07	0.012821	35375	APEX1;APEX1	TRUE	reported	APEX1_APEX1	NA	textfile	9849_13_APEX1_APEX1	22.4264
chr7	106731773	rs342293	G	C	-0.0415	2.49e-07	0.008045	35357	APEX1;APEX1	TRUE	reported	APEX1_APEX1	NA	textfile	9849_13_APEX1_APEX1	23.949
chr8	102653990	rs117431243	T	A	-0.0835	9.89e-07	0.017062	35360	APEX1;APEX1	TRUE	reported	APEX1_APEX1	NA	textfile	9849_13_APEX1_APEX1	21.5554
chr9	83027397	rs1580881	C	T	-0.0396	9.078e-07	0.008064	35366	APEX1;APEX1	TRUE	reported	APEX1_APEX1	NA	textfile	9849_13_APEX1_APEX1	21.7036
chr11	92575776	rs486106	A	T	-0.9563	3.065e-07	0.186799	35348	APOA1;Apo_A_I	TRUE	reported	APOA1_Apo_A_I	NA	textfile	2750_3_APOA1_Apo_A_I	23.5875
chr11	110643373	rs117663766	C	G	-0.2519	1.032e-11	0.037033	35362	APOA1;Apo_A_I	TRUE	reported	APOA1_Apo_A_I	NA	textfile	2750_3_APOA1_Apo_A_I	41.641
chr11	112070140	rs146567403	T	C	-0.3075	9.946e-16	0.038306	35365	APOA1;Apo_A_I	TRUE	reported	APOA1_Apo_A_I	NA	textfile	2750_3_APOA1_Apo_A_I	57.9961
chr11	112729137	rs117892857	T	C	-0.2854	6.629e-17	0.034165	35363	APOA1;Apo_A_I	TRUE	reported	APOA1_Apo_A_I	NA	textfile	2750_3_APOA1_Apo_A_I	62.804
chr11	115468553	rs61251053	A	G	-0.1964	5.763e-26	0.018637	35377	APOA1;Apo_A_I	TRUE	reported	APOA1_Apo_A_I	NA	textfile	2750_3_APOA1_Apo_A_I	99.9479
chr11	116283303	rs117192879	T	C	-0.4263	8.458e-76	0.023138	35375	APOA1;Apo_A_I	TRUE	reported	APOA1_Apo_A_I	NA	textfile	2750_3_APOA1_Apo_A_I	305.507
chr11	116505867	rs77368797	T	G	-0.5909	5.203e-105	0.027152	35373	APOA1;Apo_A_I	TRUE	reported	APOA1_Apo_A_I	NA	textfile	2750_3_APOA1_Apo_A_I	426.252
chr11	117855388	rs74683816	A	G	-0.4048	1.164e-68	0.023116	35374	APOA1;Apo_A_I	TRUE	reported	APOA1_Apo_A_I	NA	textfile	2750_3_APOA1_Apo_A_I	275.993
chr11	117912877	rs77998935	A	G	-0.5512	2.732e-96	0.026472	35374	APOA1;Apo_A_I	TRUE	reported	APOA1_Apo_A_I	NA	textfile	2750_3_APOA1_Apo_A_I	390.2
chr11	118060585	rs77100939	A	G	-0.3585	2.736e-59	0.022078	35379	APOA1;Apo_A_I	TRUE	reported	APOA1_Apo_A_I	NA	textfile	2750_3_APOA1_Apo_A_I	237.302
chr11	118848623	rs112073991	G	A	-0.7539	3.529e-115	0.033049	35381	APOA1;Apo_A_I	TRUE	reported	APOA1_Apo_A_I	NA	textfile	2750_3_APOA1_Apo_A_I	468.331
chr11	119191961	rs79482409	C	T	-0.2621	3.739e-34	0.02151	35380	APOA1;Apo_A_I	TRUE	reported	APOA1_Apo_A_I	NA	textfile	2750_3_APOA1_Apo_A_I	133.627
chr15	22981129	rs8038923	T	C	-0.0547	2.31e-07	0.010575	35337	APOA1;Apo_A_I	TRUE	reported	APOA1_Apo_A_I	NA	textfile	2750_3_APOA1_Apo_A_I	24.08
chr16	29833948	rs113616507	A	C	0.2123	8.335e-07	0.043086	35372	APOA1;Apo_A_I	TRUE	reported	APOA1_Apo_A_I	NA	textfile	2750_3_APOA1_Apo_A_I	21.8509
chr16	70454709	rs17880103	T	C	0.2264	8.181e-09	0.039274	35376	APOA1;Apo_A_I	TRUE	reported	APOA1_Apo_A_I	NA	textfile	2750_3_APOA1_Apo_A_I	29.9078
chr16	70964978	rs192200097	C	A	0.0885	3.815e-09	0.01502	35374	APOA1;Apo_A_I	TRUE	reported	APOA1_Apo_A_I	NA	textfile	2750_3_APOA1_Apo_A_I	31.2456
chr16	72058491	rs3794693	G	C	-0.1953	7.246e-63	0.01167	35375	APOA1;Apo_A_I	TRUE	reported	APOA1_Apo_A_I	NA	textfile	2750_3_APOA1_Apo_A_I	252.061
chr16	72122767	rs35909200	G	T	0.2377	5.611e-113	0.010523	35375	APOA1;Apo_A_I	TRUE	reported	APOA1_Apo_A_I	NA	textfile	2750_3_APOA1_Apo_A_I	459.221
chr2	27375230	rs4665972	C	T	-0.0561	6.429e-11	0.008587	35374	APOA1;Apo_A_I	TRUE	reported	APOA1_Apo_A_I	NA	textfile	2750_3_APOA1_Apo_A_I	38.4136
chr4	186988266	rs2081517	C	T	0.0931	4.766e-07	0.018489	35335	APOA1;Apo_A_I	TRUE	reported	APOA1_Apo_A_I	NA	textfile	2750_3_APOA1_Apo_A_I	22.82
chr8	125494452	rs112875651	A	G	-0.0429	2.539e-07	0.008322	35367	APOA1;Apo_A_I	TRUE	reported	APOA1_Apo_A_I	NA	textfile	2750_3_APOA1_Apo_A_I	23.9167
chr1	196846581	rs71631868	C	T	0.0968	1.806e-19	0.010726	35338	APOA2;Apo_A_II	TRUE	reported	APOA2_Apo_A_II	NA	textfile	7127_3_APOA2_Apo_A_II	73.3023
chr11	17330136	rs757081	G	C	0.0513	2.377e-09	0.008593	35373	APOA2;Apo_A_II	TRUE	reported	APOA2_Apo_A_II	NA	textfile	7127_3_APOA2_Apo_A_II	32.0765
chr11	60819015	rs9630213	T	C	-0.161	1.438e-10	0.02511	35370	APOA2;Apo_A_II	TRUE	reported	APOA2_Apo_A_II	NA	textfile	7127_3_APOA2_Apo_A_II	36.9999
chr11	61862194	rs174619	G	A	-0.081	1.105e-22	0.008264	35367	APOA2;Apo_A_II	TRUE	reported	APOA2_Apo_A_II	NA	textfile	7127_3_APOA2_Apo_A_II	86.4633
chr11	62429251	rs2509956	CGGGG	TGGGG	0.0955	1.33e-26	0.008946	35362	APOA2;Apo_A_II	TRUE	reported	APOA2_Apo_A_II	NA	textfile	7127_3_APOA2_Apo_A_II	102.563
chr11	62542315	rs2509962	C	T	-0.2983	1e-200	0.008243	35361	APOA2;Apo_A_II	TRUE	reported	APOA2_Apo_A_II	NA	textfile	7127_3_APOA2_Apo_A_II	1178.63
chr11	62593565	rs1058678	CTTTT	TTTTT	0.1905	1.66e-54	0.012253	35362	APOA2;Apo_A_II	TRUE	reported	APOA2_Apo_A_II	NA	textfile	7127_3_APOA2_Apo_A_II	217.544
chr11	63025907	rs148177343	A	G	-0.384	6.308e-13	0.05338	35360	APOA2;Apo_A_II	TRUE	reported	APOA2_Apo_A_II	NA	textfile	7127_3_APOA2_Apo_A_II	46.5745
chr11	92732674	rs144839440	C	T	0.1618	5.489e-07	0.032306	35348	APOA2;Apo_A_II	TRUE	reported	APOA2_Apo_A_II	NA	textfile	7127_3_APOA2_Apo_A_II	22.5753
chr12	28434588	rs569191569	GGTCTGGTTTTTTTTTTTTG	GGTCTGGTTTTTTTTTTTTT	-0.1707	3.924e-07	0.033651	35350	APOA2;Apo_A_II	TRUE	reported	APOA2_Apo_A_II	NA	textfile	7127_3_APOA2_Apo_A_II	23.1587
chr12	111427245	rs7310615	G	C	-0.0433	2.697e-07	0.008418	35370	APOA2;Apo_A_II	TRUE	reported	APOA2_Apo_A_II	NA	textfile	7127_3_APOA2_Apo_A_II	23.8123
chr16	89689941	rs11076612	T	C	-0.0431	4.767e-07	0.008559	35323	APOA2;Apo_A_II	TRUE	reported	APOA2_Apo_A_II	NA	textfile	7127_3_APOA2_Apo_A_II	22.8219
chr19	54251270	rs12986064	C	T	-0.0531	4.382e-10	0.00851	35368	APOA2;Apo_A_II	TRUE	reported	APOA2_Apo_A_II	NA	textfile	7127_3_APOA2_Apo_A_II	35.0407
chr2	70985275	rs61732279	C	T	-0.0733	3.985e-14	0.009694	35351	APOA2;Apo_A_II	TRUE	reported	APOA2_Apo_A_II	NA	textfile	7127_3_APOA2_Apo_A_II	51.457
chr21	34195686	rs79728480	G	C	-0.1	3.348e-07	0.019597	35377	APOA2;Apo_A_II	TRUE	reported	APOA2_Apo_A_II	NA	textfile	7127_3_APOA2_Apo_A_II	23.4349
chr3	13227149	rs149543195	A	G	0.1635	2.682e-07	0.031781	35368	APOA2;Apo_A_II	TRUE	reported	APOA2_Apo_A_II	NA	textfile	7127_3_APOA2_Apo_A_II	23.8201
chr3	186623236	rs149062332	C	T	-0.1407	5.1e-07	0.028014	35367	APOA2;Apo_A_II	TRUE	reported	APOA2_Apo_A_II	NA	textfile	7127_3_APOA2_Apo_A_II	22.7029
chr5	115831016	rs1058600	T	C	-0.0492	4.555e-07	0.009754	35344	APOA2;Apo_A_II	TRUE	reported	APOA2_Apo_A_II	NA	textfile	7127_3_APOA2_Apo_A_II	22.8985
chr6	32558495	rs28679786	C	T	0.046	1.146e-07	0.008676	35436	APOA2;Apo_A_II	TRUE	reported	APOA2_Apo_A_II	NA	textfile	7127_3_APOA2_Apo_A_II	25.2999
chr7	2727687	rs62441390	A	G	0.127	6.746e-07	0.025561	35335	APOA2;Apo_A_II	TRUE	reported	APOA2_Apo_A_II	NA	textfile	7127_3_APOA2_Apo_A_II	22.2175
chr1	55039974	rs11591147	T	G	-0.2462	5.183e-10	0.039624	35363	APOB;Apo_B	TRUE	reported	APOB_Apo_B	NA	textfile	2797_56_APOB_Apo_B	34.7458
chr1	109274968	rs12740374	T	G	-0.134	1.552e-38	0.010322	35344	APOB;Apo_B	TRUE	reported	APOB_Apo_B	NA	textfile	2797_56_APOB_Apo_B	151.679
chr1	230168102	rs1546954	G	T	-0.0478	3.92e-08	0.0087	35356	APOB;Apo_B	TRUE	reported	APOB_Apo_B	NA	textfile	2797_56_APOB_Apo_B	27.1681
chr11	116778201	rs964184	C	G	-0.0806	1.92e-10	0.012658	35377	APOB;Apo_B	TRUE	reported	APOB_Apo_B	NA	textfile	2797_56_APOB_Apo_B	36.4907
chr15	58404101	rs723967	C	T	0.0482	8.94e-09	0.008383	35364	APOB;Apo_B	TRUE	reported	APOB_Apo_B	NA	textfile	2797_56_APOB_Apo_B	29.7535
chr19	11036850	rs73013176	C	T	-0.1769	1.675e-10	0.02769	35379	APOB;Apo_B	TRUE	reported	APOB_Apo_B	NA	textfile	2797_56_APOB_Apo_B	36.7327
chr19	11082155	rs77140532	G	A	-0.1321	2.998e-19	0.014729	35379	APOB;Apo_B	TRUE	reported	APOB_Apo_B	NA	textfile	2797_56_APOB_Apo_B	72.3938
chr19	44513005	rs17800819	T	C	-0.0754	1.059e-09	0.01236	35370	APOB;Apo_B	TRUE	reported	APOB_Apo_B	NA	textfile	2797_56_APOB_Apo_B	33.4926
chr19	44834661	rs147711004	A	G	0.1906	1.431e-28	0.017189	35367	APOB;Apo_B	TRUE	reported	APOB_Apo_B	NA	textfile	2797_56_APOB_Apo_B	110.659
chr19	44908822	rs7412	T	C	-0.5343	1e-200	0.017571	35367	APOB;Apo_B	TRUE	reported	APOB_Apo_B	NA	textfile	2797_56_APOB_Apo_B	832.185
chr19	45015730	rs10412986	GTCTCAAAAAAAAAAAAGA	ATCTCAAAAAAAAAAAAGA	-0.0874	8.964e-14	0.011723	35345	APOB;Apo_B	TRUE	reported	APOB_Apo_B	NA	textfile	2797_56_APOB_Apo_B	50.0251
chr2	21065354	rs563290	A	G	0.0874	6.143e-13	0.012143	35373	APOB;Apo_B	TRUE	reported	APOB_Apo_B	NA	textfile	2797_56_APOB_Apo_B	46.6244
chr2	216622986	rs111696008	A	G	-0.1694	1.173e-09	0.027844	35359	APOB;Apo_B	TRUE	reported	APOB_Apo_B	NA	textfile	2797_56_APOB_Apo_B	33.3124
chr3	136350630	rs667920	T	G	0.0585	6.781e-09	0.010093	35361	APOB;Apo_B	TRUE	reported	APOB_Apo_B	NA	textfile	2797_56_APOB_Apo_B	30.2353
chr3	162193597	rs62290472	A	G	0.0819	9.348e-08	0.01534	35340	APOB;Apo_B	TRUE	reported	APOB_Apo_B	NA	textfile	2797_56_APOB_Apo_B	25.6543
chr3	165768357	rs11720167	G	T	0.1855	3.439e-68	0.01063	35339	APOB;Apo_B	TRUE	reported	APOB_Apo_B	NA	textfile	2797_56_APOB_Apo_B	274.071
chr3	165952844	rs148077724	G	A	0.1473	1.568e-08	0.026053	35340	APOB;Apo_B	TRUE	reported	APOB_Apo_B	NA	textfile	2797_56_APOB_Apo_B	28.7695
chr4	186239240	rs139276089	C	G	0.1088	1.876e-38	0.00839	35392	APOB;Apo_B	TRUE	reported	APOB_Apo_B	NA	textfile	2797_56_APOB_Apo_B	151.348
chr5	75394479	rs11957913	T	A	0.0521	5.469e-07	0.010401	35364	APOB;Apo_B	TRUE	reported	APOB_Apo_B	NA	textfile	2797_56_APOB_Apo_B	22.5823
chr5	177409531	rs1801020	G	A	0.1658	5.175e-66	0.009661	35361	APOB;Apo_B	TRUE	reported	APOB_Apo_B	NA	textfile	2797_56_APOB_Apo_B	265.074
chr6	32671801	rs1794493	G	A	-0.0446	3.829e-07	0.008784	35439	APOB;Apo_B	TRUE	reported	APOB_Apo_B	NA	textfile	2797_56_APOB_Apo_B	23.2021
chr1	62437688	rs9436221	C	T	-0.0454	1.628e-07	0.008668	35356	APOE;Apo_E	TRUE	reported	APOE_Apo_E	NA	textfile	2418_55_APOE_Apo_E	24.6897
chr11	116778201	rs964184	C	G	-0.1457	4.084e-32	0.012351	35377	APOE;Apo_E	TRUE	reported	APOE_Apo_E	NA	textfile	2418_55_APOE_Apo_E	125.244
chr11	116843577	rs141469619	G	A	0.1986	5.104e-08	0.036456	35377	APOE;Apo_E	TRUE	reported	APOE_Apo_E	NA	textfile	2418_55_APOE_Apo_E	26.7093
chr15	58391167	rs1532085	G	A	-0.0603	3.512e-13	0.008291	35364	APOE;Apo_E	TRUE	reported	APOE_Apo_E	NA	textfile	2418_55_APOE_Apo_E	47.6062
chr15	58435126	rs261332	G	A	-0.0646	9.725e-10	0.010566	35366	APOE;Apo_E	TRUE	reported	APOE_Apo_E	NA	textfile	2418_55_APOE_Apo_E	33.6424
chr19	44462658	rs73036465	C	G	-0.1897	1.858e-18	0.021641	35371	APOE;Apo_E	TRUE	reported	APOE_Apo_E	NA	textfile	2418_55_APOE_Apo_E	69.1548
chr19	44750340	rs80140611	T	C	0.2246	2.677e-11	0.033707	35367	APOE;Apo_E	TRUE	reported	APOE_Apo_E	NA	textfile	2418_55_APOE_Apo_E	39.9597
chr19	44926286	rs71352239	T	C	0.2482	1.958e-171	0.008893	35368	APOE;Apo_E	TRUE	reported	APOE_Apo_E	NA	textfile	2418_55_APOE_Apo_E	701.051
chr19	44955825	rs76904536	T	C	0.2319	2.03e-10	0.036468	35371	APOE;Apo_E	TRUE	reported	APOE_Apo_E	NA	textfile	2418_55_APOE_Apo_E	36.3932
chr19	45195332	rs148023052	A	G	-0.1161	4.391e-18	0.013394	35370	APOE;Apo_E	TRUE	reported	APOE_Apo_E	NA	textfile	2418_55_APOE_Apo_E	67.6217
chr19	45385550	rs34631405	T	C	-0.1499	4.458e-09	0.025553	35372	APOE;Apo_E	TRUE	reported	APOE_Apo_E	NA	textfile	2418_55_APOE_Apo_E	30.9715
chr2	27519736	rs780093	C	T	-0.0681	3.087e-15	0.008634	35373	APOE;Apo_E	TRUE	reported	APOE_Apo_E	NA	textfile	2418_55_APOE_Apo_E	55.9903
chr20	47036972	rs149123233	G	A	-0.1716	7.319e-07	0.034648	35375	APOE;Apo_E	TRUE	reported	APOE_Apo_E	NA	textfile	2418_55_APOE_Apo_E	22.076
chr3	74536014	rs149624064	C	T	0.1237	5.021e-07	0.024614	35341	APOE;Apo_E	TRUE	reported	APOE_Apo_E	NA	textfile	2418_55_APOE_Apo_E	22.7309
chr3	165775936	rs2668207	T	C	-0.0983	6.083e-29	0.008805	35338	APOE;Apo_E	TRUE	reported	APOE_Apo_E	NA	textfile	2418_55_APOE_Apo_E	112.174
chr8	125487789	rs28601761	G	C	-0.0433	1.753e-07	0.008289	35369	APOE;Apo_E	TRUE	reported	APOE_Apo_E	NA	textfile	2418_55_APOE_Apo_E	24.5592
chr1	105769641	rs11807437	G	A	-0.2284	8.706e-08	0.042677	35360	APOH;b2_Glycoprotein_I	TRUE	reported	APOH_b2_Glycoprotein_I	NA	textfile	8288_27_APOH_b2_Glycoprotein_I	25.7779
chr17	59039491	rs111482292	T	C	-1.2725	7.436e-21	0.135844	35370	APOH;b2_Glycoprotein_I	TRUE	reported	APOH_b2_Glycoprotein_I	NA	textfile	8288_27_APOH_b2_Glycoprotein_I	78.9727
chr17	61202501	rs8070566	TAA	TTA	-0.1563	1.674e-11	0.023218	35367	APOH;b2_Glycoprotein_I	TRUE	reported	APOH_b2_Glycoprotein_I	NA	textfile	8288_27_APOH_b2_Glycoprotein_I	40.786
chr17	64693387	rs149979263	T	C	-0.6059	4.656e-28	0.055171	35363	APOH;b2_Glycoprotein_I	TRUE	reported	APOH_b2_Glycoprotein_I	NA	textfile	8288_27_APOH_b2_Glycoprotein_I	108.548
chr17	65204687	rs139930990	A	G	-0.2612	1.32e-22	0.026697	35357	APOH;b2_Glycoprotein_I	TRUE	reported	APOH_b2_Glycoprotein_I	NA	textfile	8288_27_APOH_b2_Glycoprotein_I	86.1517
chr17	65694179	rs140024667	C	T	-1.3299	1e-200	0.041692	35370	APOH;b2_Glycoprotein_I	TRUE	reported	APOH_b2_Glycoprotein_I	NA	textfile	8288_27_APOH_b2_Glycoprotein_I	915.746
chr17	66236120	rs377621139	T	A	0.3302	3.05e-53	0.021498	35369	APOH;b2_Glycoprotein_I	TRUE	reported	APOH_b2_Glycoprotein_I	NA	textfile	8288_27_APOH_b2_Glycoprotein_I	212.325
chr17	68368629	rs146307895	A	G	-0.3873	7.777e-15	0.049838	35365	APOH;b2_Glycoprotein_I	TRUE	reported	APOH_b2_Glycoprotein_I	NA	textfile	8288_27_APOH_b2_Glycoprotein_I	54.3521
chr2	38042961	rs78935770	C	T	-0.0602	6.529e-07	0.012101	35363	APOH;b2_Glycoprotein_I	TRUE	reported	APOH_b2_Glycoprotein_I	NA	textfile	8288_27_APOH_b2_Glycoprotein_I	22.2737
chr2	208746263	rs7565440	C	A	-0.8774	9.478e-07	0.178982	35356	APOH;b2_Glycoprotein_I	TRUE	reported	APOH_b2_Glycoprotein_I	NA	textfile	8288_27_APOH_b2_Glycoprotein_I	21.6281
chr21	25152479	rs7279691	T	A	-0.0777	6.214e-07	0.015588	35367	APOH;b2_Glycoprotein_I	TRUE	reported	APOH_b2_Glycoprotein_I	NA	textfile	8288_27_APOH_b2_Glycoprotein_I	22.3616
chr10	63311455	rs10822155	A	C	0.0759	2.394e-20	0.008212	35351	APP;amyloid_precursor_protein	TRUE	reported	APP_amyloid_precursor_protein	NA	textfile	3171_57_APP_amyloid_precursor_protein	76.8826
chr10	69097096	rs2229498	A	G	0.1643	2.511e-50	0.011013	35362	APP;amyloid_precursor_protein	TRUE	reported	APP_amyloid_precursor_protein	NA	textfile	3171_57_APP_amyloid_precursor_protein	200.312
chr17	48666173	rs77333053	T	C	-0.12	4.792e-07	0.023836	35365	APP;amyloid_precursor_protein	TRUE	reported	APP_amyloid_precursor_protein	NA	textfile	3171_57_APP_amyloid_precursor_protein	22.8107
chr19	55032835	rs61658003	A	C	0.0765	1.154e-11	0.011273	35381	APP;amyloid_precursor_protein	TRUE	reported	APP_amyloid_precursor_protein	NA	textfile	3171_57_APP_amyloid_precursor_protein	41.4464
chr2	31240178	rs633323	T	A	0.0468	1.815e-07	0.00897	35369	APP;amyloid_precursor_protein	TRUE	reported	APP_amyloid_precursor_protein	NA	textfile	3171_57_APP_amyloid_precursor_protein	24.4991
chr2	156364964	rs149228016	T	C	0.1443	9.899e-07	0.029487	35333	APP;amyloid_precursor_protein	TRUE	reported	APP_amyloid_precursor_protein	NA	textfile	3171_57_APP_amyloid_precursor_protein	21.5533
chr21	26156328	rs439826	G	T	-0.0779	7.566e-19	0.008786	35366	APP;amyloid_precursor_protein	TRUE	reported	APP_amyloid_precursor_protein	NA	textfile	3171_57_APP_amyloid_precursor_protein	70.7514
chr22	42953626	rs1071960	C	T	-0.0489	4.974e-08	0.008969	35374	APP;amyloid_precursor_protein	TRUE	reported	APP_amyloid_precursor_protein	NA	textfile	3171_57_APP_amyloid_precursor_protein	26.753
chr3	153576859	rs78687685	C	A	-0.1012	9.977e-07	0.020686	35353	APP;amyloid_precursor_protein	TRUE	reported	APP_amyloid_precursor_protein	NA	textfile	3171_57_APP_amyloid_precursor_protein	21.5402
chr3	186398046	rs116783430	A	C	-0.2456	6.656e-07	0.049405	35365	APP;amyloid_precursor_protein	TRUE	reported	APP_amyloid_precursor_protein	NA	textfile	3171_57_APP_amyloid_precursor_protein	22.2412
chr6	3710812	rs9502063	G	A	0.0864	8.186e-07	0.017522	35387	APP;amyloid_precursor_protein	TRUE	reported	APP_amyloid_precursor_protein	NA	textfile	3171_57_APP_amyloid_precursor_protein	21.8828
chr7	80594998	rs819436	T	C	0.0408	5.028e-07	0.008119	35347	APP;amyloid_precursor_protein	TRUE	reported	APP_amyloid_precursor_protein	NA	textfile	3171_57_APP_amyloid_precursor_protein	22.7278
chr9	4774830	rs35954307	C	G	0.0488	2.442e-07	0.009454	35374	APP;amyloid_precursor_protein	TRUE	reported	APP_amyloid_precursor_protein	NA	textfile	3171_57_APP_amyloid_precursor_protein	23.9801
chr1	196695521	rs10922098	T	C	-0.1039	3.669e-38	0.008044	35338	ARG1;ARGI1	TRUE	reported	ARG1_ARGI1	NA	textfile	5867_60_ARG1_ARGI1	150.151
chr14	106784065	rs8014529	A	G	-0.1371	1.35e-63	0.008144	34965	ARG1;ARGI1	TRUE	reported	ARG1_ARGI1	NA	textfile	5867_60_ARG1_ARGI1	255.06
chr3	165772680	rs2668202	G	A	-0.0535	3.258e-10	0.008511	35339	ARG1;ARGI1	TRUE	reported	ARG1_ARGI1	NA	textfile	5867_60_ARG1_ARGI1	35.5622
chr5	116427757	rs72810779	C	A	-0.0986	5.689e-07	0.019714	35361	ARG1;ARGI1	TRUE	reported	ARG1_ARGI1	NA	textfile	5867_60_ARG1_ARGI1	22.5137
chr6	31937353	rs1042663	A	G	0.1002	2.759e-13	0.013715	35441	ARG1;ARGI1	TRUE	reported	ARG1_ARGI1	NA	textfile	5867_60_ARG1_ARGI1	48.0382
chr6	32545170	rs67961283	A	G	0.0439	4.816e-08	0.008043	35436	ARG1;ARGI1	TRUE	reported	ARG1_ARGI1	NA	textfile	5867_60_ARG1_ARGI1	26.8124
chr6	131576138	rs2781668	T	C	-0.1115	3.744e-29	0.009949	35366	ARG1;ARGI1	TRUE	reported	ARG1_ARGI1	NA	textfile	5867_60_ARG1_ARGI1	113.04
chr6	131726686	rs7756633	T	C	0.1732	2.423e-10	0.027354	35363	ARG1;ARGI1	TRUE	reported	ARG1_ARGI1	NA	textfile	5867_60_ARG1_ARGI1	36.0825
chr6	131903360	rs9402357	G	A	0.0477	4.629e-07	0.009462	35362	ARG1;ARGI1	TRUE	reported	ARG1_ARGI1	NA	textfile	5867_60_ARG1_ARGI1	22.8725
chr1	196695521	rs10922098	T	C	-0.0489	1.223e-09	0.008046	35338	ARG2;Arginase	TRUE	reported	ARG2_Arginase	NA	textfile	17752_24_ARG2_Arginase	33.243
chr10	50669650	rs186858384	C	T	0.2503	9.712e-07	0.051109	35352	ARG2;Arginase	TRUE	reported	ARG2_Arginase	NA	textfile	17752_24_ARG2_Arginase	21.5859
chr13	104505041	rs9558305	G	T	0.052	3.405e-08	0.009422	35363	ARG2;Arginase	TRUE	reported	ARG2_Arginase	NA	textfile	17752_24_ARG2_Arginase	27.4134
chr22	22712955	rs1008910	A	C	-0.1513	1.326e-81	0.007908	35347	ARG2;Arginase	TRUE	reported	ARG2_Arginase	NA	textfile	17752_24_ARG2_Arginase	329.448
chr22	22934255	rs436599	T	C	-0.0431	7.601e-08	0.008017	35363	ARG2;Arginase	TRUE	reported	ARG2_Arginase	NA	textfile	17752_24_ARG2_Arginase	26.012
chr4	5431736	rs195122	G	C	0.0411	2.19e-07	0.007931	35359	ARG2;Arginase	TRUE	reported	ARG2_Arginase	NA	textfile	17752_24_ARG2_Arginase	24.1696
chr6	31930134	rs147906938	A	T	0.1088	7.007e-08	0.020182	35441	ARG2;Arginase	TRUE	reported	ARG2_Arginase	NA	textfile	17752_24_ARG2_Arginase	26.156
chr6	32642572	rs9272780	A	C	0.0616	1.941e-14	0.008048	35439	ARG2;Arginase	TRUE	reported	ARG2_Arginase	NA	textfile	17752_24_ARG2_Arginase	52.7264
chr6	32819140	rs3763354	A	G	0.051	3.557e-09	0.008639	35436	ARG2;Arginase	TRUE	reported	ARG2_Arginase	NA	textfile	17752_24_ARG2_Arginase	31.3658
chr7	98925340	rs6949344	G	T	0.1056	2.796e-07	0.020558	35366	ARG2;Arginase	TRUE	reported	ARG2_Arginase	NA	textfile	17752_24_ARG2_Arginase	23.747
chr1	247874908	rs35340377	A	G	-0.0514	5.215e-08	0.009442	35147	ARRB1;ARRB1	TRUE	reported	ARRB1_ARRB1	NA	textfile	12643_4_ARRB1_ARRB1	26.6711
chr11	198986	rs4980320	C	T	0.0438	7.801e-08	0.008154	35343	ARRB1;ARRB1	TRUE	reported	ARRB1_ARRB1	NA	textfile	12643_4_ARRB1_ARRB1	25.9686
chr11	75340189	rs504683	G	A	0.0805	9.778e-20	0.008855	35358	ARRB1;ARRB1	TRUE	reported	ARRB1_ARRB1	NA	textfile	12643_4_ARRB1_ARRB1	74.3802
chr9	4764332	rs77265585	C	G	0.0585	4.281e-07	0.01157	35365	ARRB1;ARRB1	TRUE	reported	ARRB1_ARRB1	NA	textfile	12643_4_ARRB1_ARRB1	23.0085
chr1	196695521	rs10922098	T	C	-0.1601	1.001e-87	0.008064	35338	AS3MT;AS3MT	TRUE	reported	AS3MT_AS3MT	NA	textfile	18417_3_AS3MT_AS3MT	354.751
chr10	103031838	rs4917993	GGGGGGGGGCGTGAGG	CGGGGGGGGCGTGAGG	-0.0726	1.989e-09	0.012103	35370	AS3MT;AS3MT	TRUE	reported	AS3MT_AS3MT	NA	textfile	18417_3_AS3MT_AS3MT	32.3839
chr11	12148937	rs11022212	C	T	-0.0558	2.211e-07	0.010771	35375	AS3MT;AS3MT	TRUE	reported	AS3MT_AS3MT	NA	textfile	18417_3_AS3MT_AS3MT	24.1545
chr12	131649845	rs116982767	T	G	0.2445	5.789e-07	0.048918	34884	AS3MT;AS3MT	TRUE	reported	AS3MT_AS3MT	NA	textfile	18417_3_AS3MT_AS3MT	22.4834
chr16	81433290	rs8046850	G	A	-0.0478	2.08e-07	0.009206	35374	AS3MT;AS3MT	TRUE	reported	AS3MT_AS3MT	NA	textfile	18417_3_AS3MT_AS3MT	24.2637
chr2	27588855	rs12478841	G	A	0.0494	2.33e-07	0.009554	35373	AS3MT;AS3MT	TRUE	reported	AS3MT_AS3MT	NA	textfile	18417_3_AS3MT_AS3MT	24.0617
chr3	165767231	rs2686395	C	T	-0.0899	6.404e-26	0.008539	35339	AS3MT;AS3MT	TRUE	reported	AS3MT_AS3MT	NA	textfile	18417_3_AS3MT_AS3MT	99.758
chr6	31383898	rs9266766	C	G	0.0634	1.965e-07	0.012186	35440	AS3MT;AS3MT	TRUE	reported	AS3MT_AS3MT	NA	textfile	18417_3_AS3MT_AS3MT	24.3612
chr6	31943152	rs2242572	A	G	0.1484	3.962e-27	0.013757	35441	AS3MT;AS3MT	TRUE	reported	AS3MT_AS3MT	NA	textfile	18417_3_AS3MT_AS3MT	104.728
chr6	32044342	rs200395792	G	A	0.1114	1.031e-14	0.014401	35440	AS3MT;AS3MT	TRUE	reported	AS3MT_AS3MT	NA	textfile	18417_3_AS3MT_AS3MT	53.8552
chr6	32622160	rs9271529	A	G	0.0538	1.154e-09	0.008839	35439	AS3MT;AS3MT	TRUE	reported	AS3MT_AS3MT	NA	textfile	18417_3_AS3MT_AS3MT	33.3427
chr1	16170777	rs28629977	C	G	0.0417	5.796e-07	0.008344	35377	ASL;ARLY	TRUE	reported	ASL_ARLY	NA	textfile	11241_8_ASL_ARLY	22.4784
chr10	53024270	rs71502005	T	C	0.1794	7.064e-07	0.036172	35343	ASL;ARLY	TRUE	reported	ASL_ARLY	NA	textfile	11241_8_ASL_ARLY	22.1382
chr10	69223185	rs4746822	T	C	0.0465	4.418e-07	0.009208	35353	ASL;ARLY	TRUE	reported	ASL_ARLY	NA	textfile	11241_8_ASL_ARLY	22.9519
chr11	94075453	rs4753123	T	C	-0.0755	6.583e-10	0.012225	35344	ASL;ARLY	TRUE	reported	ASL_ARLY	NA	textfile	11241_8_ASL_ARLY	34.3272
chr11	94274884	rs75671243	C	G	0.1171	4.302e-07	0.023165	35349	ASL;ARLY	TRUE	reported	ASL_ARLY	NA	textfile	11241_8_ASL_ARLY	22.9981
chr12	111395984	rs10774624	AAC	GAC	-0.0451	1.359e-07	0.008557	35361	ASL;ARLY	TRUE	reported	ASL_ARLY	NA	textfile	11241_8_ASL_ARLY	25.0007
chr2	210678331	rs715	C	T	0.0474	2.743e-07	0.009221	35344	ASL;ARLY	TRUE	reported	ASL_ARLY	NA	textfile	11241_8_ASL_ARLY	23.7817
chr22	43928975	rs3747207	A	G	0.0718	2.1e-13	0.009779	35363	ASL;ARLY	TRUE	reported	ASL_ARLY	NA	textfile	11241_8_ASL_ARLY	48.518
chr7	26041913	rs10951122	T	A	0.0477	8.604e-07	0.009693	35363	ASL;ARLY	TRUE	reported	ASL_ARLY	NA	textfile	11241_8_ASL_ARLY	21.7953
chr7	53522215	rs137996846	A	T	-0.2396	1.346e-13	0.032372	35330	ASL;ARLY	TRUE	reported	ASL_ARLY	NA	textfile	11241_8_ASL_ARLY	49.3034
chr7	54418653	rs139112016	A	G	-0.3779	7.515e-20	0.041437	35328	ASL;ARLY	TRUE	reported	ASL_ARLY	NA	textfile	11241_8_ASL_ARLY	74.8548
chr7	54595054	rs117664424	A	G	-0.109	8.57e-07	0.022146	35328	ASL;ARLY	TRUE	reported	ASL_ARLY	NA	textfile	11241_8_ASL_ARLY	21.8024
chr7	55690973	rs143906171	G	A	-0.2958	6.764e-17	0.035421	35330	ASL;ARLY	TRUE	reported	ASL_ARLY	NA	textfile	11241_8_ASL_ARLY	62.765
chr7	64614109	rs73134721	T	G	-0.3453	3.795e-25	0.033332	35335	ASL;ARLY	TRUE	reported	ASL_ARLY	NA	textfile	11241_8_ASL_ARLY	96.5857
chr7	66714711	rs111439465	A	G	-0.3172	2.264e-27	0.029266	35349	ASL;ARLY	TRUE	reported	ASL_ARLY	NA	textfile	11241_8_ASL_ARLY	105.726
chr7	66848890	rs10950053	A	T	-0.1399	7.311e-40	0.010587	35349	ASL;ARLY	TRUE	reported	ASL_ARLY	NA	textfile	11241_8_ASL_ARLY	157.156
chr8	125487789	rs28601761	G	C	-0.0476	1.133e-08	0.008337	35360	ASL;ARLY	TRUE	reported	ASL_ARLY	NA	textfile	11241_8_ASL_ARLY	29.3384
chr1	91980163	rs149072800	C	T	0.1341	3.528e-09	0.02271	35343	ATF6;ATF6A	TRUE	reported	ATF6_ATF6A	NA	textfile	11277_23_ATF6_ATF6A	31.3809
chr1	93086630	rs11164870	G	C	-0.0952	5.128e-30	0.008364	35344	ATF6;ATF6A	TRUE	reported	ATF6_ATF6A	NA	textfile	11277_23_ATF6_ATF6A	116.597
chr1	161945711	rs10918270	A	G	-0.0493	4.115e-09	0.008385	35352	ATF6;ATF6A	TRUE	reported	ATF6_ATF6A	NA	textfile	11277_23_ATF6_ATF6A	31.1122
chr1	162534681	rs148060323	T	C	-0.3223	5.866e-08	0.059434	35349	ATF6;ATF6A	TRUE	reported	ATF6_ATF6A	NA	textfile	11277_23_ATF6_ATF6A	26.4663
chr1	230279547	rs2273967	T	C	0.0953	2.281e-23	0.009568	35351	ATF6;ATF6A	TRUE	reported	ATF6_ATF6A	NA	textfile	11277_23_ATF6_ATF6A	89.2865
chr10	13343051	rs78641786	G	A	0.1184	1.421e-07	0.022499	35363	ATF6;ATF6A	TRUE	reported	ATF6_ATF6A	NA	textfile	11277_23_ATF6_ATF6A	24.9241
chr10	14138082	rs79688957	C	T	0.2308	6.233e-21	0.02459	35358	ATF6;ATF6A	TRUE	reported	ATF6_ATF6A	NA	textfile	11277_23_ATF6_ATF6A	79.2861
chr10	14820083	rs61738953	G	C	0.6939	1e-200	0.021063	35357	ATF6;ATF6A	TRUE	reported	ATF6_ATF6A	NA	textfile	11277_23_ATF6_ATF6A	976.778
chr10	15318139	rs147456212	A	G	0.2198	4.871e-09	0.037563	35358	ATF6;ATF6A	TRUE	reported	ATF6_ATF6A	NA	textfile	11277_23_ATF6_ATF6A	30.8161
chr10	15576891	rs9333273	A	G	0.2223	6.021e-12	0.032315	35356	ATF6;ATF6A	TRUE	reported	ATF6_ATF6A	NA	textfile	11277_23_ATF6_ATF6A	42.5905
chr10	15647683	rs193096844	T	C	0.1681	2.71e-10	0.026621	35357	ATF6;ATF6A	TRUE	reported	ATF6_ATF6A	NA	textfile	11277_23_ATF6_ATF6A	35.8863
chr10	16064078	rs117152527	A	T	0.1346	1.797e-07	0.025789	35359	ATF6;ATF6A	TRUE	reported	ATF6_ATF6A	NA	textfile	11277_23_ATF6_ATF6A	24.5168
chr12	21178615	rs4149056	C	T	-0.0577	1.909e-07	0.011079	35414	ATF6;ATF6A	TRUE	reported	ATF6_ATF6A	NA	textfile	11277_23_ATF6_ATF6A	24.4114
chr12	56724822	rs61937775	TCACAT	TCACAC	0.5598	7.552e-07	0.113169	35360	ATF6;ATF6A	TRUE	reported	ATF6_ATF6A	NA	textfile	11277_23_ATF6_ATF6A	22.0218
chr12	103923063	rs2583223	A	G	0.081	2.585e-20	0.008771	35352	ATF6;ATF6A	TRUE	reported	ATF6_ATF6A	NA	textfile	11277_23_ATF6_ATF6A	76.7564
chr14	94361316	rs72706230	A	C	0.1103	3.089e-08	0.019923	35363	ATF6;ATF6A	TRUE	reported	ATF6_ATF6A	NA	textfile	11277_23_ATF6_ATF6A	27.5857
chr16	3660536	rs6500548	G	C	0.0506	2.964e-08	0.009128	35340	ATF6;ATF6A	TRUE	reported	ATF6_ATF6A	NA	textfile	11277_23_ATF6_ATF6A	27.6562
chr16	4212337	rs58192144	G	C	0.0466	1.35e-08	0.008205	35349	ATF6;ATF6A	TRUE	reported	ATF6_ATF6A	NA	textfile	11277_23_ATF6_ATF6A	29.0307
chr17	7118971	rs4796383	A	G	-0.0477	6.685e-09	0.008226	35367	ATF6;ATF6A	TRUE	reported	ATF6_ATF6A	NA	textfile	11277_23_ATF6_ATF6A	30.2623
chr17	18284307	rs8066387	C	T	-0.046	2.538e-08	0.008258	35349	ATF6;ATF6A	TRUE	reported	ATF6_ATF6A	NA	textfile	11277_23_ATF6_ATF6A	27.926
chr17	69280242	rs573431210	G	T	0.195	6.523e-13	0.027124	35362	ATF6;ATF6A	TRUE	reported	ATF6_ATF6A	NA	textfile	11277_23_ATF6_ATF6A	46.5162
chr2	86262869	rs146575811	T	C	-0.1642	8.223e-07	0.033306	35335	ATF6;ATF6A	TRUE	reported	ATF6_ATF6A	NA	textfile	11277_23_ATF6_ATF6A	21.8748
chr22	29992313	rs737908	A	G	0.066	5.914e-15	0.008455	35360	ATF6;ATF6A	TRUE	reported	ATF6_ATF6A	NA	textfile	11277_23_ATF6_ATF6A	54.8407
chr3	12801869	rs9825233	T	C	0.0593	2.477e-12	0.008466	35360	ATF6;ATF6A	TRUE	reported	ATF6_ATF6A	NA	textfile	11277_23_ATF6_ATF6A	44.1566
chr3	42696805	rs2290973	A	G	-0.0445	5.046e-08	0.008166	35343	ATF6;ATF6A	TRUE	reported	ATF6_ATF6A	NA	textfile	11277_23_ATF6_ATF6A	26.7266
chr4	55394851	rs572553	A	G	0.063	4.551e-14	0.008351	35351	ATF6;ATF6A	TRUE	reported	ATF6_ATF6A	NA	textfile	11277_23_ATF6_ATF6A	51.2208
chr4	102267552	rs13107325	T	C	-0.2032	1.163e-09	0.033392	35334	ATF6;ATF6A	TRUE	reported	ATF6_ATF6A	NA	textfile	11277_23_ATF6_ATF6A	33.3277
chr5	16500772	rs163279	T	C	0.0524	4.974e-10	0.008425	35361	ATF6;ATF6A	TRUE	reported	ATF6_ATF6A	NA	textfile	11277_23_ATF6_ATF6A	34.8149
chr5	177365490	rs6556313	G	A	0.0453	6.486e-08	0.008381	35355	ATF6;ATF6A	TRUE	reported	ATF6_ATF6A	NA	textfile	11277_23_ATF6_ATF6A	26.2934
chr6	30004306	rs112112975	A	G	-0.149	9.331e-10	0.024345	35436	ATF6;ATF6A	TRUE	reported	ATF6_ATF6A	NA	textfile	11277_23_ATF6_ATF6A	33.7129
chr6	32115398	rs8111	T	C	-0.2415	1.388e-137	0.009673	35432	ATF6;ATF6A	TRUE	reported	ATF6_ATF6A	NA	textfile	11277_23_ATF6_ATF6A	560.989
chr6	32642814	rs9272803	C	G	-0.1106	2.637e-42	0.008114	35429	ATF6;ATF6A	TRUE	reported	ATF6_ATF6A	NA	textfile	11277_23_ATF6_ATF6A	167.218
chr6	32654428	rs12055579	C	T	-0.0964	8.911e-25	0.00938	35430	ATF6;ATF6A	TRUE	reported	ATF6_ATF6A	NA	textfile	11277_23_ATF6_ATF6A	95.0585
chr6	33708074	rs542441	C	A	0.0443	1.198e-07	0.008368	35351	ATF6;ATF6A	TRUE	reported	ATF6_ATF6A	NA	textfile	11277_23_ATF6_ATF6A	25.2236
chr9	110526643	rs143660930	T	C	-0.1218	8.17e-07	0.0247	35360	ATF6;ATF6A	TRUE	reported	ATF6_ATF6A	NA	textfile	11277_23_ATF6_ATF6A	21.8848
chr9	133256028	rs8176743	T	C	0.112	1.885e-11	0.01668	35361	ATF6;ATF6A	TRUE	reported	ATF6_ATF6A	NA	textfile	11277_23_ATF6_ATF6A	40.5776
chr1	161805787	rs11576878	G	A	0.049	8.528e-08	0.009149	35352	ATF6B;ATF6B	TRUE	reported	ATF6B_ATF6B	NA	textfile	11387_3_ATF6B_ATF6B	25.8159
chr1	196743772	rs35352142	T	C	0.1009	1.219e-20	0.010832	35330	ATF6B;ATF6B	TRUE	reported	ATF6B_ATF6B	NA	textfile	11387_3_ATF6B_ATF6B	78.0922
chr1	211471047	rs17267588	G	A	0.1295	9.77e-07	0.026449	35355	ATF6B;ATF6B	TRUE	reported	ATF6B_ATF6B	NA	textfile	11387_3_ATF6B_ATF6B	21.5756
chr1	230171476	rs4846923	G	T	0.0746	3.662e-15	0.009484	35347	ATF6B;ATF6B	TRUE	reported	ATF6B_ATF6B	NA	textfile	11387_3_ATF6B_ATF6B	55.6849
chr12	89493872	rs1008764	C	T	0.0555	4.346e-09	0.009454	35348	ATF6B;ATF6B	TRUE	reported	ATF6B_ATF6B	NA	textfile	11387_3_ATF6B_ATF6B	31.0168
chr14	94378610	rs28929474	T	C	0.4758	1.386e-26	0.044587	35363	ATF6B;ATF6B	TRUE	reported	ATF6B_ATF6B	NA	textfile	11387_3_ATF6B_ATF6B	102.488
chr14	94380925	rs17580	A	T	0.2377	1.062e-24	0.023167	35363	ATF6B;ATF6B	TRUE	reported	ATF6B_ATF6B	NA	textfile	11387_3_ATF6B_ATF6B	94.7461
chr15	42108673	rs613426	A	T	0.0484	2.412e-08	0.008675	35354	ATF6B;ATF6B	TRUE	reported	ATF6B_ATF6B	NA	textfile	11387_3_ATF6B_ATF6B	28.0152
chr17	66228657	rs8178824	T	C	0.3344	4.295e-17	0.039788	35360	ATF6B;ATF6B	TRUE	reported	ATF6B_ATF6B	NA	textfile	11387_3_ATF6B_ATF6B	63.5727
chr17	69085137	rs77542162	G	A	0.274	4.304e-26	0.025933	35362	ATF6B;ATF6B	TRUE	reported	ATF6B_ATF6B	NA	textfile	11387_3_ATF6B_ATF6B	100.47
chr18	60247444	rs68033110	GAA	GAG	0.0457	8.037e-07	0.009261	35357	ATF6B;ATF6B	TRUE	reported	ATF6B_ATF6B	NA	textfile	11387_3_ATF6B_ATF6B	21.9159
chr19	12922248	rs2967893	GACT	TACT	-0.1757	3.363e-99	0.008311	35372	ATF6B;ATF6B	TRUE	reported	ATF6B_ATF6B	NA	textfile	11387_3_ATF6B_ATF6B	402.235
chr19	13434562	rs7248281	C	T	0.0742	6.99e-07	0.014955	35367	ATF6B;ATF6B	TRUE	reported	ATF6B_ATF6B	NA	textfile	11387_3_ATF6B_ATF6B	22.1553
chr20	47712569	rs6018653	C	G	-0.0526	6.734e-08	0.009744	35363	ATF6B;ATF6B	TRUE	reported	ATF6B_ATF6B	NA	textfile	11387_3_ATF6B_ATF6B	26.2264
chr22	21643991	rs73166641	A	G	0.1974	1.506e-07	0.037587	35359	ATF6B;ATF6B	TRUE	reported	ATF6B_ATF6B	NA	textfile	11387_3_ATF6B_ATF6B	24.8234
chr3	186520043	rs7627243	TAGGAAAAA	TGGGAAAAA	-0.048	1.407e-07	0.009118	35358	ATF6B;ATF6B	TRUE	reported	ATF6B_ATF6B	NA	textfile	11387_3_ATF6B_ATF6B	24.9417
chr4	76276521	rs28578510	T	C	-0.0493	5.084e-09	0.008435	35347	ATF6B;ATF6B	TRUE	reported	ATF6B_ATF6B	NA	textfile	11387_3_ATF6B_ATF6B	30.7444
chr4	99144358	rs1800759	G	T	-0.0488	1.014e-08	0.008519	35337	ATF6B;ATF6B	TRUE	reported	ATF6B_ATF6B	NA	textfile	11387_3_ATF6B_ATF6B	29.5328
chr6	24322553	rs72833012	T	C	-0.0943	3.695e-07	0.018548	35369	ATF6B;ATF6B	TRUE	reported	ATF6B_ATF6B	NA	textfile	11387_3_ATF6B_ATF6B	23.2633
chr6	31515681	rs9267444	A	G	0.0697	3.614e-16	0.008551	35430	ATF6B;ATF6B	TRUE	reported	ATF6B_ATF6B	NA	textfile	11387_3_ATF6B_ATF6B	59.7963
chr6	32115398	rs8111	T	C	0.2118	1.446e-104	0.009753	35432	ATF6B;ATF6B	TRUE	reported	ATF6B_ATF6B	NA	textfile	11387_3_ATF6B_ATF6B	424.442
chr6	32521978	rs41559913	C	G	0.0878	1.298e-25	0.008393	35430	ATF6B;ATF6B	TRUE	reported	ATF6B_ATF6B	NA	textfile	11387_3_ATF6B_ATF6B	98.4911
chr6	33883396	rs16869652	A	G	-0.0923	4.735e-10	0.014821	35345	ATF6B;ATF6B	TRUE	reported	ATF6B_ATF6B	NA	textfile	11387_3_ATF6B_ATF6B	34.9053
chr6	52749133	rs2608622	TCCAGGTTGGGTCAAAGTGGC	CCCAGGTTGGGTCAAAGTGGC	-0.0467	2.946e-07	0.009109	35356	ATF6B;ATF6B	TRUE	reported	ATF6B_ATF6B	NA	textfile	11387_3_ATF6B_ATF6B	23.6556
chr8	9320222	rs983309	G	T	-0.1231	6.542e-17	0.014734	35376	ATF6B;ATF6B	TRUE	reported	ATF6B_ATF6B	NA	textfile	11387_3_ATF6B_ATF6B	62.8228
chr11	198986	rs4980320	C	T	0.0396	7.966e-07	0.008022	35352	ATXN3;ATX3	TRUE	reported	ATXN3_ATX3	NA	textfile	16825_20_ATXN3_ATX3	21.9315
chr14	91746472	rs11621105	ATATATATATATATGTATGTGTA	GTATATATATATATGTATGTGTA	0.0527	8.09e-11	0.008109	35360	ATXN3;ATX3	TRUE	reported	ATXN3_ATX3	NA	textfile	16825_20_ATXN3_ATX3	38.0127
chr14	91993754	rs2273185	A	C	-0.2439	3.336e-192	0.008247	35361	ATXN3;ATX3	TRUE	reported	ATXN3_ATX3	NA	textfile	16825_20_ATXN3_ATX3	787.18
chr14	92256285	rs2093291	G	A	-0.077	1.133e-15	0.009611	35361	ATXN3;ATX3	TRUE	reported	ATXN3_ATX3	NA	textfile	16825_20_ATXN3_ATX3	57.7679
chr14	92292907	rs56365547	C	T	0.165	1.246e-10	0.025647	35361	ATXN3;ATX3	TRUE	reported	ATXN3_ATX3	NA	textfile	16825_20_ATXN3_ATX3	37.2509
chr14	92359768	rs75924474	T	A	0.0969	3.002e-15	0.01228	35363	ATXN3;ATX3	TRUE	reported	ATXN3_ATX3	NA	textfile	16825_20_ATXN3_ATX3	56.0394
chr2	211911508	rs192327558	A	C	0.151	6.72e-07	0.030387	35357	ATXN3;ATX3	TRUE	reported	ATXN3_ATX3	NA	textfile	16825_20_ATXN3_ATX3	22.2239
chr3	56831417	rs11925835	C	T	0.045	3.207e-08	0.008138	35357	ATXN3;ATX3	TRUE	reported	ATXN3_ATX3	NA	textfile	16825_20_ATXN3_ATX3	27.519
chr6	12251986	rs140131740	A	C	0.3173	3.49e-07	0.062278	35376	ATXN3;ATX3	TRUE	reported	ATXN3_ATX3	NA	textfile	16825_20_ATXN3_ATX3	23.3622
chr1	196086204	rs4512628	C	T	-0.0824	2.485e-08	0.014782	35328	BACH1;BACH1	TRUE	reported	BACH1_BACH1	NA	textfile	12451_62_BACH1_BACH1	27.966
chr1	196695521	rs10922098	T	C	-0.2189	2.406e-158	0.008165	35329	BACH1;BACH1	TRUE	reported	BACH1_BACH1	NA	textfile	12451_62_BACH1_BACH1	646.877
chr1	197992799	rs35351085	T	C	0.1001	7.109e-08	0.018577	35334	BACH1;BACH1	TRUE	reported	BACH1_BACH1	NA	textfile	12451_62_BACH1_BACH1	26.1312
chr14	100710432	rs1555405	A	G	-0.0452	2.65e-07	0.008782	35371	BACH1;BACH1	TRUE	reported	BACH1_BACH1	NA	textfile	12451_62_BACH1_BACH1	23.8414
chr17	28367840	rs704	A	G	0.0709	1.287e-18	0.008051	35351	BACH1;BACH1	TRUE	reported	BACH1_BACH1	NA	textfile	12451_62_BACH1_BACH1	69.7968
chr19	6713251	rs1047286	A	G	-0.0565	1.785e-09	0.009391	35363	BACH1;BACH1	TRUE	reported	BACH1_BACH1	NA	textfile	12451_62_BACH1_BACH1	32.5773
chr2	216616793	rs72952553	A	G	-0.0431	6.903e-07	0.008682	35350	BACH1;BACH1	TRUE	reported	BACH1_BACH1	NA	textfile	12451_62_BACH1_BACH1	22.1798
chr3	165761011	rs1707652	T	C	0.105	7.849e-34	0.00866	35330	BACH1;BACH1	TRUE	reported	BACH1_BACH1	NA	textfile	12451_62_BACH1_BACH1	132.308
chr3	166025290	rs9683167	G	C	0.12	1.031e-07	0.022551	35331	BACH1;BACH1	TRUE	reported	BACH1_BACH1	NA	textfile	12451_62_BACH1_BACH1	25.4843
chr6	31910331	rs6457457	T	C	0.1729	2.102e-26	0.016261	35432	BACH1;BACH1	TRUE	reported	BACH1_BACH1	NA	textfile	12451_62_BACH1_BACH1	101.751
chr6	31976816	rs550671	T	C	0.1676	6.693e-48	0.011526	35431	BACH1;BACH1	TRUE	reported	BACH1_BACH1	NA	textfile	12451_62_BACH1_BACH1	190.298
chr6	32487054	rs538958533	A	T	0.0934	1.056e-12	0.013112	35430	BACH1;BACH1	TRUE	reported	BACH1_BACH1	NA	textfile	12451_62_BACH1_BACH1	45.6666
chr1	196158413	rs114009540	A	G	-0.108	3.647e-07	0.021233	35328	BACH2;BACH2	TRUE	reported	BACH2_BACH2	NA	textfile	12756_3_BACH2_BACH2	23.2845
chr1	196695521	rs10922098	T	C	-0.124	3.298e-54	0.007998	35329	BACH2;BACH2	TRUE	reported	BACH2_BACH2	NA	textfile	12756_3_BACH2_BACH2	216.333
chr3	165767231	rs2686395	C	T	-0.0625	1.517e-13	0.008462	35330	BACH2;BACH2	TRUE	reported	BACH2_BACH2	NA	textfile	12756_3_BACH2_BACH2	49.0972
chr4	103387964	rs150317900	G	A	0.1034	3.881e-07	0.020376	35336	BACH2;BACH2	TRUE	reported	BACH2_BACH2	NA	textfile	12756_3_BACH2_BACH2	23.1764
chr6	31910331	rs6457457	T	C	0.1118	1.966e-12	0.015888	35432	BACH2;BACH2	TRUE	reported	BACH2_BACH2	NA	textfile	12756_3_BACH2_BACH2	44.5644
chr6	32008772	rs28573154	A	G	0.1175	5.69e-27	0.010926	35431	BACH2;BACH2	TRUE	reported	BACH2_BACH2	NA	textfile	12756_3_BACH2_BACH2	104.087
chr7	95308581	rs3917538	A	G	0.0871	3.975e-20	0.009479	35340	BACH2;BACH2	TRUE	reported	BACH2_BACH2	NA	textfile	12756_3_BACH2_BACH2	75.9895
chr7	95324583	rs705379	A	G	-0.0428	1.337e-07	0.008116	35340	BACH2;BACH2	TRUE	reported	BACH2_BACH2	NA	textfile	12756_3_BACH2_BACH2	25.0291
chr11	198986	rs4980320	C	T	0.0496	1.051e-09	0.008129	35352	BAD;BAD	TRUE	reported	BAD_BAD	NA	textfile	5870_23_BAD_BAD	33.5067
chr11	88282549	rs56375235	C	T	-0.0755	4.382e-07	0.014946	35350	BAD;BAD	TRUE	reported	BAD_BAD	NA	textfile	5870_23_BAD_BAD	22.9661
chr12	54318524	rs10876550	A	G	0.042	2.939e-07	0.008191	35374	BAD;BAD	TRUE	reported	BAD_BAD	NA	textfile	5870_23_BAD_BAD	23.6629
chr16	57693052	rs2077612	A	G	0.0912	6.595e-07	0.018339	35372	BAD;BAD	TRUE	reported	BAD_BAD	NA	textfile	5870_23_BAD_BAD	22.2577
chr18	5924635	rs9947300	G	C	0.0438	8.786e-07	0.008908	35363	BAD;BAD	TRUE	reported	BAD_BAD	NA	textfile	5870_23_BAD_BAD	21.7586
chr3	56815721	rs1354034	C	T	0.051	9.93e-10	0.008346	35356	BAD;BAD	TRUE	reported	BAD_BAD	NA	textfile	5870_23_BAD_BAD	33.6067
chr9	4764332	rs77265585	C	G	0.0584	4.129e-07	0.011535	35374	BAD;BAD	TRUE	reported	BAD_BAD	NA	textfile	5870_23_BAD_BAD	23.0692
chr1	196692375	rs10922094	CATTA	GATTA	-0.1385	1.169e-66	0.00803	35327	BAG3;BAG3	TRUE	reported	BAG3_BAG3	NA	textfile	10078_5_BAG3_BAG3	267.739
chr3	165761011	rs1707652	T	C	0.0806	2.744e-21	0.008509	35327	BAG3;BAG3	TRUE	reported	BAG3_BAG3	NA	textfile	10078_5_BAG3_BAG3	80.7524
chr6	31910331	rs6457457	T	C	0.123	1.299e-14	0.015962	35429	BAG3;BAG3	TRUE	reported	BAG3_BAG3	NA	textfile	10078_5_BAG3_BAG3	53.4414
chr6	32008772	rs28573154	A	G	0.1025	1.084e-20	0.010989	35428	BAG3;BAG3	TRUE	reported	BAG3_BAG3	NA	textfile	10078_5_BAG3_BAG3	78.3022
chr8	65460454	rs72664708	A	T	0.2112	4.099e-07	0.041704	35336	BAG3;BAG3	TRUE	reported	BAG3_BAG3	NA	textfile	10078_5_BAG3_BAG3	23.0821
chr1	196698599	rs11580821	T	A	0.0468	4.109e-07	0.009242	35339	BCHE;Pseudocholinesterase	TRUE	reported	BCHE_Pseudocholinesterase	NA	textfile	15514_26_BCHE_Pseudocholinesterase	23.0782
chr1	201984883	rs12059695	C	A	0.0962	3.497e-31	0.008283	35357	BCHE;Pseudocholinesterase	TRUE	reported	BCHE_Pseudocholinesterase	NA	textfile	15514_26_BCHE_Pseudocholinesterase	121.4
chr10	63564237	rs4746203	T	G	0.0521	9.4e-11	0.008045	35351	BCHE;Pseudocholinesterase	TRUE	reported	BCHE_Pseudocholinesterase	NA	textfile	15514_26_BCHE_Pseudocholinesterase	37.7456
chr10	130367198	rs117036082	T	C	0.1533	7.407e-08	0.028489	35339	BCHE;Pseudocholinesterase	TRUE	reported	BCHE_Pseudocholinesterase	NA	textfile	15514_26_BCHE_Pseudocholinesterase	26.0599
chr11	61820833	rs174564	G	A	0.0489	1.377e-09	0.008072	35367	BCHE;Pseudocholinesterase	TRUE	reported	BCHE_Pseudocholinesterase	NA	textfile	15514_26_BCHE_Pseudocholinesterase	33.0292
chr19	7766052	rs145645281	G	A	-0.0482	4.907e-07	0.009583	35366	BCHE;Pseudocholinesterase	TRUE	reported	BCHE_Pseudocholinesterase	NA	textfile	15514_26_BCHE_Pseudocholinesterase	22.7685
chr2	27519736	rs780093	C	T	-0.0517	8.624e-10	0.00843	35373	BCHE;Pseudocholinesterase	TRUE	reported	BCHE_Pseudocholinesterase	NA	textfile	15514_26_BCHE_Pseudocholinesterase	33.8508
chr2	202707213	rs13010214	TAATTTTTTTTTTTTTTGTAGAGATGGGGGC	TAATTTTTTTTTTTTTTGTAGAGATGCGGGC	-0.0444	1.745e-07	0.008498	35364	BCHE;Pseudocholinesterase	TRUE	reported	BCHE_Pseudocholinesterase	NA	textfile	15514_26_BCHE_Pseudocholinesterase	24.5683
chr2	203440370	rs3814365	C	T	0.1234	6.875e-53	0.008062	35365	BCHE;Pseudocholinesterase	TRUE	reported	BCHE_Pseudocholinesterase	NA	textfile	15514_26_BCHE_Pseudocholinesterase	210.857
chr2	216332922	rs56053330	A	G	0.4402	3.668e-10	0.070235	35367	BCHE;Pseudocholinesterase	TRUE	reported	BCHE_Pseudocholinesterase	NA	textfile	15514_26_BCHE_Pseudocholinesterase	35.3537
chr2	216464431	rs150984009	C	T	0.3394	5.816e-14	0.04518	35369	BCHE;Pseudocholinesterase	TRUE	reported	BCHE_Pseudocholinesterase	NA	textfile	15514_26_BCHE_Pseudocholinesterase	50.7895
chr2	216622986	rs111696008	A	G	0.518	9.04e-86	0.026392	35359	BCHE;Pseudocholinesterase	TRUE	reported	BCHE_Pseudocholinesterase	NA	textfile	15514_26_BCHE_Pseudocholinesterase	346.703
chr2	216625740	rs144202860	A	G	0.5204	6.927e-49	0.035413	35359	BCHE;Pseudocholinesterase	TRUE	reported	BCHE_Pseudocholinesterase	NA	textfile	15514_26_BCHE_Pseudocholinesterase	194.353
chr2	233759924	rs887829	T	C	-0.0722	3.546e-17	0.008568	35372	BCHE;Pseudocholinesterase	TRUE	reported	BCHE_Pseudocholinesterase	NA	textfile	15514_26_BCHE_Pseudocholinesterase	63.9084
chr3	136213517	rs687339	T	C	-0.0611	3.6e-10	0.009744	35361	BCHE;Pseudocholinesterase	TRUE	reported	BCHE_Pseudocholinesterase	NA	textfile	15514_26_BCHE_Pseudocholinesterase	35.3875
chr3	151807536	rs12107596	T	G	-0.0443	7.442e-07	0.00895	35348	BCHE;Pseudocholinesterase	TRUE	reported	BCHE_Pseudocholinesterase	NA	textfile	15514_26_BCHE_Pseudocholinesterase	22.0498
chr3	162925139	rs73021373	CAAAAAAAAAAAAAAAAAGA	CAAAAAAAAAAAAGAAAAGA	-0.1425	2.463e-12	0.020341	35339	BCHE;Pseudocholinesterase	TRUE	reported	BCHE_Pseudocholinesterase	NA	textfile	15514_26_BCHE_Pseudocholinesterase	44.17
chr3	165566159	rs76761332	CC	TC	-0.2756	1.859e-31	0.02362	35343	BCHE;Pseudocholinesterase	TRUE	reported	BCHE_Pseudocholinesterase	NA	textfile	15514_26_BCHE_Pseudocholinesterase	122.53
chr3	165718150	rs697356	C	G	-0.3606	1e-200	0.006236	35338	BCHE;Pseudocholinesterase	TRUE	reported	BCHE_Pseudocholinesterase	NA	textfile	15514_26_BCHE_Pseudocholinesterase	3009.41
chr3	166186032	rs183246280	A	G	-0.5171	3.652e-29	0.046129	35340	BCHE;Pseudocholinesterase	TRUE	reported	BCHE_Pseudocholinesterase	NA	textfile	15514_26_BCHE_Pseudocholinesterase	113.095
chr3	166734953	rs79495417	A	G	0.1472	9.381e-07	0.030015	35353	BCHE;Pseudocholinesterase	TRUE	reported	BCHE_Pseudocholinesterase	NA	textfile	15514_26_BCHE_Pseudocholinesterase	21.6462
chr3	166945179	rs142990723	G	A	-0.2051	4.216e-14	0.027151	35354	BCHE;Pseudocholinesterase	TRUE	reported	BCHE_Pseudocholinesterase	NA	textfile	15514_26_BCHE_Pseudocholinesterase	51.3573
chr3	167099762	rs115173338	T	C	0.1146	1.809e-07	0.021963	35354	BCHE;Pseudocholinesterase	TRUE	reported	BCHE_Pseudocholinesterase	NA	textfile	15514_26_BCHE_Pseudocholinesterase	24.5035
chr3	167457251	rs73173009	C	G	-0.2142	1.256e-20	0.023003	35354	BCHE;Pseudocholinesterase	TRUE	reported	BCHE_Pseudocholinesterase	NA	textfile	15514_26_BCHE_Pseudocholinesterase	78.0391
chr3	167670407	rs114486945	T	C	-0.2732	2.637e-28	0.024761	35354	BCHE;Pseudocholinesterase	TRUE	reported	BCHE_Pseudocholinesterase	NA	textfile	15514_26_BCHE_Pseudocholinesterase	109.564
chr3	168506251	rs147033786	C	A	-0.338	1.247e-17	0.039539	35354	BCHE;Pseudocholinesterase	TRUE	reported	BCHE_Pseudocholinesterase	NA	textfile	15514_26_BCHE_Pseudocholinesterase	65.7695
chr3	168701594	rs114760389	G	T	-0.1827	6.185e-09	0.031437	35355	BCHE;Pseudocholinesterase	TRUE	reported	BCHE_Pseudocholinesterase	NA	textfile	15514_26_BCHE_Pseudocholinesterase	30.3975
chr3	169673288	rs114893996	C	T	-0.1557	3.719e-08	0.02829	35359	BCHE;Pseudocholinesterase	TRUE	reported	BCHE_Pseudocholinesterase	NA	textfile	15514_26_BCHE_Pseudocholinesterase	27.2618
chr5	141310078	rs141979859	A	C	0.3839	1.598e-11	0.056969	35365	BCHE;Pseudocholinesterase	TRUE	reported	BCHE_Pseudocholinesterase	NA	textfile	15514_26_BCHE_Pseudocholinesterase	40.8697
chr6	31281796	rs28732107	ACTA	ACTG	0.0617	5.369e-09	0.010574	35439	BCHE;Pseudocholinesterase	TRUE	reported	BCHE_Pseudocholinesterase	NA	textfile	15514_26_BCHE_Pseudocholinesterase	30.6432
chr6	89329951	rs10502	C	G	-0.0451	1.359e-08	0.007942	35355	BCHE;Pseudocholinesterase	TRUE	reported	BCHE_Pseudocholinesterase	NA	textfile	15514_26_BCHE_Pseudocholinesterase	29.0226
chr6	105402761	rs11968875	T	C	0.1445	1.344e-14	0.018762	35353	BCHE;Pseudocholinesterase	TRUE	reported	BCHE_Pseudocholinesterase	NA	textfile	15514_26_BCHE_Pseudocholinesterase	53.3851
chr6	126490861	rs74949497	C	A	0.094	8.384e-07	0.019082	35358	BCHE;Pseudocholinesterase	TRUE	reported	BCHE_Pseudocholinesterase	NA	textfile	15514_26_BCHE_Pseudocholinesterase	21.8399
chr7	73559524	rs13244614	A	C	-0.0617	5.587e-13	0.008557	35354	BCHE;Pseudocholinesterase	TRUE	reported	BCHE_Pseudocholinesterase	NA	textfile	15514_26_BCHE_Pseudocholinesterase	46.7918
chr8	9326721	rs4240624	A	G	0.111	1.451e-13	0.015017	35385	BCHE;Pseudocholinesterase	TRUE	reported	BCHE_Pseudocholinesterase	NA	textfile	15514_26_BCHE_Pseudocholinesterase	49.1725
chr8	143287653	rs59844459	G	T	0.0546	5.992e-10	0.00882	35252	BCHE;Pseudocholinesterase	TRUE	reported	BCHE_Pseudocholinesterase	NA	textfile	15514_26_BCHE_Pseudocholinesterase	34.4898
chr1	196691864	rs528298	ATG	AAG	-0.0418	3.76e-07	0.008227	35339	BCL2;Bcl_2	TRUE	reported	BCL2_Bcl_2	NA	textfile	3412_7_BCL2_Bcl_2	23.2334
chr11	198986	rs4980320	C	T	0.0445	3.54e-08	0.008073	35352	BCL2;Bcl_2	TRUE	reported	BCL2_Bcl_2	NA	textfile	3412_7_BCL2_Bcl_2	27.3459
chr3	56815721	rs1354034	C	T	0.0442	9.223e-08	0.008275	35356	BCL2;Bcl_2	TRUE	reported	BCL2_Bcl_2	NA	textfile	3412_7_BCL2_Bcl_2	25.6774
chr10	63447258	rs10509186	T	C	0.0574	7.126e-13	0.007998	35351	BCL2A1;BFL1	TRUE	reported	BCL2A1_BFL1	NA	textfile	3413_50_BCL2A1_BFL1	46.3557
chr12	42802980	rs75327431	C	T	-0.0859	9.733e-07	0.017541	35361	BCL2A1;BFL1	TRUE	reported	BCL2A1_BFL1	NA	textfile	3413_50_BCL2A1_BFL1	21.5834
chr14	94380925	rs17580	A	T	0.1427	2.32e-10	0.022513	35372	BCL2A1;BFL1	TRUE	reported	BCL2A1_BFL1	NA	textfile	3413_50_BCL2A1_BFL1	36.1596
chr2	216622986	rs111696008	A	G	-0.1505	1.472e-08	0.026568	35359	BCL2A1;BFL1	TRUE	reported	BCL2A1_BFL1	NA	textfile	3413_50_BCL2A1_BFL1	28.88
chr2	240741404	rs150687841	C	T	0.1822	8.78e-07	0.037054	35267	BCL2A1;BFL1	TRUE	reported	BCL2A1_BFL1	NA	textfile	3413_50_BCL2A1_BFL1	21.7605
chr3	74348841	rs62269916	A	G	0.1101	5.271e-07	0.021949	35343	BCL2A1;BFL1	TRUE	reported	BCL2A1_BFL1	NA	textfile	3413_50_BCL2A1_BFL1	22.6458
chr3	162193597	rs62290472	A	G	0.0723	7.562e-07	0.014617	35340	BCL2A1;BFL1	TRUE	reported	BCL2A1_BFL1	NA	textfile	3413_50_BCL2A1_BFL1	22.0193
chr3	165787389	rs1355538	G	A	-0.0966	1.933e-32	0.008146	35338	BCL2A1;BFL1	TRUE	reported	BCL2A1_BFL1	NA	textfile	3413_50_BCL2A1_BFL1	126.563
chr5	42804436	rs28919269	G	C	0.047	4.817e-08	0.008611	35358	BCL2A1;BFL1	TRUE	reported	BCL2A1_BFL1	NA	textfile	3413_50_BCL2A1_BFL1	26.8121
chr6	32655590	rs28374650	T	C	0.0484	2.387e-08	0.008672	35439	BCL2A1;BFL1	TRUE	reported	BCL2A1_BFL1	NA	textfile	3413_50_BCL2A1_BFL1	28.0346
chr8	105569300	rs6993770	T	A	-0.0588	9.684e-10	0.009616	35365	BCL2A1;BFL1	TRUE	reported	BCL2A1_BFL1	NA	textfile	3413_50_BCL2A1_BFL1	33.6518
chr1	196086204	rs4512628	C	T	-0.082	3.095e-08	0.014812	35337	BCL2L1;BCL2_like_1_protein	TRUE	reported	BCL2L1_BCL2_like_1_protein	NA	textfile	4423_77_BCL2L1_BCL2_like_1_protein	27.5831
chr1	196695521	rs10922098	T	C	-0.2111	1.04e-146	0.008184	35338	BCL2L1;BCL2_like_1_protein	TRUE	reported	BCL2L1_BCL2_like_1_protein	NA	textfile	4423_77_BCL2L1_BCL2_like_1_protein	598.808
chr1	198065935	rs7513100	C	T	0.0576	3.507e-07	0.011308	35343	BCL2L1;BCL2_like_1_protein	TRUE	reported	BCL2L1_BCL2_like_1_protein	NA	textfile	4423_77_BCL2L1_BCL2_like_1_protein	23.3516
chr17	56953423	rs58650956	AAAAAAAAAAAC	AAAAAAAAATAC	0.0795	1.855e-07	0.015249	35366	BCL2L1;BCL2_like_1_protein	TRUE	reported	BCL2L1_BCL2_like_1_protein	NA	textfile	4423_77_BCL2L1_BCL2_like_1_protein	24.4621
chr19	6713251	rs1047286	A	G	-0.0565	1.95e-09	0.009414	35372	BCL2L1;BCL2_like_1_protein	TRUE	reported	BCL2L1_BCL2_like_1_protein	NA	textfile	4423_77_BCL2L1_BCL2_like_1_protein	32.4184
chr20	50114832	rs141939578	A	G	-0.2229	5.405e-07	0.044479	35376	BCL2L1;BCL2_like_1_protein	TRUE	reported	BCL2L1_BCL2_like_1_protein	NA	textfile	4423_77_BCL2L1_BCL2_like_1_protein	22.6023
chr3	165761011	rs1707652	T	C	0.1047	1.495e-33	0.008673	35339	BCL2L1;BCL2_like_1_protein	TRUE	reported	BCL2L1_BCL2_like_1_protein	NA	textfile	4423_77_BCL2L1_BCL2_like_1_protein	131.159
chr3	166025290	rs9683167	G	C	0.1118	7.442e-07	0.022588	35340	BCL2L1;BCL2_like_1_protein	TRUE	reported	BCL2L1_BCL2_like_1_protein	NA	textfile	4423_77_BCL2L1_BCL2_like_1_protein	22.0481
chr6	31910331	rs6457457	T	C	0.1543	2.847e-21	0.016297	35441	BCL2L1;BCL2_like_1_protein	TRUE	reported	BCL2L1_BCL2_like_1_protein	NA	textfile	4423_77_BCL2L1_BCL2_like_1_protein	80.6787
chr6	31976816	rs550671	T	C	0.1584	8.994e-43	0.011555	35440	BCL2L1;BCL2_like_1_protein	TRUE	reported	BCL2L1_BCL2_like_1_protein	NA	textfile	4423_77_BCL2L1_BCL2_like_1_protein	169.127
chr6	32487054	rs538958533	A	T	0.0841	1.601e-10	0.01315	35439	BCL2L1;BCL2_like_1_protein	TRUE	reported	BCL2L1_BCL2_like_1_protein	NA	textfile	4423_77_BCL2L1_BCL2_like_1_protein	36.8115
chr1	196560692	rs10801548	TGTTTTTTTTT	TGTTTTTTCTT	0.061	1.026e-14	0.007885	35338	BCL2L11;BIM	TRUE	reported	BCL2L11_BIM	NA	textfile	17451_13_BCL2L11_BIM	53.864
chr1	196694942	rs7546015	CATTCTGTAGGTTGCCT	CATTCTGTAGATTGCCT	0.1508	1.402e-80	0.007933	35338	BCL2L11;BIM	TRUE	reported	BCL2L11_BIM	NA	textfile	17451_13_BCL2L11_BIM	325.215
chr3	165743688	rs1706435	G	A	0.0615	2.26e-14	0.008055	35339	BCL2L11;BIM	TRUE	reported	BCL2L11_BIM	NA	textfile	17451_13_BCL2L11_BIM	52.464
chr6	31956220	rs1265906	T	C	0.1207	6.682e-19	0.013592	35441	BCL2L11;BIM	TRUE	reported	BCL2L11_BIM	NA	textfile	17451_13_BCL2L11_BIM	70.9725
chr6	32044342	rs200395792	G	A	0.0792	2.266e-08	0.014167	35440	BCL2L11;BIM	TRUE	reported	BCL2L11_BIM	NA	textfile	17451_13_BCL2L11_BIM	28.1279
chr8	38321400	rs74302890	T	C	-0.0588	1.329e-07	0.011147	35355	BCL2L11;BIM	TRUE	reported	BCL2L11_BIM	NA	textfile	17451_13_BCL2L11_BIM	25.0427
chr1	161218797	rs11590967	A	G	-0.0812	2.216e-07	0.015675	35364	BDNF;BDNF	TRUE	reported	BDNF_BDNF	NA	textfile	14047_78_BDNF_BDNF	24.1512
chr10	63311455	rs10822155	A	C	0.0865	1.536e-25	0.008281	35351	BDNF;BDNF	TRUE	reported	BDNF_BDNF	NA	textfile	14047_78_BDNF_BDNF	98.1995
chr10	79139212	rs1769758	T	G	0.0421	3.637e-07	0.008276	35363	BDNF;BDNF	TRUE	reported	BDNF_BDNF	NA	textfile	14047_78_BDNF_BDNF	23.2898
chr11	27452191	rs116911082	C	G	-0.1536	3.929e-08	0.027958	35359	BDNF;BDNF	TRUE	reported	BDNF_BDNF	NA	textfile	14047_78_BDNF_BDNF	27.1652
chr11	27633375	rs144178847	AT	AG	0.0877	2.278e-09	0.014674	35361	BDNF;BDNF	TRUE	reported	BDNF_BDNF	NA	textfile	14047_78_BDNF_BDNF	32.1473
chr11	27767312	rs10501089	T	C	0.1625	6.102e-24	0.016105	35360	BDNF;BDNF	TRUE	reported	BDNF_BDNF	NA	textfile	14047_78_BDNF_BDNF	91.6279
chr14	70175820	rs61978204	T	C	0.0698	5.242e-07	0.013912	35359	BDNF;BDNF	TRUE	reported	BDNF_BDNF	NA	textfile	14047_78_BDNF_BDNF	22.6555
chr14	100716805	rs12882815	G	C	0.0507	2.364e-09	0.008492	35380	BDNF;BDNF	TRUE	reported	BDNF_BDNF	NA	textfile	14047_78_BDNF_BDNF	32.0803
chr15	64895658	rs1522745	C	A	0.0424	6.465e-07	0.00852	35362	BDNF;BDNF	TRUE	reported	BDNF_BDNF	NA	textfile	14047_78_BDNF_BDNF	22.2892
chr19	55050202	rs775824	C	T	0.0704	2.196e-10	0.011092	35381	BDNF;BDNF	TRUE	reported	BDNF_BDNF	NA	textfile	14047_78_BDNF_BDNF	36.255
chr2	31255954	rs12468189	G	A	0.0483	9.948e-09	0.008427	35369	BDNF;BDNF	TRUE	reported	BDNF_BDNF	NA	textfile	14047_78_BDNF_BDNF	29.5659
chr2	159821163	rs62175230	T	C	-0.0422	3.327e-07	0.008268	35348	BDNF;BDNF	TRUE	reported	BDNF_BDNF	NA	textfile	14047_78_BDNF_BDNF	23.4459
chr21	35028144	rs75967349	G	C	-0.1285	8.802e-11	0.019811	35377	BDNF;BDNF	TRUE	reported	BDNF_BDNF	NA	textfile	14047_78_BDNF_BDNF	37.8648
chr22	42953626	rs1071960	C	T	-0.0518	1.008e-08	0.009041	35374	BDNF;BDNF	TRUE	reported	BDNF_BDNF	NA	textfile	14047_78_BDNF_BDNF	29.544
chr3	39195984	rs9880479	G	A	0.0656	6.862e-07	0.013212	35355	BDNF;BDNF	TRUE	reported	BDNF_BDNF	NA	textfile	14047_78_BDNF_BDNF	22.1877
chr3	56815721	rs1354034	C	T	-0.0521	7.589e-10	0.008467	35356	BDNF;BDNF	TRUE	reported	BDNF_BDNF	NA	textfile	14047_78_BDNF_BDNF	34.0768
chr6	163443299	rs5008180	G	A	0.0475	4.629e-08	0.008692	35372	BDNF;BDNF	TRUE	reported	BDNF_BDNF	NA	textfile	14047_78_BDNF_BDNF	26.8776
chr7	80593298	rs819441	G	T	0.0442	6.47e-08	0.008177	35347	BDNF;BDNF	TRUE	reported	BDNF_BDNF	NA	textfile	14047_78_BDNF_BDNF	26.2966
chr8	105569300	rs6993770	T	A	-0.0708	7.402e-13	0.009872	35365	BDNF;BDNF	TRUE	reported	BDNF_BDNF	NA	textfile	14047_78_BDNF_BDNF	46.2912
chr9	4764332	rs77265585	C	G	0.0591	4.519e-07	0.011713	35374	BDNF;BDNF	TRUE	reported	BDNF_BDNF	NA	textfile	14047_78_BDNF_BDNF	22.913
chr9	132311899	rs144258500	G	A	-0.3797	4.336e-11	0.057599	35371	BDNF;BDNF	TRUE	reported	BDNF_BDNF	NA	textfile	14047_78_BDNF_BDNF	39.1105
chr1	161218797	rs11590967	A	G	-0.0758	8.916e-07	0.015425	35364	BDNF;BDNF	TRUE	reported	BDNF_BDNF	NA	textfile	2421_7_BDNF_BDNF	21.7335
chr10	63311455	rs10822155	A	C	0.0704	5.845e-18	0.008152	35351	BDNF;BDNF	TRUE	reported	BDNF_BDNF	NA	textfile	2421_7_BDNF_BDNF	67.1212
chr11	27209003	rs4923433	T	G	-0.0611	6.029e-07	0.012244	35361	BDNF;BDNF	TRUE	reported	BDNF_BDNF	NA	textfile	2421_7_BDNF_BDNF	22.4119
chr11	27767312	rs10501089	T	C	0.1294	3.452e-16	0.015865	35360	BDNF;BDNF	TRUE	reported	BDNF_BDNF	NA	textfile	2421_7_BDNF_BDNF	59.873
chr14	100715444	rs4905998	G	A	0.0467	2.314e-08	0.008359	35380	BDNF;BDNF	TRUE	reported	BDNF_BDNF	NA	textfile	2421_7_BDNF_BDNF	28.091
chr16	17358904	rs12444004	C	T	0.1219	8.41e-07	0.024748	35381	BDNF;BDNF	TRUE	reported	BDNF_BDNF	NA	textfile	2421_7_BDNF_BDNF	21.8358
chr19	55032835	rs61658003	A	C	0.0731	6.983e-11	0.01121	35381	BDNF;BDNF	TRUE	reported	BDNF_BDNF	NA	textfile	2421_7_BDNF_BDNF	38.2707
chr2	24034712	rs11125372	T	A	0.0633	2.299e-07	0.012236	35369	BDNF;BDNF	TRUE	reported	BDNF_BDNF	NA	textfile	2421_7_BDNF_BDNF	24.0864
chr21	35028144	rs75967349	G	C	-0.1099	1.805e-08	0.019521	35377	BDNF;BDNF	TRUE	reported	BDNF_BDNF	NA	textfile	2421_7_BDNF_BDNF	28.5255
chr22	42700990	rs7284681	C	G	0.0426	3.933e-07	0.008399	35374	BDNF;BDNF	TRUE	reported	BDNF_BDNF	NA	textfile	2421_7_BDNF_BDNF	23.153
chr3	56815721	rs1354034	C	T	-0.0434	1.992e-07	0.008346	35356	BDNF;BDNF	TRUE	reported	BDNF_BDNF	NA	textfile	2421_7_BDNF_BDNF	24.3369
chr6	22886984	rs2479996	A	G	0.0418	8.199e-07	0.008478	35365	BDNF;BDNF	TRUE	reported	BDNF_BDNF	NA	textfile	2421_7_BDNF_BDNF	21.878
chr8	105569300	rs6993770	T	A	-0.0674	4.401e-12	0.009735	35365	BDNF;BDNF	TRUE	reported	BDNF_BDNF	NA	textfile	2421_7_BDNF_BDNF	43.141
chr9	132311899	rs144258500	G	A	-0.3111	4.153e-08	0.056726	35371	BDNF;BDNF	TRUE	reported	BDNF_BDNF	NA	textfile	2421_7_BDNF_BDNF	27.0694
chr1	65643815	rs12127477	G	A	-0.0482	6.154e-07	0.009666	35338	BECN1;BECN1	TRUE	reported	BECN1_BECN1	NA	textfile	13032_1_BECN1_BECN1	22.3791
chr1	196695521	rs10922098	T	C	-0.1352	5.391e-63	0.00807	35329	BECN1;BECN1	TRUE	reported	BECN1_BECN1	NA	textfile	13032_1_BECN1_BECN1	252.609
chr1	217111625	rs17045268	C	A	-0.0626	6.503e-07	0.012581	35345	BECN1;BECN1	TRUE	reported	BECN1_BECN1	NA	textfile	13032_1_BECN1_BECN1	22.2823
chr12	130158005	rs61941503	TTGCT	TTGCA	0.0603	8.002e-07	0.012218	35367	BECN1;BECN1	TRUE	reported	BECN1_BECN1	NA	textfile	13032_1_BECN1_BECN1	21.9218
chr3	165787389	rs1355538	G	A	-0.0773	9.528e-22	0.008067	35329	BECN1;BECN1	TRUE	reported	BECN1_BECN1	NA	textfile	13032_1_BECN1_BECN1	82.6375
chr5	119334673	rs71585211	T	C	0.2144	3.397e-07	0.042039	35353	BECN1;BECN1	TRUE	reported	BECN1_BECN1	NA	textfile	13032_1_BECN1_BECN1	23.4092
chr6	31382603	rs4293988	T	G	0.0741	7.769e-10	0.01205	35431	BECN1;BECN1	TRUE	reported	BECN1_BECN1	NA	textfile	13032_1_BECN1_BECN1	34.0334
chr6	31910331	rs6457457	T	C	0.1226	1.93e-14	0.016015	35432	BECN1;BECN1	TRUE	reported	BECN1_BECN1	NA	textfile	13032_1_BECN1_BECN1	52.7436
chr6	32008772	rs28573154	A	G	0.108	1.237e-22	0.011031	35431	BECN1;BECN1	TRUE	reported	BECN1_BECN1	NA	textfile	13032_1_BECN1_BECN1	86.2701
chr8	2073005	rs10866931	A	G	0.0493	2.382e-07	0.009542	35277	BECN1;BECN1	TRUE	reported	BECN1_BECN1	NA	textfile	13032_1_BECN1_BECN1	24.0247
chr1	150090689	rs75215871	A	C	-0.1236	4.73e-07	0.024539	35356	BIRC5;Survivin	TRUE	reported	BIRC5_Survivin	NA	textfile	3472_40_BIRC5_Survivin	22.8331
chr1	152992214	rs115041442	T	C	-0.1307	2.891e-07	0.025476	35362	BIRC5;Survivin	TRUE	reported	BIRC5_Survivin	NA	textfile	3472_40_BIRC5_Survivin	23.6882
chr1	196058002	rs1451915	A	C	0.0646	2.345e-08	0.011568	35335	BIRC5;Survivin	TRUE	reported	BIRC5_Survivin	NA	textfile	3472_40_BIRC5_Survivin	28.0667
chr1	196695521	rs10922098	T	C	-0.2055	6.039e-142	0.008102	35338	BIRC5;Survivin	TRUE	reported	BIRC5_Survivin	NA	textfile	3472_40_BIRC5_Survivin	579.004
chr1	198065935	rs7513100	C	T	0.0591	1.265e-07	0.011185	35343	BIRC5;Survivin	TRUE	reported	BIRC5_Survivin	NA	textfile	3472_40_BIRC5_Survivin	25.1273
chr14	100705890	rs7141110	C	G	-0.0488	3.675e-07	0.009597	35380	BIRC5;Survivin	TRUE	reported	BIRC5_Survivin	NA	textfile	3472_40_BIRC5_Survivin	23.2708
chr19	6716268	rs11569415	A	G	-0.0613	3.501e-11	0.009255	35372	BIRC5;Survivin	TRUE	reported	BIRC5_Survivin	NA	textfile	3472_40_BIRC5_Survivin	39.483
chr2	27563321	rs10208529	T	A	0.0532	3.042e-08	0.009605	35373	BIRC5;Survivin	TRUE	reported	BIRC5_Survivin	NA	textfile	3472_40_BIRC5_Survivin	27.6103
chr3	165767231	rs2686395	C	T	-0.0865	8.671e-24	0.008602	35339	BIRC5;Survivin	TRUE	reported	BIRC5_Survivin	NA	textfile	3472_40_BIRC5_Survivin	91.0072
chr5	97902623	rs147758947	GCCCA	GCCCG	0.0804	7.038e-07	0.016209	35344	BIRC5;Survivin	TRUE	reported	BIRC5_Survivin	NA	textfile	3472_40_BIRC5_Survivin	22.1433
chr6	31904575	rs1265941	C	A	0.1377	2.626e-19	0.015328	35441	BIRC5;Survivin	TRUE	reported	BIRC5_Survivin	NA	textfile	3472_40_BIRC5_Survivin	72.6339
chr6	31967534	rs453821	T	C	0.1535	8.756e-41	0.011479	35441	BIRC5;Survivin	TRUE	reported	BIRC5_Survivin	NA	textfile	3472_40_BIRC5_Survivin	160.935
chr6	32487054	rs538958533	A	T	0.0841	1.056e-10	0.013021	35439	BIRC5;Survivin	TRUE	reported	BIRC5_Survivin	NA	textfile	3472_40_BIRC5_Survivin	37.5445
chr6	32630723	rs116334170	C	G	0.0415	3.347e-07	0.008133	35438	BIRC5;Survivin	TRUE	reported	BIRC5_Survivin	NA	textfile	3472_40_BIRC5_Survivin	23.4335
chr1	247874908	rs35340377	A	G	0.0698	5.241e-14	0.009275	35156	BLVRB;BLVRB	TRUE	reported	BLVRB_BLVRB	NA	textfile	17148_7_BLVRB_BLVRB	50.9713
chr19	40376445	rs74429191	C	T	-0.1436	5.31e-11	0.021884	35374	BLVRB;BLVRB	TRUE	reported	BLVRB_BLVRB	NA	textfile	17148_7_BLVRB_BLVRB	38.7523
chr19	40413617	rs34366758	A	G	-0.8658	1.237e-44	0.06177	35374	BLVRB;BLVRB	TRUE	reported	BLVRB_BLVRB	NA	textfile	17148_7_BLVRB_BLVRB	176.816
chr19	40449042	rs117839078	T	C	-0.2782	3.464e-08	0.050433	35374	BLVRB;BLVRB	TRUE	reported	BLVRB_BLVRB	NA	textfile	17148_7_BLVRB_BLVRB	27.3859
chr19	43188786	rs3896477	C	A	-0.2357	9.467e-10	0.038525	35365	BLVRB;BLVRB	TRUE	reported	BLVRB_BLVRB	NA	textfile	17148_7_BLVRB_BLVRB	33.6881
chr2	223822916	rs10173653	ATGGGCGAAG	ATGGGCAAAG	0.1171	1.534e-07	0.022311	35367	BLVRB;BLVRB	TRUE	reported	BLVRB_BLVRB	NA	textfile	17148_7_BLVRB_BLVRB	24.7924
chr6	135105435	rs4895441	G	A	-0.0591	3.296e-11	0.00891	35372	BLVRB;BLVRB	TRUE	reported	BLVRB_BLVRB	NA	textfile	17148_7_BLVRB_BLVRB	39.597
chr1	196677131	rs572515	G	A	-0.0742	3.419e-20	0.008061	35338	BMP2;BMP_2	TRUE	reported	BMP2_BMP_2	NA	textfile	15666_21_BMP2_BMP_2	76.2557
chr19	4945962	rs2250978	C	T	0.0876	9.782e-07	0.017892	35360	BMP2;BMP_2	TRUE	reported	BMP2_BMP_2	NA	textfile	15666_21_BMP2_BMP_2	21.5741
chr2	3592552	rs6542680	T	C	-0.0544	9.831e-08	0.010207	35332	BMP2;BMP_2	TRUE	reported	BMP2_BMP_2	NA	textfile	15666_21_BMP2_BMP_2	25.5649
chr3	165833296	rs4639017	C	T	-0.0458	1.281e-08	0.008051	35339	BMP2;BMP_2	TRUE	reported	BMP2_BMP_2	NA	textfile	15666_21_BMP2_BMP_2	29.1255
chr6	31930134	rs147906938	A	T	0.1149	1.246e-08	0.020182	35441	BMP2;BMP_2	TRUE	reported	BMP2_BMP_2	NA	textfile	15666_21_BMP2_BMP_2	29.1712
chr6	32642572	rs9272780	A	C	0.0497	6.691e-10	0.008051	35439	BMP2;BMP_2	TRUE	reported	BMP2_BMP_2	NA	textfile	15666_21_BMP2_BMP_2	34.297
chr1	19354038	rs12751502	T	C	-0.0823	4.678e-17	0.009804	35379	BMP6;BMP_6	TRUE	reported	BMP6_BMP_6	NA	textfile	8459_10_BMP6_BMP_6	63.4214
chr1	19651031	rs1894254	T	A	-0.0676	1.442e-16	0.008183	35378	BMP6;BMP_6	TRUE	reported	BMP6_BMP_6	NA	textfile	8459_10_BMP6_BMP_6	61.4201
chr1	161610403	rs74917046	C	G	-0.0456	3.905e-07	0.008988	35351	BMP6;BMP_6	TRUE	reported	BMP6_BMP_6	NA	textfile	8459_10_BMP6_BMP_6	23.1657
chr11	74540647	rs663499	CCCAGAGAGACAG	TCCAGAGAGACAG	-0.1036	2.622e-11	0.015541	35371	BMP6;BMP_6	TRUE	reported	BMP6_BMP_6	NA	textfile	8459_10_BMP6_BMP_6	39.9949
chr11	74567662	rs10793092	A	G	0.0709	4.916e-18	0.008192	35369	BMP6;BMP_6	TRUE	reported	BMP6_BMP_6	NA	textfile	8459_10_BMP6_BMP_6	67.4148
chr11	74716876	rs61389091	T	C	-0.3823	9.669e-96	0.018414	35367	BMP6;BMP_6	TRUE	reported	BMP6_BMP_6	NA	textfile	8459_10_BMP6_BMP_6	387.931
chr11	126388803	rs7927540	C	T	0.0528	1.025e-10	0.008169	35375	BMP6;BMP_6	TRUE	reported	BMP6_BMP_6	NA	textfile	8459_10_BMP6_BMP_6	37.5987
chr12	102808001	rs117453529	A	G	0.3081	6.992e-14	0.041146	35365	BMP6;BMP_6	TRUE	reported	BMP6_BMP_6	NA	textfile	8459_10_BMP6_BMP_6	50.4627
chr12	103477987	rs2888732	T	C	0.1214	6.584e-08	0.022472	35367	BMP6;BMP_6	TRUE	reported	BMP6_BMP_6	NA	textfile	8459_10_BMP6_BMP_6	26.2662
chr12	103641177	rs703623	T	G	-0.0531	4.698e-10	0.008525	35374	BMP6;BMP_6	TRUE	reported	BMP6_BMP_6	NA	textfile	8459_10_BMP6_BMP_6	34.9175
chr12	103706537	rs78004438	T	C	0.1512	8.33e-08	0.02821	35360	BMP6;BMP_6	TRUE	reported	BMP6_BMP_6	NA	textfile	8459_10_BMP6_BMP_6	25.8547
chr12	103756096	rs4981022	A	G	0.0529	1.275e-09	0.008714	35361	BMP6;BMP_6	TRUE	reported	BMP6_BMP_6	NA	textfile	8459_10_BMP6_BMP_6	33.168
chr12	104682338	rs188547348	G	A	0.1702	2.605e-11	0.025527	35353	BMP6;BMP_6	TRUE	reported	BMP6_BMP_6	NA	textfile	8459_10_BMP6_BMP_6	40.0094
chr14	105168150	rs138903858	T	G	0.1366	3.553e-07	0.026829	35111	BMP6;BMP_6	TRUE	reported	BMP6_BMP_6	NA	textfile	8459_10_BMP6_BMP_6	23.3311
chr17	6953365	rs117633773	A	G	0.0998	6.66e-07	0.020076	35374	BMP6;BMP_6	TRUE	reported	BMP6_BMP_6	NA	textfile	8459_10_BMP6_BMP_6	22.2407
chr17	7176997	rs55714927	T	C	0.0967	5.175e-22	0.010026	35370	BMP6;BMP_6	TRUE	reported	BMP6_BMP_6	NA	textfile	8459_10_BMP6_BMP_6	83.7221
chr17	7897001	rs143501783	C	T	0.2558	4.963e-12	0.037037	35373	BMP6;BMP_6	TRUE	reported	BMP6_BMP_6	NA	textfile	8459_10_BMP6_BMP_6	42.9311
chr18	9089264	rs4581767	A	G	-0.0626	1.107e-10	0.009703	35369	BMP6;BMP_6	TRUE	reported	BMP6_BMP_6	NA	textfile	8459_10_BMP6_BMP_6	37.461
chr22	39492769	rs1033415	G	A	0.046	2.829e-08	0.008286	35368	BMP6;BMP_6	TRUE	reported	BMP6_BMP_6	NA	textfile	8459_10_BMP6_BMP_6	27.7376
chr9	91455019	rs1981030	C	T	0.0555	7.18e-08	0.010303	35355	BMP6;BMP_6	TRUE	reported	BMP6_BMP_6	NA	textfile	8459_10_BMP6_BMP_6	26.1157
chr9	133279427	rs635634	C	T	0.089	2.017e-13	0.012113	35371	BMP6;BMP_6	TRUE	reported	BMP6_BMP_6	NA	textfile	8459_10_BMP6_BMP_6	48.5869
chr1	196695521	rs10922098	T	C	-0.0506	2.99e-10	0.008033	35338	BNIP3;BNIP3	TRUE	reported	BNIP3_BNIP3	NA	textfile	7045_4_BNIP3_BNIP3	35.7098
chr2	3592552	rs6542680	T	C	-0.0509	5.441e-07	0.01016	35332	BNIP3;BNIP3	TRUE	reported	BNIP3_BNIP3	NA	textfile	7045_4_BNIP3_BNIP3	22.5887
chr3	56815721	rs1354034	C	T	0.0549	1.102e-11	0.008082	35356	BNIP3;BNIP3	TRUE	reported	BNIP3_BNIP3	NA	textfile	7045_4_BNIP3_BNIP3	41.5288
chr3	166042910	rs6445180	CATTATTTG	CATTATTTT	0.041	2.374e-07	0.007934	35341	BNIP3;BNIP3	TRUE	reported	BNIP3_BNIP3	NA	textfile	7045_4_BNIP3_BNIP3	24.034
chr3	186679685	rs6444156	A	G	0.0873	3.895e-22	0.009024	35368	BNIP3;BNIP3	TRUE	reported	BNIP3_BNIP3	NA	textfile	7045_4_BNIP3_BNIP3	84.2312
chr6	32521981	rs41556615	C	T	0.043	7.042e-08	0.007978	35439	BNIP3;BNIP3	TRUE	reported	BNIP3_BNIP3	NA	textfile	7045_4_BNIP3_BNIP3	26.1452
chr1	196692375	rs10922094	CATTA	GATTA	-0.0882	1.974e-27	0.008128	35339	BRAF;BRAF1	TRUE	reported	BRAF_BRAF1	NA	textfile	15669_7_BRAF_BRAF1	105.977
chr11	198986	rs4980320	C	T	0.0453	1.442e-08	0.007992	35352	BRAF;BRAF1	TRUE	reported	BRAF_BRAF1	NA	textfile	15669_7_BRAF_BRAF1	28.9153
chr13	46099790	rs7332311	C	T	0.0579	6.258e-09	0.009966	35361	BRAF;BRAF1	TRUE	reported	BRAF_BRAF1	NA	textfile	15669_7_BRAF_BRAF1	30.3779
chr17	28367840	rs704	A	G	0.0591	1.346e-13	0.007985	35360	BRAF;BRAF1	TRUE	reported	BRAF_BRAF1	NA	textfile	15669_7_BRAF_BRAF1	49.3024
chr3	56815721	rs1354034	C	T	0.0592	5.343e-13	0.008204	35356	BRAF;BRAF1	TRUE	reported	BRAF_BRAF1	NA	textfile	15669_7_BRAF_BRAF1	46.8635
chr3	165744047	rs1619994	G	A	0.051	9.155e-09	0.008876	35339	BRAF;BRAF1	TRUE	reported	BRAF_BRAF1	NA	textfile	15669_7_BRAF_BRAF1	29.7131
chr6	31966595	rs454212	T	C	0.0594	2.358e-07	0.011492	35440	BRAF;BRAF1	TRUE	reported	BRAF_BRAF1	NA	textfile	15669_7_BRAF_BRAF1	24.045
chr6	32626382	rs9271766	GGCATCTACAG	GGCATCTACAA	0.0515	8.568e-07	0.010463	35437	BRAF;BRAF1	TRUE	reported	BRAF_BRAF1	NA	textfile	15669_7_BRAF_BRAF1	21.8044
chr1	196692375	rs10922094	CATTA	GATTA	-0.0857	2.593e-25	0.008244	35339	C1QBP;C1QBP	TRUE	reported	C1QBP_C1QBP	NA	textfile	4967_1_C1QBP_C1QBP	97.2586
chr1	205025373	rs563733637	CACACACACACACACGCACGCGCGCGCGCACGCACA	CACACACACACACACACACGCGCGCGCGCACGCACA	1.658	3.273e-07	0.324652	35368	C1QBP;C1QBP	TRUE	reported	C1QBP_C1QBP	NA	textfile	4967_1_C1QBP_C1QBP	23.4734
chr11	5602460	rs73400343	G	A	0.1021	2.92e-08	0.018409	35378	C1QBP;C1QBP	TRUE	reported	C1QBP_C1QBP	NA	textfile	4967_1_C1QBP_C1QBP	27.6843
chr11	116778201	rs964184	C	G	-0.0801	5.7e-11	0.012226	35377	C1QBP;C1QBP	TRUE	reported	C1QBP_C1QBP	NA	textfile	4967_1_C1QBP_C1QBP	38.6312
chr14	94380925	rs17580	A	T	0.1126	7.463e-07	0.022752	35372	C1QBP;C1QBP	TRUE	reported	C1QBP_C1QBP	NA	textfile	4967_1_C1QBP_C1QBP	22.0435
chr2	27568688	rs4665383	G	C	0.0574	3.62e-09	0.009728	35373	C1QBP;C1QBP	TRUE	reported	C1QBP_C1QBP	NA	textfile	4967_1_C1QBP_C1QBP	31.3342
chr2	216622986	rs111696008	A	G	-0.1604	2.338e-09	0.026857	35359	C1QBP;C1QBP	TRUE	reported	C1QBP_C1QBP	NA	textfile	4967_1_C1QBP_C1QBP	32.1023
chr20	45928835	rs111602331	C	T	-0.0552	1.574e-08	0.009764	35370	C1QBP;C1QBP	TRUE	reported	C1QBP_C1QBP	NA	textfile	4967_1_C1QBP_C1QBP	28.765
chr3	165761011	rs1707652	T	C	0.111	3.095e-37	0.008705	35339	C1QBP;C1QBP	TRUE	reported	C1QBP_C1QBP	NA	textfile	4967_1_C1QBP_C1QBP	146.336
chr3	166025290	rs9683167	G	C	0.1144	4.418e-07	0.022653	35340	C1QBP;C1QBP	TRUE	reported	C1QBP_C1QBP	NA	textfile	4967_1_C1QBP_C1QBP	22.9532
chr3	167146012	rs62277526	C	G	0.0456	1.458e-07	0.008673	35354	C1QBP;C1QBP	TRUE	reported	C1QBP_C1QBP	NA	textfile	4967_1_C1QBP_C1QBP	24.879
chr6	31949514	rs2072634	T	C	0.108	4.56e-07	0.021412	35441	C1QBP;C1QBP	TRUE	reported	C1QBP_C1QBP	NA	textfile	4967_1_C1QBP_C1QBP	22.8968
chr6	32618599	rs11755689	G	A	0.0611	1.351e-13	0.008256	35436	C1QBP;C1QBP	TRUE	reported	C1QBP_C1QBP	NA	textfile	4967_1_C1QBP_C1QBP	49.293
chr1	18869280	rs149781929	T	C	-0.2046	8.907e-07	0.041633	35379	CALR;calreticulin	TRUE	reported	CALR_calreticulin	NA	textfile	5264_65_CALR_calreticulin	21.7359
chr1	196705140	rs203687	T	C	-0.0527	2.067e-11	0.007864	35339	CALR;calreticulin	TRUE	reported	CALR_calreticulin	NA	textfile	5264_65_CALR_calreticulin	40.4182
chr2	31153268	rs73921528	A	C	0.0868	4.059e-07	0.017133	35362	CALR;calreticulin	TRUE	reported	CALR_calreticulin	NA	textfile	5264_65_CALR_calreticulin	23.1002
chr3	166141246	rs59181421	G	A	0.0437	2.403e-08	0.007831	35339	CALR;calreticulin	TRUE	reported	CALR_calreticulin	NA	textfile	5264_65_CALR_calreticulin	28.0266
chr7	70630474	rs17141908	T	A	0.0839	3.588e-07	0.016485	35359	CALR;calreticulin	TRUE	reported	CALR_calreticulin	NA	textfile	5264_65_CALR_calreticulin	23.3125
chr10	54215513	rs10763087	T	C	-0.0608	8.545e-07	0.012351	35356	CAMK2A;CAMK2A	TRUE	reported	CAMK2A_CAMK2A	NA	textfile	3350_53_CAMK2A_CAMK2A	21.8095
chr11	65159251	rs7113761	A	G	-0.0564	7.387e-10	0.009159	35363	CAMK2A;CAMK2A	TRUE	reported	CAMK2A_CAMK2A	NA	textfile	3350_53_CAMK2A_CAMK2A	34.1275
chr3	56815721	rs1354034	C	T	0.0416	3.406e-07	0.008158	35356	CAMK2A;CAMK2A	TRUE	reported	CAMK2A_CAMK2A	NA	textfile	3350_53_CAMK2A_CAMK2A	23.4025
chr4	113749800	rs6836139	C	T	0.0394	7.089e-07	0.007945	35361	CAMK2A;CAMK2A	TRUE	reported	CAMK2A_CAMK2A	NA	textfile	3350_53_CAMK2A_CAMK2A	22.1333
chr7	106727190	rs67036916	A	G	-0.0541	9.237e-12	0.007935	35357	CAMK2A;CAMK2A	TRUE	reported	CAMK2A_CAMK2A	NA	textfile	3350_53_CAMK2A_CAMK2A	41.8353
chr1	196692375	rs10922094	CATTA	GATTA	-0.0634	2.428e-15	0.008008	35339	CANX;Calnexin	TRUE	reported	CANX_Calnexin	NA	textfile	8834_58_CANX_Calnexin	56.4122
chr14	105820025	rs118062631	T	C	0.1247	6.451e-07	0.025054	34967	CANX;Calnexin	TRUE	reported	CANX_Calnexin	NA	textfile	8834_58_CANX_Calnexin	22.2957
chr3	74348841	rs62269916	A	G	0.1075	5.932e-07	0.021528	35343	CANX;Calnexin	TRUE	reported	CANX_Calnexin	NA	textfile	8834_58_CANX_Calnexin	22.4415
chr6	32617278	rs686250	G	A	0.0456	1.491e-08	0.008053	35439	CANX;Calnexin	TRUE	reported	CANX_Calnexin	NA	textfile	8834_58_CANX_Calnexin	28.8574
chr1	223676678	rs150394890	T	G	-0.7811	2.761e-96	0.037514	35361	CAPN2;CAN2	TRUE	reported	CAPN2_CAN2	NA	textfile	14684_17_CAPN2_CAN2	390.184
chr1	223766378	rs17599	C	A	-0.0956	7.048e-25	0.009282	35361	CAPN2;CAN2	TRUE	reported	CAPN2_CAN2	NA	textfile	14684_17_CAPN2_CAN2	95.4718
chr1	224305763	rs187029480	A	G	0.119	1.615e-09	0.019727	35368	CAPN2;CAN2	TRUE	reported	CAPN2_CAN2	NA	textfile	14684_17_CAPN2_CAN2	32.7502
chr1	225345295	rs138015241	A	G	-0.1136	2.912e-07	0.022148	35362	CAPN2;CAN2	TRUE	reported	CAPN2_CAN2	NA	textfile	14684_17_CAPN2_CAN2	23.6772
chr1	241142298	rs12406485	T	G	0.0439	5.645e-07	0.008775	35363	CAPN2;CAN2	TRUE	reported	CAPN2_CAN2	NA	textfile	14684_17_CAPN2_CAN2	22.5256
chr11	47654618	rs7107356	G	A	0.0427	3.197e-07	0.008354	35377	CAPN2;CAN2	TRUE	reported	CAPN2_CAN2	NA	textfile	14684_17_CAPN2_CAN2	23.5131
chr11	89339242	rs317180	A	T	-0.0496	4.3e-09	0.008447	35345	CAPN2;CAN2	TRUE	reported	CAPN2_CAN2	NA	textfile	14684_17_CAPN2_CAN2	31.0314
chr14	105708181	rs12433324	G	A	-0.1267	4.438e-50	0.008515	35098	CAPN2;CAN2	TRUE	reported	CAPN2_CAN2	NA	textfile	14684_17_CAPN2_CAN2	199.263
chr3	46861604	rs3792558	T	C	0.0688	8.85e-07	0.013996	35342	CAPN2;CAN2	TRUE	reported	CAPN2_CAN2	NA	textfile	14684_17_CAPN2_CAN2	21.7476
chr3	50468499	rs144881474	A	G	0.1975	4.915e-11	0.030045	35341	CAPN2;CAN2	TRUE	reported	CAPN2_CAN2	NA	textfile	14684_17_CAPN2_CAN2	38.8895
chr3	165772680	rs2668202	G	A	-0.0595	4.292e-11	0.009024	35339	CAPN2;CAN2	TRUE	reported	CAPN2_CAN2	NA	textfile	14684_17_CAPN2_CAN2	39.1272
chr3	186742321	rs5030087	C	G	0.1673	1.335e-11	0.024731	35366	CAPN2;CAN2	TRUE	reported	CAPN2_CAN2	NA	textfile	14684_17_CAPN2_CAN2	41.1861
chr9	22998280	rs62572422	T	C	-0.1059	9.367e-07	0.021592	35360	CAPN2;CAN2	TRUE	reported	CAPN2_CAN2	NA	textfile	14684_17_CAPN2_CAN2	21.6495
chr1	196703255	rs203688	A	G	-0.056	8.682e-12	0.008203	35330	CAPN3;CAN3	TRUE	reported	CAPN3_CAN3	NA	textfile	12385_4_CAPN3_CAN3	41.9443
chr17	65598027	rs62065673	C	T	-0.0554	1.493e-07	0.010546	35356	CAPN3;CAN3	TRUE	reported	CAPN3_CAN3	NA	textfile	12385_4_CAPN3_CAN3	24.8363
chr18	57277446	rs57532656	T	C	-0.2231	2.306e-07	0.043129	35344	CAPN3;CAN3	TRUE	reported	CAPN3_CAN3	NA	textfile	12385_4_CAPN3_CAN3	24.0826
chr3	165787389	rs1355538	G	A	-0.0443	6.6e-08	0.008201	35329	CAPN3;CAN3	TRUE	reported	CAPN3_CAN3	NA	textfile	12385_4_CAPN3_CAN3	26.2613
chr3	186473925	rs79694221	T	G	0.1623	8.037e-07	0.032891	35357	CAPN3;CAN3	TRUE	reported	CAPN3_CAN3	NA	textfile	12385_4_CAPN3_CAN3	21.9142
chr3	186742138	rs710446	C	T	0.0765	2.832e-20	0.008293	35358	CAPN3;CAN3	TRUE	reported	CAPN3_CAN3	NA	textfile	12385_4_CAPN3_CAN3	76.5847
chr7	106727190	rs67036916	A	G	-0.0491	1.097e-09	0.008056	35348	CAPN3;CAN3	TRUE	reported	CAPN3_CAN3	NA	textfile	12385_4_CAPN3_CAN3	33.4323
chr1	72119826	rs72682709	C	T	0.1356	9.001e-07	0.027604	35353	CASP2;Caspase_2	TRUE	reported	CASP2_Caspase_2	NA	textfile	4904_7_CASP2_Caspase_2	21.7179
chr14	34071078	rs712295	TAAACAAAACAAAAA	AAAACAAAACAAAAA	0.0474	3.883e-07	0.009341	35365	CASP2;Caspase_2	TRUE	reported	CASP2_Caspase_2	NA	textfile	4904_7_CASP2_Caspase_2	23.1746
chr14	101039673	rs117381856	G	A	0.2631	2.24e-07	0.050809	35376	CASP2;Caspase_2	TRUE	reported	CASP2_Caspase_2	NA	textfile	4904_7_CASP2_Caspase_2	24.1325
chr1	247874908	rs35340377	A	G	-0.0591	4.025e-10	0.009451	35156	CASP3;Caspase_3	TRUE	reported	CASP3_Caspase_3	NA	textfile	3593_72_CASP3_Caspase_3	35.1935
chr11	198986	rs4980320	C	T	0.0462	1.455e-08	0.008153	35352	CASP3;Caspase_3	TRUE	reported	CASP3_Caspase_3	NA	textfile	3593_72_CASP3_Caspase_3	28.8996
chr12	54292096	rs35979828	T	C	-0.0741	4.466e-07	0.014679	35375	CASP3;Caspase_3	TRUE	reported	CASP3_Caspase_3	NA	textfile	3593_72_CASP3_Caspase_3	22.9343
chr4	184671855	rs111667591	G	A	-0.2269	3.742e-73	0.012542	35391	CASP3;Caspase_3	TRUE	reported	CASP3_Caspase_3	NA	textfile	3593_72_CASP3_Caspase_3	294.563
chr4	184755529	rs12644905	T	C	0.0973	4.667e-07	0.019307	35391	CASP3;Caspase_3	TRUE	reported	CASP3_Caspase_3	NA	textfile	3593_72_CASP3_Caspase_3	22.858
chr8	105578477	rs4541868	A	C	-0.0689	2.6e-12	0.009846	35364	CASP3;Caspase_3	TRUE	reported	CASP3_Caspase_3	NA	textfile	3593_72_CASP3_Caspase_3	44.0719
chr9	4764332	rs77265585	C	G	0.0661	1.152e-08	0.011583	35374	CASP3;Caspase_3	TRUE	reported	CASP3_Caspase_3	NA	textfile	3593_72_CASP3_Caspase_3	29.3092
chr1	196692375	rs10922094	CATTA	GATTA	-0.1474	1.183e-73	0.008119	35339	CASP8;Caspase_8	TRUE	reported	CASP8_Caspase_8	NA	textfile	18158_45_CASP8_Caspase_8	296.642
chr19	6713251	rs1047286	A	G	-0.0523	2.049e-08	0.009326	35372	CASP8;Caspase_8	TRUE	reported	CASP8_Caspase_8	NA	textfile	18158_45_CASP8_Caspase_8	28.3045
chr3	165743688	rs1706435	G	A	0.0692	5.009e-17	0.008251	35339	CASP8;Caspase_8	TRUE	reported	CASP8_Caspase_8	NA	textfile	18158_45_CASP8_Caspase_8	63.3055
chr6	31910331	rs6457457	T	C	0.1154	8.734e-13	0.016142	35441	CASP8;Caspase_8	TRUE	reported	CASP8_Caspase_8	NA	textfile	18158_45_CASP8_Caspase_8	45.9981
chr6	32006196	rs3891366	A	G	0.1076	1.119e-23	0.010727	35440	CASP8;Caspase_8	TRUE	reported	CASP8_Caspase_8	NA	textfile	18158_45_CASP8_Caspase_8	90.5546
chr1	196692375	rs10922094	CATTA	GATTA	-0.0871	1.64e-27	0.008014	35339	CASQ2;CASQ2	TRUE	reported	CASQ2_CASQ2	NA	textfile	19291_2_CASQ2_CASQ2	106.311
chr11	57944141	rs186185553	T	C	0.1058	6.273e-07	0.021234	35366	CASQ2;CASQ2	TRUE	reported	CASQ2_CASQ2	NA	textfile	19291_2_CASQ2_CASQ2	22.3434
chr14	106540249	rs34793466	C	T	0.0527	8.92e-07	0.010724	34966	CASQ2;CASQ2	TRUE	reported	CASQ2_CASQ2	NA	textfile	19291_2_CASQ2_CASQ2	21.7345
chr4	168213390	rs9685229	T	C	-0.0406	6.364e-07	0.008153	35362	CASQ2;CASQ2	TRUE	reported	CASQ2_CASQ2	NA	textfile	19291_2_CASQ2_CASQ2	22.3182
chr6	31370751	rs9295986	T	C	0.0477	2.623e-07	0.009264	35440	CASQ2;CASQ2	TRUE	reported	CASQ2_CASQ2	NA	textfile	19291_2_CASQ2_CASQ2	23.8606
chr6	32007336	rs62402680	C	G	0.0548	1.225e-07	0.01036	35440	CASQ2;CASQ2	TRUE	reported	CASQ2_CASQ2	NA	textfile	19291_2_CASQ2_CASQ2	25.1816
chr1	199007363	rs12239179	T	C	0.0526	1.486e-08	0.009288	35342	CAT;Catalase	TRUE	reported	CAT_Catalase	NA	textfile	3488_64_CAT_Catalase	28.8649
chr11	34217843	rs2746626	G	C	-0.0587	2.514e-08	0.010534	35365	CAT;Catalase	TRUE	reported	CAT_Catalase	NA	textfile	3488_64_CAT_Catalase	27.9468
chr11	34297202	rs7939713	A	G	-0.058	3.556e-07	0.011392	35365	CAT;Catalase	TRUE	reported	CAT_Catalase	NA	textfile	3488_64_CAT_Catalase	23.3291
chr11	34328076	rs2755171	G	T	0.0905	3.361e-23	0.009122	35368	CAT;Catalase	TRUE	reported	CAT_Catalase	NA	textfile	3488_64_CAT_Catalase	88.5849
chr11	34449132	rs769218	A	G	-0.212	2.994e-107	0.009637	35374	CAT;Catalase	TRUE	reported	CAT_Catalase	NA	textfile	3488_64_CAT_Catalase	435.542
chr2	44511624	rs698838	T	C	0.0396	7.966e-07	0.008022	35361	CAT;Catalase	TRUE	reported	CAT_Catalase	NA	textfile	3488_64_CAT_Catalase	21.9315
chr3	36967291	rs111366006	C	T	-0.1219	6.526e-09	0.021008	35356	CAT;Catalase	TRUE	reported	CAT_Catalase	NA	textfile	3488_64_CAT_Catalase	30.3026
chr4	15727550	rs73123625	T	A	0.2285	4.034e-18	0.026331	35363	CAT;Catalase	TRUE	reported	CAT_Catalase	NA	textfile	3488_64_CAT_Catalase	67.7767
chr6	31718720	rs15574	A	G	0.0499	3.268e-07	0.00977	35439	CAT;Catalase	TRUE	reported	CAT_Catalase	NA	textfile	3488_64_CAT_Catalase	23.4776
chr3	74348841	rs62269916	A	G	0.1199	3.062e-08	0.021651	35343	CAV3;CAV3	TRUE	reported	CAV3_CAV3	NA	textfile	8690_25_CAV3_CAV3	27.601
chr3	187178037	rs7431310	A	G	0.0514	1.162e-07	0.009699	35364	CAV3;CAV3	TRUE	reported	CAV3_CAV3	NA	textfile	8690_25_CAV3_CAV3	25.2764
chr5	97879495	rs11135535	A	G	0.0853	9.902e-07	0.017431	35344	CAV3;CAV3	TRUE	reported	CAV3_CAV3	NA	textfile	8690_25_CAV3_CAV3	21.5524
chr6	32619236	rs557011	T	C	0.0445	2.988e-08	0.008029	35439	CAV3;CAV3	TRUE	reported	CAV3_CAV3	NA	textfile	8690_25_CAV3_CAV3	27.6465
chr8	42209535	rs8178668	A	G	0.2444	8.663e-07	0.049677	35353	CAV3;CAV3	TRUE	reported	CAV3_CAV3	NA	textfile	8690_25_CAV3_CAV3	21.7838
chr12	122468373	rs11609474	ATTTAT	ATTAAT	0.0559	7.1e-07	0.011273	35355	CBS;CBS	TRUE	reported	CBS_CBS	NA	textfile	10086_39_CBS_CBS	22.1303
chr2	27555300	rs12995461	C	A	0.0484	2.616e-07	0.0094	35361	CBS;CBS	TRUE	reported	CBS_CBS	NA	textfile	10086_39_CBS_CBS	23.8604
chr3	124755073	rs149468457	A	G	-0.0845	1.497e-10	0.013191	35357	CBS;CBS	TRUE	reported	CBS_CBS	NA	textfile	10086_39_CBS_CBS	36.9318
chr1	196695521	rs10922098	T	C	-0.0443	1.022e-07	0.008323	35338	CCK;CCKN	TRUE	reported	CCK_CCKN	NA	textfile	6918_183_CCK_CCKN	25.4971
chr10	113588287	rs7080536	A	G	0.3107	6.846e-53	0.020298	35387	CCK;CCKN	TRUE	reported	CCK_CCKN	NA	textfile	6918_183_CCK_CCKN	210.872
chr14	94382864	rs709932	T	C	-0.0773	3.369e-10	0.012307	35372	CCK;CCKN	TRUE	reported	CCK_CCKN	NA	textfile	6918_183_CCK_CCKN	35.5056
chr17	68827664	rs112001035	A	G	0.0833	2.452e-08	0.014937	35371	CCK;CCKN	TRUE	reported	CCK_CCKN	NA	textfile	6918_183_CCK_CCKN	27.9902
chr17	69085137	rs77542162	G	A	0.1922	7.379e-14	0.025692	35371	CCK;CCKN	TRUE	reported	CCK_CCKN	NA	textfile	6918_183_CCK_CCKN	50.3679
chr19	48702915	rs516246	T	C	0.1181	2.599e-45	0.00836	35377	CCK;CCKN	TRUE	reported	CCK_CCKN	NA	textfile	6918_183_CCK_CCKN	179.61
chr5	96434603	rs155980	GTTTGTTTTTTTTTTTGTTGTTGTTGTTGTTT	GTTTGTTTTTTTTTTTGTTGTTGTTGTTGTTG	0.0469	1.004e-07	0.008806	35339	CCK;CCKN	TRUE	reported	CCK_CCKN	NA	textfile	6918_183_CCK_CCKN	25.5288
chr5	96439105	rs56092644	T	G	0.1651	3.684e-68	0.009463	35348	CCK;CCKN	TRUE	reported	CCK_CCKN	NA	textfile	6918_183_CCK_CCKN	273.955
chr6	39340431	rs2281686	C	T	0.0732	1.83e-08	0.013008	35360	CCK;CCKN	TRUE	reported	CCK_CCKN	NA	textfile	6918_183_CCK_CCKN	28.4999
chr8	4769405	rs10503279	T	C	0.0414	5.998e-07	0.008294	35378	CCK;CCKN	TRUE	reported	CCK_CCKN	NA	textfile	6918_183_CCK_CCKN	22.4241
chr9	133268896	rs576123	T	C	0.0857	3.664e-20	0.009318	35371	CCK;CCKN	TRUE	reported	CCK_CCKN	NA	textfile	6918_183_CCK_CCKN	76.1305
chr1	159205564	rs12075	A	G	0.075	1.934e-20	0.008094	35358	CCL2;MCP_1	TRUE	reported	CCL2_MCP_1	NA	textfile	2578_67_CCL2_MCP_1	77.2749
chr12	55506833	rs146323897	G	C	-0.0763	3.115e-07	0.014913	35378	CCL2;MCP_1	TRUE	reported	CCL2_MCP_1	NA	textfile	2578_67_CCL2_MCP_1	23.5593
chr16	86103029	rs904206	T	A	-0.0952	6.636e-07	0.019148	35380	CCL2;MCP_1	TRUE	reported	CCL2_MCP_1	NA	textfile	2578_67_CCL2_MCP_1	22.2469
chr18	8423794	rs141342208	A	G	-0.1027	6.88e-07	0.020686	35364	CCL2;MCP_1	TRUE	reported	CCL2_MCP_1	NA	textfile	2578_67_CCL2_MCP_1	22.1835
chr19	55033916	rs12609736	G	A	0.0541	5.603e-07	0.01081	35381	CCL2;MCP_1	TRUE	reported	CCL2_MCP_1	NA	textfile	2578_67_CCL2_MCP_1	22.5416
chr2	3592552	rs6542680	T	C	-0.0673	7.603e-11	0.010341	35332	CCL2;MCP_1	TRUE	reported	CCL2_MCP_1	NA	textfile	2578_67_CCL2_MCP_1	38.1195
chr3	46059765	rs4490403	C	T	-0.0472	4.61e-09	0.008054	35345	CCL2;MCP_1	TRUE	reported	CCL2_MCP_1	NA	textfile	2578_67_CCL2_MCP_1	30.9103
chr3	46357717	rs1799864	A	G	0.1472	7.524e-26	0.014002	35343	CCL2;MCP_1	TRUE	reported	CCL2_MCP_1	NA	textfile	2578_67_CCL2_MCP_1	99.4668
chr6	32244917	rs9267953	GCCACCGCGCCC	GCCACTGCGCCC	-0.0459	7.838e-08	0.008546	35438	CCL2;MCP_1	TRUE	reported	CCL2_MCP_1	NA	textfile	2578_67_CCL2_MCP_1	25.9622
chr6	96614917	rs211161	G	T	0.1596	4.274e-07	0.031564	35343	CCL2;MCP_1	TRUE	reported	CCL2_MCP_1	NA	textfile	2578_67_CCL2_MCP_1	23.0104
chr17	35538221	rs77523162	T	C	0.1627	2.186e-08	0.029071	35369	CCL3;MIP_1a	TRUE	reported	CCL3_MIP_1a	NA	textfile	3040_59_CCL3_MIP_1a	28.1902
chr17	36045781	rs854636	G	T	0.4283	1e-200	0.014129	35370	CCL3;MIP_1a	TRUE	reported	CCL3_MIP_1a	NA	textfile	3040_59_CCL3_MIP_1a	827.02
chr17	36077805	rs12950560	C	T	-0.0898	1.241e-27	0.008244	35368	CCL3;MIP_1a	TRUE	reported	CCL3_MIP_1a	NA	textfile	3040_59_CCL3_MIP_1a	106.787
chr18	48197233	rs41446546	T	C	0.1177	5.864e-07	0.023561	35366	CCL3;MIP_1a	TRUE	reported	CCL3_MIP_1a	NA	textfile	3040_59_CCL3_MIP_1a	22.4599
chr19	44909969	rs1065853	GGGGGGGTGGT	GGGGGGGGGGT	0.099	9.191e-09	0.017232	35366	CCL3;MIP_1a	TRUE	reported	CCL3_MIP_1a	NA	textfile	3040_59_CCL3_MIP_1a	29.7058
chr2	42098420	rs62140208	A	G	-0.0603	5.319e-13	0.008355	35362	CCL3;MIP_1a	TRUE	reported	CCL3_MIP_1a	NA	textfile	3040_59_CCL3_MIP_1a	46.8796
chr20	40460835	rs6029125	C	T	0.0637	2.839e-09	0.010723	35373	CCL3;MIP_1a	TRUE	reported	CCL3_MIP_1a	NA	textfile	3040_59_CCL3_MIP_1a	31.7606
chr6	32642572	rs9272780	A	C	0.0457	3.995e-08	0.008323	35439	CCL3;MIP_1a	TRUE	reported	CCL3_MIP_1a	NA	textfile	3040_59_CCL3_MIP_1a	27.1341
chr1	2304920	rs60363208	A	G	-0.0522	9.643e-07	0.010656	35329	CCL5;RANTES	TRUE	reported	CCL5_RANTES	NA	textfile	5480_49_CCL5_RANTES	21.5971
chr1	117619951	rs1775822	T	A	0.1015	3.435e-07	0.01991	35364	CCL5;RANTES	TRUE	reported	CCL5_RANTES	NA	textfile	5480_49_CCL5_RANTES	23.3901
chr1	198634149	rs1926231	C	T	0.046	2.734e-08	0.008277	35343	CCL5;RANTES	TRUE	reported	CCL5_RANTES	NA	textfile	5480_49_CCL5_RANTES	27.7979
chr10	38076355	rs176833	A	G	-0.0569	4.651e-12	0.008227	35331	CCL5;RANTES	TRUE	reported	CCL5_RANTES	NA	textfile	5480_49_CCL5_RANTES	43.0511
chr10	63303060	rs7073753	T	C	0.112	4.436e-42	0.00824	35351	CCL5;RANTES	TRUE	reported	CCL5_RANTES	NA	textfile	5480_49_CCL5_RANTES	166.274
chr11	421638	rs143786767	T	C	0.401	9.661e-07	0.081863	35352	CCL5;RANTES	TRUE	reported	CCL5_RANTES	NA	textfile	5480_49_CCL5_RANTES	21.5951
chr11	61386029	rs141144647	A	G	0.1774	7.427e-07	0.035839	35365	CCL5;RANTES	TRUE	reported	CCL5_RANTES	NA	textfile	5480_49_CCL5_RANTES	22.0515
chr13	105462107	rs17713906	T	C	-0.081	8.528e-07	0.016454	35362	CCL5;RANTES	TRUE	reported	CCL5_RANTES	NA	textfile	5480_49_CCL5_RANTES	21.8107
chr17	35214053	rs77508708	G	A	-0.0649	6.26e-07	0.013024	35369	CCL5;RANTES	TRUE	reported	CCL5_RANTES	NA	textfile	5480_49_CCL5_RANTES	22.3482
chr17	35452945	rs143719578	G	T	-0.1384	1.822e-08	0.024591	35367	CCL5;RANTES	TRUE	reported	CCL5_RANTES	NA	textfile	5480_49_CCL5_RANTES	28.5077
chr17	35654944	rs111623675	C	T	0.2533	2.418e-08	0.045402	35372	CCL5;RANTES	TRUE	reported	CCL5_RANTES	NA	textfile	5480_49_CCL5_RANTES	28.0132
chr17	35836561	rs4239252	A	G	-0.257	1.074e-132	0.010484	35370	CCL5;RANTES	TRUE	reported	CCL5_RANTES	NA	textfile	5480_49_CCL5_RANTES	540.822
chr19	55058961	rs1654446	G	A	0.0654	3.228e-10	0.010402	35381	CCL5;RANTES	TRUE	reported	CCL5_RANTES	NA	textfile	5480_49_CCL5_RANTES	35.5766
chr2	31255954	rs12468189	G	A	0.0416	7.195e-07	0.008394	35369	CCL5;RANTES	TRUE	reported	CCL5_RANTES	NA	textfile	5480_49_CCL5_RANTES	22.105
chr22	43014739	rs9607991	T	C	-0.0476	1.287e-07	0.009014	35373	CCL5;RANTES	TRUE	reported	CCL5_RANTES	NA	textfile	5480_49_CCL5_RANTES	25.097
chr3	56815721	rs1354034	C	T	-0.0512	1.276e-09	0.008434	35356	CCL5;RANTES	TRUE	reported	CCL5_RANTES	NA	textfile	5480_49_CCL5_RANTES	33.1677
chr5	127654403	rs791076	A	G	0.0436	6.186e-07	0.008746	35344	CCL5;RANTES	TRUE	reported	CCL5_RANTES	NA	textfile	5480_49_CCL5_RANTES	22.3664
chr6	124236942	rs12208562	A	G	-0.094	1.205e-07	0.01776	35359	CCL5;RANTES	TRUE	reported	CCL5_RANTES	NA	textfile	5480_49_CCL5_RANTES	25.2123
chr6	135111414	rs9494145	C	T	0.0523	4.278e-08	0.009546	35372	CCL5;RANTES	TRUE	reported	CCL5_RANTES	NA	textfile	5480_49_CCL5_RANTES	27.0149
chr8	105569300	rs6993770	T	A	-0.0569	7.403e-09	0.009842	35365	CCL5;RANTES	TRUE	reported	CCL5_RANTES	NA	textfile	5480_49_CCL5_RANTES	30.0816
chr9	4780007	rs296849	A	T	0.0419	2.836e-07	0.008161	35374	CCL5;RANTES	TRUE	reported	CCL5_RANTES	NA	textfile	5480_49_CCL5_RANTES	23.7238
chr1	196695521	rs10922098	T	C	-0.0549	9.738e-12	0.008061	35338	CCNA2;Cyclin_A	TRUE	reported	CCNA2_Cyclin_A	NA	textfile	15574_37_CCNA2_Cyclin_A	41.7455
chr2	3592552	rs6542680	T	C	-0.0988	3.849e-22	0.010212	35332	CCNA2;Cyclin_A	TRUE	reported	CCNA2_Cyclin_A	NA	textfile	15574_37_CCNA2_Cyclin_A	84.2432
chr3	165730789	rs9864801	TAGAGAG	TATAGAG	-0.0426	9.896e-08	0.007995	35339	CCNA2;Cyclin_A	TRUE	reported	CCNA2_Cyclin_A	NA	textfile	15574_37_CCNA2_Cyclin_A	25.552
chr6	32619236	rs557011	T	C	0.0464	7.958e-09	0.008043	35439	CCNA2;Cyclin_A	TRUE	reported	CCNA2_Cyclin_A	NA	textfile	15574_37_CCNA2_Cyclin_A	29.9531
chr1	169691640	rs12938	G	A	-0.0439	5.596e-07	0.008772	35359	CD36;CD36_ANTIGEN	TRUE	reported	CD36_CD36_ANTIGEN	NA	textfile	2973_15_CD36_CD36_ANTIGEN	22.5411
chr11	114082900	rs73000929	A	G	-0.1157	1.257e-09	0.019052	35365	CD36;CD36_ANTIGEN	TRUE	reported	CD36_CD36_ANTIGEN	NA	textfile	2973_15_CD36_CD36_ANTIGEN	33.1916
chr12	6177625	rs11064077	T	G	-0.0644	3.758e-15	0.008191	35382	CD36;CD36_ANTIGEN	TRUE	reported	CD36_CD36_ANTIGEN	NA	textfile	2973_15_CD36_CD36_ANTIGEN	55.634
chr14	68125749	rs418467	GTTTTTTTTTG	GTTTTGTTTTG	-0.0675	1.357e-07	0.012806	35360	CD36;CD36_ANTIGEN	TRUE	reported	CD36_CD36_ANTIGEN	NA	textfile	2973_15_CD36_CD36_ANTIGEN	25.0048
chr17	908885	rs11654028	T	C	-0.1406	4.942e-07	0.02796	35351	CD36;CD36_ANTIGEN	TRUE	reported	CD36_CD36_ANTIGEN	NA	textfile	2973_15_CD36_CD36_ANTIGEN	22.7582
chr19	7765060	rs594793	T	G	-0.0604	2.678e-13	0.008263	35373	CD36;CD36_ANTIGEN	TRUE	reported	CD36_CD36_ANTIGEN	NA	textfile	2973_15_CD36_CD36_ANTIGEN	48.0885
chr2	159943590	rs2063439	A	C	-0.0543	3.894e-11	0.008217	35348	CD36;CD36_ANTIGEN	TRUE	reported	CD36_CD36_ANTIGEN	NA	textfile	2973_15_CD36_CD36_ANTIGEN	39.3021
chr3	18209017	rs7618405	A	C	-0.1182	6.466e-33	0.009891	35369	CD36;CD36_ANTIGEN	TRUE	reported	CD36_CD36_ANTIGEN	NA	textfile	2973_15_CD36_CD36_ANTIGEN	128.528
chr3	18450060	rs11914713	T	C	-0.0514	1.255e-09	0.008464	35366	CD36;CD36_ANTIGEN	TRUE	reported	CD36_CD36_ANTIGEN	NA	textfile	2973_15_CD36_CD36_ANTIGEN	33.1908
chr4	158707370	rs17843975	G	A	0.1362	3.775e-07	0.026811	35355	CD36;CD36_ANTIGEN	TRUE	reported	CD36_CD36_ANTIGEN	NA	textfile	2973_15_CD36_CD36_ANTIGEN	23.2258
chr5	88884379	rs114694170	C	T	-0.0803	6.041e-08	0.014822	35344	CD36;CD36_ANTIGEN	TRUE	reported	CD36_CD36_ANTIGEN	NA	textfile	2973_15_CD36_CD36_ANTIGEN	26.4156
chr6	29864210	rs9258794	A	G	0.0444	3.306e-07	0.008697	35446	CD36;CD36_ANTIGEN	TRUE	reported	CD36_CD36_ANTIGEN	NA	textfile	2973_15_CD36_CD36_ANTIGEN	23.4568
chr6	32619458	rs28533694	T	C	0.046	7.258e-08	0.008543	35439	CD36;CD36_ANTIGEN	TRUE	reported	CD36_CD36_ANTIGEN	NA	textfile	2973_15_CD36_CD36_ANTIGEN	26.0938
chr6	109277421	rs13195816	C	T	0.0548	3.196e-11	0.008256	35380	CD36;CD36_ANTIGEN	TRUE	reported	CD36_CD36_ANTIGEN	NA	textfile	2973_15_CD36_CD36_ANTIGEN	39.6519
chr6	135312868	rs9402702	C	T	0.0416	4.088e-07	0.008214	35364	CD36;CD36_ANTIGEN	TRUE	reported	CD36_CD36_ANTIGEN	NA	textfile	2973_15_CD36_CD36_ANTIGEN	23.0845
chr7	79779142	rs74698776	T	A	0.2196	1.376e-07	0.041682	35347	CD36;CD36_ANTIGEN	TRUE	reported	CD36_CD36_ANTIGEN	NA	textfile	2973_15_CD36_CD36_ANTIGEN	24.981
chr7	79955069	rs117334659	T	C	-0.1375	2.468e-10	0.021725	35347	CD36;CD36_ANTIGEN	TRUE	reported	CD36_CD36_ANTIGEN	NA	textfile	2973_15_CD36_CD36_ANTIGEN	36.0519
chr7	80589645	rs6961069	T	C	0.1637	3.6e-88	0.008224	35347	CD36;CD36_ANTIGEN	TRUE	reported	CD36_CD36_ANTIGEN	NA	textfile	2973_15_CD36_CD36_ANTIGEN	356.594
chr7	81154540	rs117069465	T	C	-0.3866	1.824e-19	0.042844	35345	CD36;CD36_ANTIGEN	TRUE	reported	CD36_CD36_ANTIGEN	NA	textfile	2973_15_CD36_CD36_ANTIGEN	73.2801
chr7	81672982	rs117839095	G	C	0.1769	2.865e-07	0.034469	35345	CD36;CD36_ANTIGEN	TRUE	reported	CD36_CD36_ANTIGEN	NA	textfile	2973_15_CD36_CD36_ANTIGEN	23.705
chr7	81776827	rs78724130	T	C	-0.2357	8.947e-18	0.027449	35349	CD36;CD36_ANTIGEN	TRUE	reported	CD36_CD36_ANTIGEN	NA	textfile	2973_15_CD36_CD36_ANTIGEN	66.3603
chr7	83825095	rs973813	G	A	-0.3694	2.985e-08	0.066651	35348	CD36;CD36_ANTIGEN	TRUE	reported	CD36_CD36_ANTIGEN	NA	textfile	2973_15_CD36_CD36_ANTIGEN	27.6454
chr7	94495136	rs12533945	A	G	-0.8864	3.131e-09	0.149614	35352	CD36;CD36_ANTIGEN	TRUE	reported	CD36_CD36_ANTIGEN	NA	textfile	2973_15_CD36_CD36_ANTIGEN	31.5906
chr8	105569300	rs6993770	T	A	-0.0909	1.969e-20	0.009812	35365	CD36;CD36_ANTIGEN	TRUE	reported	CD36_CD36_ANTIGEN	NA	textfile	2973_15_CD36_CD36_ANTIGEN	77.2423
chr9	132509947	rs74612185	T	C	0.1086	6.127e-07	0.021776	35372	CD36;CD36_ANTIGEN	TRUE	reported	CD36_CD36_ANTIGEN	NA	textfile	2973_15_CD36_CD36_ANTIGEN	22.3844
chr9	133156163	rs2073926	T	A	0.2604	1.89e-57	0.0163	35368	CD36;CD36_ANTIGEN	TRUE	reported	CD36_CD36_ANTIGEN	NA	textfile	2973_15_CD36_CD36_ANTIGEN	229.694
chr9	133220383	rs11244038	C	G	0.5794	1e-200	0.018785	35369	CD36;CD36_ANTIGEN	TRUE	reported	CD36_CD36_ANTIGEN	NA	textfile	2973_15_CD36_CD36_ANTIGEN	856.204
chr9	133324174	rs11244084	T	C	0.212	5.585e-34	0.017445	35371	CD36;CD36_ANTIGEN	TRUE	reported	CD36_CD36_ANTIGEN	NA	textfile	2973_15_CD36_CD36_ANTIGEN	132.914
chr9	133446998	rs3094377	C	T	-0.1539	1.198e-09	0.02531	35372	CD36;CD36_ANTIGEN	TRUE	reported	CD36_CD36_ANTIGEN	NA	textfile	2973_15_CD36_CD36_ANTIGEN	33.2763
chr10	63267850	rs10761731	T	A	0.0597	3.859e-13	0.008223	35351	CD36;CD36_ANTIGEN	TRUE	reported	CD36_CD36_ANTIGEN	NA	textfile	2973_15_CD36_CD36_ANTIGEN	47.4385
chr1	88544612	rs75944350	C	T	0.256	4.225e-07	0.050608	35340	CD40LG;CD40_ligand__soluble	TRUE	reported	CD40LG_CD40_ligand__soluble	NA	textfile	3534_14_CD40LG_CD40_ligand__soluble	23.0295
chr10	14959707	rs10752343	CATGTCTCTTCCGTGATTTTC	CATGTCTCTTCCGTGATTTTT	-0.0834	2.793e-07	0.016235	35365	CD40LG;CD40_ligand__soluble	TRUE	reported	CD40LG_CD40_ligand__soluble	NA	textfile	3534_14_CD40LG_CD40_ligand__soluble	23.7504
chr11	198986	rs4980320	C	T	0.0395	9.054e-07	0.008043	35352	CD40LG;CD40_ligand__soluble	TRUE	reported	CD40LG_CD40_ligand__soluble	NA	textfile	3534_14_CD40LG_CD40_ligand__soluble	21.707
chr14	68440853	rs35775814	G	A	-0.2041	6.215e-07	0.040948	35362	CD40LG;CD40_ligand__soluble	TRUE	reported	CD40LG_CD40_ligand__soluble	NA	textfile	3534_14_CD40LG_CD40_ligand__soluble	22.3596
chr14	106119353	rs2338398	T	C	-0.0664	5.3e-16	0.008193	34966	CD40LG;CD40_ligand__soluble	TRUE	reported	CD40LG_CD40_ligand__soluble	NA	textfile	3534_14_CD40LG_CD40_ligand__soluble	59.1143
chr18	63904352	rs2332876	T	C	-0.0505	8.763e-07	0.010269	35369	CD40LG;CD40_ligand__soluble	TRUE	reported	CD40LG_CD40_ligand__soluble	NA	textfile	3534_14_CD40LG_CD40_ligand__soluble	21.7655
chr20	46093017	rs4578918	C	T	-0.0461	6.903e-07	0.009287	35370	CD40LG;CD40_ligand__soluble	TRUE	reported	CD40LG_CD40_ligand__soluble	NA	textfile	3534_14_CD40LG_CD40_ligand__soluble	22.1765
chr8	105569300	rs6993770	T	A	-0.0538	2.33e-08	0.009632	35365	CD40LG;CD40_ligand__soluble	TRUE	reported	CD40LG_CD40_ligand__soluble	NA	textfile	3534_14_CD40LG_CD40_ligand__soluble	28.0785
chr14	27853745	rs137881064	G	T	-0.4398	7.086e-07	0.088687	35363	CD44;CD44	TRUE	reported	CD44_CD44	NA	textfile	9283_8_CD44_CD44	22.1326
chr14	100710432	rs1555405	A	G	-0.0471	4.13e-08	0.008587	35380	CD44;CD44	TRUE	reported	CD44_CD44	NA	textfile	9283_8_CD44_CD44	27.0771
chr19	31394103	rs10411657	A	G	-0.0722	3.515e-07	0.014175	35368	CD44;CD44	TRUE	reported	CD44_CD44	NA	textfile	9283_8_CD44_CD44	23.3491
chr3	165760452	rs114115200	T	G	0.0863	5.341e-18	0.009982	35339	CD44;CD44	TRUE	reported	CD44_CD44	NA	textfile	9283_8_CD44_CD44	67.2712
chr6	31910331	rs6457457	T	C	0.0837	1.423e-07	0.015906	35441	CD44;CD44	TRUE	reported	CD44_CD44	NA	textfile	9283_8_CD44_CD44	24.9213
chr6	32006196	rs3891366	A	G	0.0604	1.123e-08	0.010576	35440	CD44;CD44	TRUE	reported	CD44_CD44	NA	textfile	9283_8_CD44_CD44	29.3544
chr11	198986	rs4980320	C	T	0.0477	4.149e-09	0.008115	35352	CDC42;Cdc42Hs	TRUE	reported	CDC42_Cdc42Hs	NA	textfile	9840_2_CDC42_Cdc42Hs	31.0958
chr2	211734716	rs188400754	T	C	0.1468	9.674e-07	0.02997	35356	CDC42;Cdc42Hs	TRUE	reported	CDC42_Cdc42Hs	NA	textfile	9840_2_CDC42_Cdc42Hs	21.5934
chr2	224842588	rs6744038	TGCGCGTGTGTGTGTGTGCG	TGCGCGTGTGTGTGTGTGCC	-0.0727	8.645e-08	0.013581	35370	CDC42;Cdc42Hs	TRUE	reported	CDC42_Cdc42Hs	NA	textfile	9840_2_CDC42_Cdc42Hs	25.7898
chr2	239375689	rs34376304	C	G	-0.042	8.602e-07	0.008535	35292	CDC42;Cdc42Hs	TRUE	reported	CDC42_Cdc42Hs	NA	textfile	9840_2_CDC42_Cdc42Hs	21.7939
chr5	177415473	rs2731672	C	T	0.0728	6.018e-15	0.009329	35362	CDC42;Cdc42Hs	TRUE	reported	CDC42_Cdc42Hs	NA	textfile	9840_2_CDC42_Cdc42Hs	54.8069
chr1	161572511	rs61801011	ATGTTTTTTGTTGTTGTTGTTGTTGTTG	TTGTTTTTTGTTGTTGTTGTTGTTGTTG	0.0718	1.164e-12	0.010099	35346	CDH5;Cadherin_5	TRUE	reported	CDH5_Cadherin_5	NA	textfile	2819_23_CDH5_Cadherin_5	45.492
chr11	101451257	rs185279458	G	A	-0.4454	7.559e-07	0.090045	35365	CDH5;Cadherin_5	TRUE	reported	CDH5_Cadherin_5	NA	textfile	2819_23_CDH5_Cadherin_5	22.0203
chr11	126177295	rs112564808	C	T	0.1449	6.495e-07	0.02912	35368	CDH5;Cadherin_5	TRUE	reported	CDH5_Cadherin_5	NA	textfile	2819_23_CDH5_Cadherin_5	22.2842
chr11	126431861	rs35166255	A	G	0.1756	2.457e-17	0.020732	35371	CDH5;Cadherin_5	TRUE	reported	CDH5_Cadherin_5	NA	textfile	2819_23_CDH5_Cadherin_5	64.5668
chr12	111427245	rs7310615	G	C	-0.0472	1.543e-08	0.008344	35370	CDH5;Cadherin_5	TRUE	reported	CDH5_Cadherin_5	NA	textfile	2819_23_CDH5_Cadherin_5	28.799
chr16	66366273	rs3760043	A	G	0.069	1.551e-10	0.010781	35367	CDH5;Cadherin_5	TRUE	reported	CDH5_Cadherin_5	NA	textfile	2819_23_CDH5_Cadherin_5	36.8657
chr16	66395395	rs11649312	A	G	0.1525	2.75e-69	0.008668	35367	CDH5;Cadherin_5	TRUE	reported	CDH5_Cadherin_5	NA	textfile	2819_23_CDH5_Cadherin_5	278.576
chr19	35851310	rs3814995	T	C	0.0467	2.297e-07	0.009027	35371	CDH5;Cadherin_5	TRUE	reported	CDH5_Cadherin_5	NA	textfile	2819_23_CDH5_Cadherin_5	24.0874
chr19	47473386	rs183857418	AAG	AAA	0.1294	1.191e-08	0.022698	35367	CDH5;Cadherin_5	TRUE	reported	CDH5_Cadherin_5	NA	textfile	2819_23_CDH5_Cadherin_5	29.2507
chr19	47804618	rs2932765	ACCCTGGCCCACCCTGCCAGGACCCTCCCTTTCCCA	ACCCTGGCCCACCCTGCCGGGACCCTCCCTTTCCCA	0.1018	1.178e-07	0.019219	35368	CDH5;Cadherin_5	TRUE	reported	CDH5_Cadherin_5	NA	textfile	2819_23_CDH5_Cadherin_5	25.2509
chr19	48480239	rs117877056	A	C	0.2682	4.427e-23	0.027108	35375	CDH5;Cadherin_5	TRUE	reported	CDH5_Cadherin_5	NA	textfile	2819_23_CDH5_Cadherin_5	88.0978
chr19	48633205	rs117241334	A	C	0.3659	1.21e-33	0.030268	35376	CDH5;Cadherin_5	TRUE	reported	CDH5_Cadherin_5	NA	textfile	2819_23_CDH5_Cadherin_5	131.522
chr19	48825936	rs111903631	C	T	0.2934	3.812e-23	0.02961	35377	CDH5;Cadherin_5	TRUE	reported	CDH5_Cadherin_5	NA	textfile	2819_23_CDH5_Cadherin_5	88.3661
chr19	48910102	rs117325225	T	C	0.1258	3.214e-10	0.020006	35376	CDH5;Cadherin_5	TRUE	reported	CDH5_Cadherin_5	NA	textfile	2819_23_CDH5_Cadherin_5	35.5863
chr19	49066969	rs71352729	T	C	0.1561	6.114e-12	0.022699	35377	CDH5;Cadherin_5	TRUE	reported	CDH5_Cadherin_5	NA	textfile	2819_23_CDH5_Cadherin_5	42.5633
chr2	27508073	rs1260326	C	T	0.0611	8.765e-13	0.008547	35373	CDH5;Cadherin_5	TRUE	reported	CDH5_Cadherin_5	NA	textfile	2819_23_CDH5_Cadherin_5	45.9936
chr2	218835276	rs78058190	A	G	-0.0876	6.293e-10	0.014168	35362	CDH5;Cadherin_5	TRUE	reported	CDH5_Cadherin_5	NA	textfile	2819_23_CDH5_Cadherin_5	34.406
chr6	119186743	rs3819724	A	G	-0.0791	7.781e-07	0.01601	35354	CDH5;Cadherin_5	TRUE	reported	CDH5_Cadherin_5	NA	textfile	2819_23_CDH5_Cadherin_5	21.9691
chr9	132466382	rs62578578	A	G	0.2963	1.5e-36	0.023466	35372	CDH5;Cadherin_5	TRUE	reported	CDH5_Cadherin_5	NA	textfile	2819_23_CDH5_Cadherin_5	143.492
chr9	132853065	rs72759422	T	C	0.3801	2.991e-29	0.033855	35373	CDH5;Cadherin_5	TRUE	reported	CDH5_Cadherin_5	NA	textfile	2819_23_CDH5_Cadherin_5	113.447
chr9	133156163	rs2073926	T	A	0.3604	2.787e-106	0.016459	35368	CDH5;Cadherin_5	TRUE	reported	CDH5_Cadherin_5	NA	textfile	2819_23_CDH5_Cadherin_5	431.524
chr9	133190139	rs12378537	T	C	0.8064	1e-200	0.011805	35368	CDH5;Cadherin_5	TRUE	reported	CDH5_Cadherin_5	NA	textfile	2819_23_CDH5_Cadherin_5	4199.64
chr9	133474633	rs3124761	C	T	0.2229	5.499e-55	0.014272	35369	CDH5;Cadherin_5	TRUE	reported	CDH5_Cadherin_5	NA	textfile	2819_23_CDH5_Cadherin_5	219.53
chr9	133781764	rs117446824	A	G	0.1652	1.628e-24	0.016166	35372	CDH5;Cadherin_5	TRUE	reported	CDH5_Cadherin_5	NA	textfile	2819_23_CDH5_Cadherin_5	93.9848
chr1	80998564	rs185490651	A	T	0.1775	3.578e-07	0.034871	35353	CDKN1A;p21	TRUE	reported	CDKN1A_p21	NA	textfile	18291_8_CDKN1A_p21	23.319
chr1	196695521	rs10922098	T	C	-0.0496	2.128e-09	0.008284	35338	CDKN1A;p21	TRUE	reported	CDKN1A_p21	NA	textfile	18291_8_CDKN1A_p21	32.2646
chr17	35640028	rs9891574	C	T	0.0582	2.589e-07	0.011298	35372	CDKN1A;p21	TRUE	reported	CDKN1A_p21	NA	textfile	18291_8_CDKN1A_p21	23.8828
chr3	56815721	rs1354034	C	T	-0.0445	9.766e-08	0.008347	35356	CDKN1A;p21	TRUE	reported	CDKN1A_p21	NA	textfile	18291_8_CDKN1A_p21	25.5801
chr12	12699174	rs111909987	G	C	0.1207	1.416e-19	0.013335	35371	CDKN1B;p27Kip1	TRUE	reported	CDKN1B_p27Kip1	NA	textfile	3719_2_CDKN1B_p27Kip1	73.7345
chr14	105863243	rs2338626	C	A	-0.0685	8.676e-12	0.010034	34966	CDKN1B;p27Kip1	TRUE	reported	CDKN1B_p27Kip1	NA	textfile	3719_2_CDKN1B_p27Kip1	41.9445
chr14	106677414	rs57865714	C	T	0.0841	4.436e-13	0.011614	34961	CDKN1B;p27Kip1	TRUE	reported	CDKN1B_p27Kip1	NA	textfile	3719_2_CDKN1B_p27Kip1	47.1923
chr5	67870719	rs1490800	C	T	-0.0414	1.71e-07	0.007918	35365	CDKN1B;p27Kip1	TRUE	reported	CDKN1B_p27Kip1	NA	textfile	3719_2_CDKN1B_p27Kip1	24.6044
chr6	18800337	rs10456837	C	G	-0.0764	5.754e-08	0.01408	35375	CDKN1B;p27Kip1	TRUE	reported	CDKN1B_p27Kip1	NA	textfile	3719_2_CDKN1B_p27Kip1	26.4987
chr9	96430636	rs10820606	AC	AA	-0.1924	6.173e-98	0.009161	35344	CDKN1B;p27Kip1	TRUE	reported	CDKN1B_p27Kip1	NA	textfile	3719_2_CDKN1B_p27Kip1	396.978
chr9	97051888	rs151285879	C	T	-0.1401	4.866e-09	0.023942	35345	CDKN1B;p27Kip1	TRUE	reported	CDKN1B_p27Kip1	NA	textfile	3719_2_CDKN1B_p27Kip1	30.8175
chr9	97730330	rs4743127	C	G	-0.0763	6.214e-08	0.014097	35346	CDKN1B;p27Kip1	TRUE	reported	CDKN1B_p27Kip1	NA	textfile	3719_2_CDKN1B_p27Kip1	26.3656
chr1	150812144	rs10305748	T	C	-0.1297	4.107e-08	0.023641	35363	CEBPB;CEBPB	TRUE	reported	CEBPB_CEBPB	NA	textfile	15675_3_CEBPB_CEBPB	27.0889
chr1	152992214	rs115041442	T	C	-0.127	6.353e-07	0.025501	35362	CEBPB;CEBPB	TRUE	reported	CEBPB_CEBPB	NA	textfile	15675_3_CEBPB_CEBPB	22.3221
chr1	196082884	rs10922018	T	A	-0.0889	6.639e-09	0.015328	35337	CEBPB;CEBPB	TRUE	reported	CEBPB_CEBPB	NA	textfile	15675_3_CEBPB_CEBPB	30.2744
chr1	196560692	rs10801548	TGTTTTTTTTT	TGTTTTTTCTT	-0.0548	1.389e-11	0.008108	35338	CEBPB;CEBPB	TRUE	reported	CEBPB_CEBPB	NA	textfile	15675_3_CEBPB_CEBPB	41.1127
chr1	196677046	rs1329424	G	T	-0.2756	1e-200	0.008065	35338	CEBPB;CEBPB	TRUE	reported	CEBPB_CEBPB	NA	textfile	15675_3_CEBPB_CEBPB	1050.97
chr1	198065935	rs7513100	C	T	0.0821	2.088e-13	0.011181	35343	CEBPB;CEBPB	TRUE	reported	CEBPB_CEBPB	NA	textfile	15675_3_CEBPB_CEBPB	48.5252
chr17	12378457	rs11078072	C	G	-0.0423	3.972e-07	0.008343	35363	CEBPB;CEBPB	TRUE	reported	CEBPB_CEBPB	NA	textfile	15675_3_CEBPB_CEBPB	23.1355
chr17	79228052	rs4789958	C	T	-0.0427	9.699e-07	0.008718	35372	CEBPB;CEBPB	TRUE	reported	CEBPB_CEBPB	NA	textfile	15675_3_CEBPB_CEBPB	21.5906
chr19	6713251	rs1047286	A	G	-0.0584	3.368e-10	0.009298	35372	CEBPB;CEBPB	TRUE	reported	CEBPB_CEBPB	NA	textfile	15675_3_CEBPB_CEBPB	35.505
chr2	216622986	rs111696008	A	G	-0.1558	3.802e-09	0.02644	35359	CEBPB;CEBPB	TRUE	reported	CEBPB_CEBPB	NA	textfile	15675_3_CEBPB_CEBPB	31.2503
chr20	39897264	rs12625145	A	G	-0.0412	5.33e-07	0.008217	35376	CEBPB;CEBPB	TRUE	reported	CEBPB_CEBPB	NA	textfile	15675_3_CEBPB_CEBPB	22.6261
chr20	42085665	rs143180826	C	T	-0.0762	9.83e-07	0.015567	35376	CEBPB;CEBPB	TRUE	reported	CEBPB_CEBPB	NA	textfile	15675_3_CEBPB_CEBPB	21.5647
chr3	136206349	rs1154988	A	T	0.0476	6.333e-07	0.009557	35361	CEBPB;CEBPB	TRUE	reported	CEBPB_CEBPB	NA	textfile	15675_3_CEBPB_CEBPB	22.3261
chr3	165767231	rs2686395	C	T	-0.1378	3.987e-58	0.008574	35339	CEBPB;CEBPB	TRUE	reported	CEBPB_CEBPB	NA	textfile	15675_3_CEBPB_CEBPB	232.474
chr3	166025290	rs9683167	G	C	0.1598	8.358e-13	0.022334	35340	CEBPB;CEBPB	TRUE	reported	CEBPB_CEBPB	NA	textfile	15675_3_CEBPB_CEBPB	46.0748
chr3	167146012	rs62277526	C	G	0.0457	8.975e-08	0.008548	35354	CEBPB;CEBPB	TRUE	reported	CEBPB_CEBPB	NA	textfile	15675_3_CEBPB_CEBPB	25.7244
chr6	31910331	rs6457457	T	C	0.196	4.287e-34	0.0161	35441	CEBPB;CEBPB	TRUE	reported	CEBPB_CEBPB	NA	textfile	15675_3_CEBPB_CEBPB	133.384
chr6	31976816	rs550671	T	C	0.1933	2.013e-64	0.011406	35440	CEBPB;CEBPB	TRUE	reported	CEBPB_CEBPB	NA	textfile	15675_3_CEBPB_CEBPB	258.487
chr6	32542464	rs563096139	T	C	0.1185	1.552e-13	0.016051	35439	CEBPB;CEBPB	TRUE	reported	CEBPB_CEBPB	NA	textfile	15675_3_CEBPB_CEBPB	49.0541
chr6	32630723	rs116334170	C	G	0.0475	4.863e-09	0.008117	35438	CEBPB;CEBPB	TRUE	reported	CEBPB_CEBPB	NA	textfile	15675_3_CEBPB_CEBPB	30.8204
chr9	121152028	rs3747843	G	A	-0.0411	2.501e-07	0.007969	35373	CEBPB;CEBPB	TRUE	reported	CEBPB_CEBPB	NA	textfile	15675_3_CEBPB_CEBPB	23.9397
chr11	103512424	rs116843389	A	C	-0.0998	5.62e-07	0.019945	35364	CFLAR;FLIP	TRUE	reported	CFLAR_FLIP	NA	textfile	16837_20_CFLAR_FLIP	22.5339
chr12	24415521	rs117841447	T	C	-0.0836	1.394e-07	0.015875	35361	CFLAR;FLIP	TRUE	reported	CFLAR_FLIP	NA	textfile	16837_20_CFLAR_FLIP	24.959
chr15	54732407	rs73407671	G	A	0.0999	4.363e-07	0.019773	35370	CFLAR;FLIP	TRUE	reported	CFLAR_FLIP	NA	textfile	16837_20_CFLAR_FLIP	22.9736
chr19	44938218	rs190921611	A	G	0.0602	2.132e-11	0.00899	35368	CFLAR;FLIP	TRUE	reported	CFLAR_FLIP	NA	textfile	16837_20_CFLAR_FLIP	40.3567
chr2	70949045	rs62145077	A	T	-0.3269	9.82e-08	0.061332	35355	CFLAR;FLIP	TRUE	reported	CFLAR_FLIP	NA	textfile	16837_20_CFLAR_FLIP	25.5681
chr20	16326994	rs76533190	CGTGTATGTG	TGTGTATGTG	-0.0461	6.302e-07	0.009254	35379	CFLAR;FLIP	TRUE	reported	CFLAR_FLIP	NA	textfile	16837_20_CFLAR_FLIP	22.335
chr3	74595245	rs562844389	T	C	0.1036	8.15e-07	0.021007	35343	CFLAR;FLIP	TRUE	reported	CFLAR_FLIP	NA	textfile	16837_20_CFLAR_FLIP	21.8894
chr4	108441506	rs111705016	T	C	0.06	5.614e-07	0.01199	35355	CFLAR;FLIP	TRUE	reported	CFLAR_FLIP	NA	textfile	16837_20_CFLAR_FLIP	22.5375
chr1	196692375	rs10922094	CATTA	GATTA	-0.1212	1.678e-51	0.008028	35330	CHCHD10;CHC10	TRUE	reported	CHCHD10_CHC10	NA	textfile	11270_17_CHCHD10_CHC10	205.132
chr22	23667257	rs7292076	G	A	-0.0396	6.128e-07	0.00794	35360	CHCHD10;CHC10	TRUE	reported	CHCHD10_CHC10	NA	textfile	11270_17_CHCHD10_CHC10	22.3868
chr3	56815721	rs1354034	C	T	0.0397	9.878e-07	0.008112	35347	CHCHD10;CHC10	TRUE	reported	CHCHD10_CHC10	NA	textfile	11270_17_CHCHD10_CHC10	21.556
chr3	165787389	rs1355538	G	A	-0.0657	2.701e-16	0.008026	35329	CHCHD10;CHC10	TRUE	reported	CHCHD10_CHC10	NA	textfile	11270_17_CHCHD10_CHC10	60.308
chr6	32006550	rs201094127	T	C	0.0686	4.863e-12	0.009928	35430	CHCHD10;CHC10	TRUE	reported	CHCHD10_CHC10	NA	textfile	11270_17_CHCHD10_CHC10	42.9702
chr6	32186508	rs204995	G	A	0.094	3.297e-20	0.010208	35431	CHCHD10;CHC10	TRUE	reported	CHCHD10_CHC10	NA	textfile	11270_17_CHCHD10_CHC10	76.3162
chr1	150412392	rs139783923	A	G	-0.1273	6.306e-08	0.023531	35362	CHEK1;CHK1	TRUE	reported	CHEK1_CHK1	NA	textfile	2853_68_CHEK1_CHK1	26.3402
chr1	152992214	rs115041442	T	C	-0.1253	9.781e-07	0.025592	35362	CHEK1;CHK1	TRUE	reported	CHEK1_CHK1	NA	textfile	2853_68_CHEK1_CHK1	21.5743
chr1	196695521	rs10922098	T	C	-0.1964	2.284e-128	0.008148	35338	CHEK1;CHK1	TRUE	reported	CHEK1_CHK1	NA	textfile	2853_68_CHEK1_CHK1	522.906
chr1	197992799	rs35351085	T	C	0.1009	5.007e-08	0.01851	35343	CHEK1;CHK1	TRUE	reported	CHEK1_CHK1	NA	textfile	2853_68_CHEK1_CHK1	26.7431
chr3	165767231	rs2686395	C	T	-0.0881	2.193e-24	0.008646	35339	CHEK1;CHK1	TRUE	reported	CHEK1_CHK1	NA	textfile	2853_68_CHEK1_CHK1	93.4467
chr6	31882555	rs555007	C	T	0.1268	1.957e-17	0.014924	35441	CHEK1;CHK1	TRUE	reported	CHEK1_CHK1	NA	textfile	2853_68_CHEK1_CHK1	64.9697
chr6	31967534	rs453821	T	C	0.1453	2.332e-36	0.011539	35441	CHEK1;CHK1	TRUE	reported	CHEK1_CHK1	NA	textfile	2853_68_CHEK1_CHK1	142.704
chr6	32487054	rs538958533	A	T	0.0797	1.082e-09	0.013072	35439	CHEK1;CHK1	TRUE	reported	CHEK1_CHK1	NA	textfile	2853_68_CHEK1_CHK1	33.4561
chr1	196692375	rs10922094	CATTA	GATTA	-0.0654	4.691e-16	0.008055	35339	CHEK2;Chk2	TRUE	reported	CHEK2_Chk2	NA	textfile	19328_51_CHEK2_Chk2	59.329
chr2	3592552	rs6542680	T	C	-0.0534	1.742e-07	0.01022	35332	CHEK2;Chk2	TRUE	reported	CHEK2_Chk2	NA	textfile	19328_51_CHEK2_Chk2	24.571
chr3	165833296	rs4639017	C	T	-0.0428	1.146e-07	0.008073	35339	CHEK2;Chk2	TRUE	reported	CHEK2_Chk2	NA	textfile	19328_51_CHEK2_Chk2	25.2965
chr5	97902623	rs147758947	GCCCA	GCCCG	0.0787	9.453e-07	0.016052	35344	CHEK2;Chk2	TRUE	reported	CHEK2_Chk2	NA	textfile	19328_51_CHEK2_Chk2	21.6338
chr5	119334673	rs71585211	T	C	0.2052	9.965e-07	0.041943	35362	CHEK2;Chk2	TRUE	reported	CHEK2_Chk2	NA	textfile	19328_51_CHEK2_Chk2	21.5416
chr8	9220872	rs2929284	G	A	0.047	9.087e-07	0.009571	35387	CHEK2;Chk2	TRUE	reported	CHEK2_Chk2	NA	textfile	19328_51_CHEK2_Chk2	21.7032
chr1	179712952	rs142421172	A	G	0.1072	1.498e-07	0.020408	35358	CHGA;CgA	TRUE	reported	CHGA_CgA	NA	textfile	8476_11_CHGA_CgA	24.8331
chr11	6265096	rs12801747	C	T	0.0788	2.77e-15	0.009974	35374	CHGA;CgA	TRUE	reported	CHGA_CgA	NA	textfile	8476_11_CHGA_CgA	56.1767
chr11	23009473	rs11026902	C	G	-0.0555	9.331e-07	0.011314	35360	CHGA;CgA	TRUE	reported	CHGA_CgA	NA	textfile	8476_11_CHGA_CgA	21.6569
chr14	92038400	rs150344128	G	C	-0.2172	8.514e-09	0.037722	35362	CHGA;CgA	TRUE	reported	CHGA_CgA	NA	textfile	8476_11_CHGA_CgA	29.8382
chr14	92754592	rs7159834	A	G	-0.2539	4.154e-09	0.043195	35363	CHGA;CgA	TRUE	reported	CHGA_CgA	NA	textfile	8476_11_CHGA_CgA	31.0957
chr14	92932756	rs729940	T	C	-0.338	1.64e-184	0.011668	35365	CHGA;CgA	TRUE	reported	CHGA_CgA	NA	textfile	8476_11_CHGA_CgA	755.237
chr14	93344964	rs137906439	A	G	-0.1551	4.462e-12	0.022408	35368	CHGA;CgA	TRUE	reported	CHGA_CgA	NA	textfile	8476_11_CHGA_CgA	43.1181
chr14	93900553	rs74863902	T	C	-0.1661	3.76e-08	0.03019	35369	CHGA;CgA	TRUE	reported	CHGA_CgA	NA	textfile	8476_11_CHGA_CgA	27.243
chr14	94392019	rs1610317	C	T	0.0412	6.139e-07	0.008262	35372	CHGA;CgA	TRUE	reported	CHGA_CgA	NA	textfile	8476_11_CHGA_CgA	22.3803
chr18	77128744	rs148125219	A	G	-0.2436	8.215e-07	0.04941	35347	CHGA;CgA	TRUE	reported	CHGA_CgA	NA	textfile	8476_11_CHGA_CgA	21.876
chr3	145812644	rs2864423	A	T	-0.0464	3.605e-07	0.009118	35353	CHGA;CgA	TRUE	reported	CHGA_CgA	NA	textfile	8476_11_CHGA_CgA	23.3066
chr3	169698781	rs16854319	C	A	-0.0565	2.534e-09	0.009481	35358	CHGA;CgA	TRUE	reported	CHGA_CgA	NA	textfile	8476_11_CHGA_CgA	31.9618
chr5	96439105	rs56092644	T	G	0.0721	3.75e-14	0.009525	35348	CHGA;CgA	TRUE	reported	CHGA_CgA	NA	textfile	8476_11_CHGA_CgA	51.5683
chr8	20148043	rs17092104	C	G	-0.1354	4.764e-28	0.012331	35366	CHGA;CgA	TRUE	reported	CHGA_CgA	NA	textfile	8476_11_CHGA_CgA	108.513
chr8	142671576	rs2976384	C	T	0.0469	1.096e-08	0.008206	35295	CHGA;CgA	TRUE	reported	CHGA_CgA	NA	textfile	8476_11_CHGA_CgA	29.3985
chr1	196181819	rs10733084	C	T	-0.0572	9.945e-07	0.011691	35337	CHKB;CHKB	TRUE	reported	CHKB_CHKB	NA	textfile	7761_125_CHKB_CHKB	21.5442
chr11	65159920	rs12289048	T	G	-0.0481	2.089e-07	0.009266	35363	CHKB;CHKB	TRUE	reported	CHKB_CHKB	NA	textfile	7761_125_CHKB_CHKB	24.252
chr22	49491483	rs73442381	A	G	-0.222	2.324e-21	0.023395	35341	CHKB;CHKB	TRUE	reported	CHKB_CHKB	NA	textfile	7761_125_CHKB_CHKB	81.0405
chr22	49757432	rs117438528	A	C	-0.1863	1.441e-14	0.024218	35335	CHKB;CHKB	TRUE	reported	CHKB_CHKB	NA	textfile	7761_125_CHKB_CHKB	53.2588
chr22	50278051	rs117265627	T	C	-0.1796	8.823e-17	0.021587	35334	CHKB;CHKB	TRUE	reported	CHKB_CHKB	NA	textfile	7761_125_CHKB_CHKB	62.2975
chr22	50702733	rs141909966	T	C	-0.3999	6.691e-63	0.023889	35337	CHKB;CHKB	TRUE	reported	CHKB_CHKB	NA	textfile	7761_125_CHKB_CHKB	252.202
chr22	50759599	rs34939255	G	A	-0.0881	1.822e-20	0.009501	35280	CHKB;CHKB	TRUE	reported	CHKB_CHKB	NA	textfile	7761_125_CHKB_CHKB	77.3848
chr11	198986	rs4980320	C	T	0.053	8.385e-11	0.008162	35343	CIRBP;CIRBP	TRUE	reported	CIRBP_CIRBP	NA	textfile	12724_81_CIRBP_CIRBP	37.9491
chr12	54318524	rs10876550	A	G	0.06	3.043e-13	0.008228	35365	CIRBP;CIRBP	TRUE	reported	CIRBP_CIRBP	NA	textfile	12724_81_CIRBP_CIRBP	47.8582
chr3	56815721	rs1354034	C	T	0.1177	5.774e-45	0.008365	35347	CIRBP;CIRBP	TRUE	reported	CIRBP_CIRBP	NA	textfile	12724_81_CIRBP_CIRBP	178.182
chr7	106676033	rs342200	A	G	-0.0453	3.36e-08	0.008204	35348	CIRBP;CIRBP	TRUE	reported	CIRBP_CIRBP	NA	textfile	12724_81_CIRBP_CIRBP	27.4402
chr1	196695521	rs10922098	T	C	-0.1455	1.102e-71	0.008127	35338	CLEC4A;CLC4A	TRUE	reported	CLEC4A_CLC4A	NA	textfile	8853_2_CLEC4A_CLC4A	288.475
chr14	94284149	rs2232710	C	T	0.1616	8.076e-11	0.024865	35372	CLEC4A;CLC4A	TRUE	reported	CLEC4A_CLC4A	NA	textfile	8853_2_CLEC4A_CLC4A	38.0144
chr17	28367840	rs704	A	G	0.0519	8.687e-11	0.007999	35360	CLEC4A;CLC4A	TRUE	reported	CLEC4A_CLC4A	NA	textfile	8853_2_CLEC4A_CLC4A	37.8884
chr2	27563321	rs10208529	T	A	0.0525	4.562e-08	0.009602	35373	CLEC4A;CLC4A	TRUE	reported	CLEC4A_CLC4A	NA	textfile	8853_2_CLEC4A_CLC4A	26.9053
chr3	165761011	rs1707652	T	C	0.083	4.793e-22	0.008599	35339	CLEC4A;CLC4A	TRUE	reported	CLEC4A_CLC4A	NA	textfile	8853_2_CLEC4A_CLC4A	83.8499
chr6	31910331	rs6457457	T	C	0.1119	4.134e-12	0.016141	35441	CLEC4A;CLC4A	TRUE	reported	CLEC4A_CLC4A	NA	textfile	8853_2_CLEC4A_CLC4A	43.2555
chr6	32008772	rs28573154	A	G	0.1122	5.721e-24	0.011113	35440	CLEC4A;CLC4A	TRUE	reported	CLEC4A_CLC4A	NA	textfile	8853_2_CLEC4A_CLC4A	91.7414
chr1	109278889	rs602633	G	T	0.0559	4.598e-08	0.010226	35344	CLU;Clusterin	TRUE	reported	CLU_Clusterin	NA	textfile	4542_24_CLU_Clusterin	26.8939
chr1	196695521	rs10922098	T	C	-0.0892	2.191e-26	0.008392	35338	CLU;Clusterin	TRUE	reported	CLU_Clusterin	NA	textfile	4542_24_CLU_Clusterin	101.681
chr15	66623750	rs7165543	A	C	-0.0582	6.247e-07	0.011679	35366	CLU;Clusterin	TRUE	reported	CLU_Clusterin	NA	textfile	4542_24_CLU_Clusterin	22.35
chr17	7170742	rs28733475	G	C	0.05	1.2e-07	0.009446	35370	CLU;Clusterin	TRUE	reported	CLU_Clusterin	NA	textfile	4542_24_CLU_Clusterin	25.2166
chr17	28367840	rs704	A	G	0.1051	1.816e-37	0.008216	35360	CLU;Clusterin	TRUE	reported	CLU_Clusterin	NA	textfile	4542_24_CLU_Clusterin	147.274
chr17	47658340	rs8078686	CGACAAGAAA	TGACAAGAAA	-0.0437	1.663e-07	0.00835	35364	CLU;Clusterin	TRUE	reported	CLU_Clusterin	NA	textfile	4542_24_CLU_Clusterin	24.6509
chr20	45961331	rs6073971	T	C	-0.0836	3.392e-17	0.009914	35370	CLU;Clusterin	TRUE	reported	CLU_Clusterin	NA	textfile	4542_24_CLU_Clusterin	63.9966
chr3	124755083	rs140431012	G	A	-0.1006	4.33e-13	0.013886	35369	CLU;Clusterin	TRUE	reported	CLU_Clusterin	NA	textfile	4542_24_CLU_Clusterin	47.2372
chr3	165772680	rs2668202	G	A	-0.0641	4.768e-13	0.008864	35339	CLU;Clusterin	TRUE	reported	CLU_Clusterin	NA	textfile	4542_24_CLU_Clusterin	47.0651
chr6	31932038	rs41285751	T	G	0.0853	1.145e-08	0.014945	35441	CLU;Clusterin	TRUE	reported	CLU_Clusterin	NA	textfile	4542_24_CLU_Clusterin	29.319
chr6	32007800	rs147390813	C	T	0.0631	3.131e-14	0.008311	35438	CLU;Clusterin	TRUE	reported	CLU_Clusterin	NA	textfile	4542_24_CLU_Clusterin	51.8794
chr6	32630723	rs116334170	C	G	0.0455	5.475e-08	0.008371	35438	CLU;Clusterin	TRUE	reported	CLU_Clusterin	NA	textfile	4542_24_CLU_Clusterin	26.5895
chr1	2301093	rs72643476	A	G	-0.0519	9.839e-08	0.009738	35329	COL2A1;Chondrocalcin	TRUE	reported	COL2A1_Chondrocalcin	NA	textfile	18875_125_COL2A1_Chondrocalcin	25.5645
chr1	87598813	rs74102412	T	A	-0.0811	4.879e-09	0.01386	35339	COL2A1;Chondrocalcin	TRUE	reported	COL2A1_Chondrocalcin	NA	textfile	18875_125_COL2A1_Chondrocalcin	30.8147
chr1	198655170	rs1326273	TTTTTTTTT	GTTTTTTTT	0.0391	2.213e-07	0.007548	35343	COL2A1;Chondrocalcin	TRUE	reported	COL2A1_Chondrocalcin	NA	textfile	18875_125_COL2A1_Chondrocalcin	24.1508
chr11	128713049	rs609017	T	C	0.0393	2.861e-07	0.007657	35359	COL2A1;Chondrocalcin	TRUE	reported	COL2A1_Chondrocalcin	NA	textfile	18875_125_COL2A1_Chondrocalcin	23.7088
chr12	30016805	rs17547360	C	T	-0.0563	4.864e-09	0.009621	35360	COL2A1;Chondrocalcin	TRUE	reported	COL2A1_Chondrocalcin	NA	textfile	18875_125_COL2A1_Chondrocalcin	30.819
chr12	30823526	rs554435	A	G	0.0416	7.994e-07	0.008429	35354	COL2A1;Chondrocalcin	TRUE	reported	COL2A1_Chondrocalcin	NA	textfile	18875_125_COL2A1_Chondrocalcin	21.9218
chr12	30993125	rs35073	A	G	-0.0591	1.398e-10	0.009211	35355	COL2A1;Chondrocalcin	TRUE	reported	COL2A1_Chondrocalcin	NA	textfile	18875_125_COL2A1_Chondrocalcin	37.0513
chr12	32930435	rs112760001	A	G	-0.0584	7.142e-08	0.01084	35350	COL2A1;Chondrocalcin	TRUE	reported	COL2A1_Chondrocalcin	NA	textfile	18875_125_COL2A1_Chondrocalcin	26.1222
chr12	42829831	rs4768025	A	G	-0.1243	6.192e-10	0.020096	35359	COL2A1;Chondrocalcin	TRUE	reported	COL2A1_Chondrocalcin	NA	textfile	18875_125_COL2A1_Chondrocalcin	34.4323
chr12	46781499	rs3794308	C	T	0.2648	1.149e-16	0.031949	35361	COL2A1;Chondrocalcin	TRUE	reported	COL2A1_Chondrocalcin	NA	textfile	18875_125_COL2A1_Chondrocalcin	61.825
chr12	47687756	rs7136422	T	C	0.072	9.073e-19	0.008139	35366	COL2A1;Chondrocalcin	TRUE	reported	COL2A1_Chondrocalcin	NA	textfile	18875_125_COL2A1_Chondrocalcin	70.4313
chr12	47869617	rs73109883	A	G	-0.1186	3.251e-31	0.010206	35360	COL2A1;Chondrocalcin	TRUE	reported	COL2A1_Chondrocalcin	NA	textfile	18875_125_COL2A1_Chondrocalcin	121.535
chr12	48176639	rs7484942	A	C	-0.5044	1e-200	0.008416	35364	COL2A1;Chondrocalcin	TRUE	reported	COL2A1_Chondrocalcin	NA	textfile	18875_125_COL2A1_Chondrocalcin	3232.82
chr12	48855799	rs66555412	AAA	AAG	-0.2231	2.336e-38	0.017227	35358	COL2A1;Chondrocalcin	TRUE	reported	COL2A1_Chondrocalcin	NA	textfile	18875_125_COL2A1_Chondrocalcin	150.946
chr12	48862375	rs2446972	G	C	0.1276	1.069e-56	0.008042	35360	COL2A1;Chondrocalcin	TRUE	reported	COL2A1_Chondrocalcin	NA	textfile	18875_125_COL2A1_Chondrocalcin	226.577
chr12	51029617	rs118123217	A	G	-0.3344	1.159e-42	0.024426	35371	COL2A1;Chondrocalcin	TRUE	reported	COL2A1_Chondrocalcin	NA	textfile	18875_125_COL2A1_Chondrocalcin	168.683
chr12	51901655	rs7297198	T	C	-0.0635	4.529e-15	0.0081	35374	COL2A1;Chondrocalcin	TRUE	reported	COL2A1_Chondrocalcin	NA	textfile	18875_125_COL2A1_Chondrocalcin	55.3121
chr12	52562145	rs138760021	A	G	-0.2397	6.763e-07	0.048248	35373	COL2A1;Chondrocalcin	TRUE	reported	COL2A1_Chondrocalcin	NA	textfile	18875_125_COL2A1_Chondrocalcin	22.2137
chr13	51769868	rs77733744	A	G	0.047	3.964e-07	0.009269	35370	COL2A1;Chondrocalcin	TRUE	reported	COL2A1_Chondrocalcin	NA	textfile	18875_125_COL2A1_Chondrocalcin	23.1405
chr14	56177655	rs17689164	C	T	0.0663	1.899e-07	0.012728	35360	COL2A1;Chondrocalcin	TRUE	reported	COL2A1_Chondrocalcin	NA	textfile	18875_125_COL2A1_Chondrocalcin	24.4202
chr14	68042872	rs72725173	A	G	-0.0561	5.025e-08	0.010293	35361	COL2A1;Chondrocalcin	TRUE	reported	COL2A1_Chondrocalcin	NA	textfile	18875_125_COL2A1_Chondrocalcin	26.7353
chr14	91775008	rs61269268	C	A	-0.1334	3.866e-47	0.009251	35360	COL2A1;Chondrocalcin	TRUE	reported	COL2A1_Chondrocalcin	NA	textfile	18875_125_COL2A1_Chondrocalcin	187.144
chr14	102711079	rs3783383	TCATC	TCATG	0.0674	3.133e-17	0.007984	35376	COL2A1;Chondrocalcin	TRUE	reported	COL2A1_Chondrocalcin	NA	textfile	18875_125_COL2A1_Chondrocalcin	64.1389
chr16	8546246	rs74792093	T	G	-0.074	3.799e-07	0.01457	35380	COL2A1;Chondrocalcin	TRUE	reported	COL2A1_Chondrocalcin	NA	textfile	18875_125_COL2A1_Chondrocalcin	23.216
chr16	27439832	rs3093405	T	C	0.1104	7.7e-07	0.022335	35372	COL2A1;Chondrocalcin	TRUE	reported	COL2A1_Chondrocalcin	NA	textfile	18875_125_COL2A1_Chondrocalcin	21.9892
chr16	88501732	rs74035510	C	T	-0.0772	1.356e-07	0.014646	35321	COL2A1;Chondrocalcin	TRUE	reported	COL2A1_Chondrocalcin	NA	textfile	18875_125_COL2A1_Chondrocalcin	25.0057
chr17	5359234	rs12603344	C	T	-0.053	1.316e-12	0.007473	35379	COL2A1;Chondrocalcin	TRUE	reported	COL2A1_Chondrocalcin	NA	textfile	18875_125_COL2A1_Chondrocalcin	45.2694
chr18	9620161	rs9807368	C	T	0.0568	4.97e-10	0.009132	35369	COL2A1;Chondrocalcin	TRUE	reported	COL2A1_Chondrocalcin	NA	textfile	18875_125_COL2A1_Chondrocalcin	34.8183
chr18	47703748	rs8098085	GATAGATAGATAGATAGATAGATAGATAGATAGATAGATAGATAGACAGACAGAT	GATAGATAGATAGATAGATAGATAGATAGATAGATAGATAGATAGACAGACAGAC	0.0519	3.495e-09	0.008787	35345	COL2A1;Chondrocalcin	TRUE	reported	COL2A1_Chondrocalcin	NA	textfile	18875_125_COL2A1_Chondrocalcin	31.3976
chr19	55032835	rs61658003	A	C	0.0516	5.447e-07	0.0103	35381	COL2A1;Chondrocalcin	TRUE	reported	COL2A1_Chondrocalcin	NA	textfile	18875_125_COL2A1_Chondrocalcin	22.5875
chr19	57794087	rs34548812	G	A	0.0636	9.961e-07	0.013	35164	COL2A1;Chondrocalcin	TRUE	reported	COL2A1_Chondrocalcin	NA	textfile	18875_125_COL2A1_Chondrocalcin	21.5412
chr2	60393151	rs243070	A	T	0.04	9.154e-07	0.008148	35346	COL2A1;Chondrocalcin	TRUE	reported	COL2A1_Chondrocalcin	NA	textfile	18875_125_COL2A1_Chondrocalcin	21.69
chr20	44904645	rs3761188	G	T	-0.0551	1.41e-10	0.00859	35370	COL2A1;Chondrocalcin	TRUE	reported	COL2A1_Chondrocalcin	NA	textfile	18875_125_COL2A1_Chondrocalcin	37.0305
chr3	65609693	rs9860933	C	T	0.0885	2.412e-07	0.017137	35356	COL2A1;Chondrocalcin	TRUE	reported	COL2A1_Chondrocalcin	NA	textfile	18875_125_COL2A1_Chondrocalcin	24.0027
chr3	133896296	rs3811663	TC	GC	-0.048	4.973e-07	0.009548	35358	COL2A1;Chondrocalcin	TRUE	reported	COL2A1_Chondrocalcin	NA	textfile	18875_125_COL2A1_Chondrocalcin	22.7457
chr4	6941130	rs6446553	G	T	-0.0391	2.331e-07	0.007562	35380	COL2A1;Chondrocalcin	TRUE	reported	COL2A1_Chondrocalcin	NA	textfile	18875_125_COL2A1_Chondrocalcin	24.0615
chr4	184169433	rs11725430	G	T	-0.0373	9.262e-07	0.007602	35384	COL2A1;Chondrocalcin	TRUE	reported	COL2A1_Chondrocalcin	NA	textfile	18875_125_COL2A1_Chondrocalcin	21.6673
chr5	53074344	rs3212591	A	G	0.0513	6.312e-12	0.007465	35362	COL2A1;Chondrocalcin	TRUE	reported	COL2A1_Chondrocalcin	NA	textfile	18875_125_COL2A1_Chondrocalcin	42.5028
chr5	58723752	rs73757939	C	T	0.0666	7.654e-07	0.013471	35361	COL2A1;Chondrocalcin	TRUE	reported	COL2A1_Chondrocalcin	NA	textfile	18875_125_COL2A1_Chondrocalcin	21.9984
chr5	122863501	rs2438150	T	C	-0.0712	2.132e-21	0.007496	35355	COL2A1;Chondrocalcin	TRUE	reported	COL2A1_Chondrocalcin	NA	textfile	18875_125_COL2A1_Chondrocalcin	81.1976
chr6	164051089	rs2874705	A	G	0.0457	9.733e-10	0.007475	35375	COL2A1;Chondrocalcin	TRUE	reported	COL2A1_Chondrocalcin	NA	textfile	18875_125_COL2A1_Chondrocalcin	33.6397
chr7	27143849	rs3735528	T	G	0.0549	4.473e-11	0.008334	35370	COL2A1;Chondrocalcin	TRUE	reported	COL2A1_Chondrocalcin	NA	textfile	18875_125_COL2A1_Chondrocalcin	39.0553
chr7	38431277	rs73118160	C	T	-0.0936	7.641e-07	0.018931	35361	COL2A1;Chondrocalcin	TRUE	reported	COL2A1_Chondrocalcin	NA	textfile	18875_125_COL2A1_Chondrocalcin	22.0012
chr8	8925996	rs878504	G	A	-0.0548	1.095e-10	0.008492	35384	COL2A1;Chondrocalcin	TRUE	reported	COL2A1_Chondrocalcin	NA	textfile	18875_125_COL2A1_Chondrocalcin	37.4786
chr8	105569300	rs6993770	T	A	-0.0483	7.047e-08	0.008961	35365	COL2A1;Chondrocalcin	TRUE	reported	COL2A1_Chondrocalcin	NA	textfile	18875_125_COL2A1_Chondrocalcin	26.1471
chr9	4763491	rs12005199	A	G	0.0422	7.509e-08	0.007846	35374	COL2A1;Chondrocalcin	TRUE	reported	COL2A1_Chondrocalcin	NA	textfile	18875_125_COL2A1_Chondrocalcin	26.0358
chr9	98061941	rs2224773	A	C	0.0435	3.906e-07	0.008574	35345	COL2A1;Chondrocalcin	TRUE	reported	COL2A1_Chondrocalcin	NA	textfile	18875_125_COL2A1_Chondrocalcin	23.1662
chr9	132311899	rs144258500	G	A	-0.3079	3.582e-09	0.052165	35371	COL2A1;Chondrocalcin	TRUE	reported	COL2A1_Chondrocalcin	NA	textfile	18875_125_COL2A1_Chondrocalcin	31.3548
chr9	132995625	rs2905070	T	C	0.0584	7.47e-10	0.009487	35366	COL2A1;Chondrocalcin	TRUE	reported	COL2A1_Chondrocalcin	NA	textfile	18875_125_COL2A1_Chondrocalcin	34.1044
chr12	47953350	rs4506714	T	C	0.307	1e-200	0.008305	35362	COL2A1;Chondrocalcin	TRUE	reported	COL2A1_Chondrocalcin	NA	textfile	18875_125_COL2A1_Chondrocalcin	1229.82
chr10	78461228	rs1435961	A	G	0.0415	5.101e-07	0.008263	35379	COL2A1;Collagen_II	TRUE	reported	COL2A1_Collagen_II	NA	textfile	15569_15_COL2A1_Collagen_II	22.702
chr13	42391558	rs8001611	T	C	-0.0778	5.738e-21	0.008281	35361	COL2A1;Collagen_II	TRUE	reported	COL2A1_Collagen_II	NA	textfile	15569_15_COL2A1_Collagen_II	79.4394
chr17	1022064	rs2663349	G	A	0.0456	2.8e-07	0.008878	35346	COL2A1;Collagen_II	TRUE	reported	COL2A1_Collagen_II	NA	textfile	15569_15_COL2A1_Collagen_II	23.7433
chr17	40090375	rs150793078	A	C	-0.2459	1.746e-07	0.047066	35378	COL2A1;Collagen_II	TRUE	reported	COL2A1_Collagen_II	NA	textfile	15569_15_COL2A1_Collagen_II	24.5666
chr17	46233716	rs143726776	C	T	-0.1737	3.01e-07	0.033907	35361	COL2A1;Collagen_II	TRUE	reported	COL2A1_Collagen_II	NA	textfile	15569_15_COL2A1_Collagen_II	23.6191
chr17	49805154	rs180830509	A	G	-0.3516	2.214e-15	0.044345	35366	COL2A1;Collagen_II	TRUE	reported	COL2A1_Collagen_II	NA	textfile	15569_15_COL2A1_Collagen_II	56.5784
chr17	50180556	rs116585561	C	A	-0.231	1.432e-24	0.022577	35364	COL2A1;Collagen_II	TRUE	reported	COL2A1_Collagen_II	NA	textfile	15569_15_COL2A1_Collagen_II	94.218
chr17	50622796	rs373982079	T	C	-0.374	1.244e-11	0.055203	35361	COL2A1;Collagen_II	TRUE	reported	COL2A1_Collagen_II	NA	textfile	15569_15_COL2A1_Collagen_II	41.3105
chr17	51019784	rs145477139	A	G	-0.3089	1.633e-13	0.04188	35361	COL2A1;Collagen_II	TRUE	reported	COL2A1_Collagen_II	NA	textfile	15569_15_COL2A1_Collagen_II	48.9627
chr17	61476356	rs35700401	G	A	0.0907	4.386e-09	0.015454	35361	COL2A1;Collagen_II	TRUE	reported	COL2A1_Collagen_II	NA	textfile	15569_15_COL2A1_Collagen_II	31.001
chr17	62499184	rs145495890	T	C	-0.1512	8.866e-13	0.021156	35368	COL2A1;Collagen_II	TRUE	reported	COL2A1_Collagen_II	NA	textfile	15569_15_COL2A1_Collagen_II	45.9705
chr17	62559897	rs146385050	A	C	0.1911	1.316e-77	0.010248	35368	COL2A1;Collagen_II	TRUE	reported	COL2A1_Collagen_II	NA	textfile	15569_15_COL2A1_Collagen_II	312.958
chr17	62636263	rs184378334	CAGT	AAGT	-0.1885	5.763e-09	0.032369	35368	COL2A1;Collagen_II	TRUE	reported	COL2A1_Collagen_II	NA	textfile	15569_15_COL2A1_Collagen_II	30.5216
chr17	62782860	rs149631508	C	T	0.1646	1.851e-07	0.031571	35368	COL2A1;Collagen_II	TRUE	reported	COL2A1_Collagen_II	NA	textfile	15569_15_COL2A1_Collagen_II	24.4639
chr2	69298791	rs7424376	G	A	0.0436	1.698e-07	0.008337	35362	COL2A1;Collagen_II	TRUE	reported	COL2A1_Collagen_II	NA	textfile	15569_15_COL2A1_Collagen_II	24.6148
chr5	129819479	rs188214000	A	G	-0.1956	8.265e-07	0.039683	35352	COL2A1;Collagen_II	TRUE	reported	COL2A1_Collagen_II	NA	textfile	15569_15_COL2A1_Collagen_II	21.8661
chr7	96742420	rs1524927	C	T	0.0437	1.017e-07	0.008209	35349	COL2A1;Collagen_II	TRUE	reported	COL2A1_Collagen_II	NA	textfile	15569_15_COL2A1_Collagen_II	25.505
chr8	118960457	rs10505348	C	T	0.0414	4.204e-07	0.008183	35361	COL2A1;Collagen_II	TRUE	reported	COL2A1_Collagen_II	NA	textfile	15569_15_COL2A1_Collagen_II	23.0366
chr12	5652487	rs118000056	C	T	-0.1811	8.423e-08	0.033801	35382	COMT;Catechol_O_methyltransferase	TRUE	reported	COMT_Catechol_O_methyltransferase	NA	textfile	18382_109_COMT_Catechol_O_methyltransferase	25.8357
chr12	6068637	rs35881119	C	T	-0.1617	4.86e-07	0.032136	35382	COMT;Catechol_O_methyltransferase	TRUE	reported	COMT_Catechol_O_methyltransferase	NA	textfile	18382_109_COMT_Catechol_O_methyltransferase	22.7866
chr12	6753126	rs117966544	G	A	-0.1543	2.312e-14	0.020218	35388	COMT;Catechol_O_methyltransferase	TRUE	reported	COMT_Catechol_O_methyltransferase	NA	textfile	18382_109_COMT_Catechol_O_methyltransferase	52.4201
chr12	6798208	rs10849518	A	C	-0.7285	1.385e-43	0.052622	35391	COMT;Catechol_O_methyltransferase	TRUE	reported	COMT_Catechol_O_methyltransferase	NA	textfile	18382_109_COMT_Catechol_O_methyltransferase	172.491
chr14	48556315	rs4522336	T	C	0.0583	2.467e-07	0.011298	35360	COMT;Catechol_O_methyltransferase	TRUE	reported	COMT_Catechol_O_methyltransferase	NA	textfile	18382_109_COMT_Catechol_O_methyltransferase	23.9649
chr14	105605363	rs61984231	G	C	0.1418	3.333e-07	0.027784	35098	COMT;Catechol_O_methyltransferase	TRUE	reported	COMT_Catechol_O_methyltransferase	NA	textfile	18382_109_COMT_Catechol_O_methyltransferase	23.4426
chr14	105796336	rs12433460	A	C	-0.0874	5.349e-22	0.009065	34968	COMT;Catechol_O_methyltransferase	TRUE	reported	COMT_Catechol_O_methyltransferase	NA	textfile	18382_109_COMT_Catechol_O_methyltransferase	83.6623
chr22	19961490	rs165722	T	C	-0.0822	2.904e-23	0.008273	35363	COMT;Catechol_O_methyltransferase	TRUE	reported	COMT_Catechol_O_methyltransferase	NA	textfile	18382_109_COMT_Catechol_O_methyltransferase	88.8505
chr12	27708513	rs12579998	G	A	0.078	1.077e-12	0.010955	35355	COX5A;COX5A	TRUE	reported	COX5A_COX5A	NA	textfile	18226_148_COX5A_COX5A	45.6254
chr2	31057272	rs13394512	C	T	-0.0422	2.516e-07	0.008184	35364	COX5A;COX5A	TRUE	reported	COX5A_COX5A	NA	textfile	18226_148_COX5A_COX5A	23.9296
chr2	55718846	rs7571327	T	C	0.0411	3.148e-07	0.008036	35348	COX5A;COX5A	TRUE	reported	COX5A_COX5A	NA	textfile	18226_148_COX5A_COX5A	23.5422
chr1	65604919	rs11208686	A	G	-0.055	3.858e-08	0.010005	35347	CP;Ceruloplasmin	TRUE	reported	CP_Ceruloplasmin	NA	textfile	17453_34_CP_Ceruloplasmin	27.1978
chr1	110572216	rs143276319	C	T	0.2102	8.071e-07	0.042605	35341	CP;Ceruloplasmin	TRUE	reported	CP_Ceruloplasmin	NA	textfile	17453_34_CP_Ceruloplasmin	21.9072
chr1	196086204	rs4512628	C	T	-0.0982	2.824e-11	0.014755	35337	CP;Ceruloplasmin	TRUE	reported	CP_Ceruloplasmin	NA	textfile	17453_34_CP_Ceruloplasmin	39.8646
chr1	196158413	rs114009540	A	G	-0.128	3.952e-09	0.021746	35337	CP;Ceruloplasmin	TRUE	reported	CP_Ceruloplasmin	NA	textfile	17453_34_CP_Ceruloplasmin	31.182
chr1	196677046	rs1329424	G	T	-0.2934	1e-200	0.008105	35338	CP;Ceruloplasmin	TRUE	reported	CP_Ceruloplasmin	NA	textfile	17453_34_CP_Ceruloplasmin	1179.39
chr1	197992799	rs35351085	T	C	0.1293	3.157e-12	0.018549	35343	CP;Ceruloplasmin	TRUE	reported	CP_Ceruloplasmin	NA	textfile	17453_34_CP_Ceruloplasmin	43.7319
chr11	58708713	rs182586510	A	C	0.2621	1.402e-07	0.049782	35369	CP;Ceruloplasmin	TRUE	reported	CP_Ceruloplasmin	NA	textfile	17453_34_CP_Ceruloplasmin	24.9478
chr13	31247103	rs9564692	T	C	-0.0445	5.826e-07	0.008906	35365	CP;Ceruloplasmin	TRUE	reported	CP_Ceruloplasmin	NA	textfile	17453_34_CP_Ceruloplasmin	22.4697
chr15	62710930	rs183874897	T	G	0.1692	8.173e-07	0.034312	35364	CP;Ceruloplasmin	TRUE	reported	CP_Ceruloplasmin	NA	textfile	17453_34_CP_Ceruloplasmin	21.8852
chr17	12378457	rs11078072	C	G	-0.0423	4.59e-07	0.008388	35363	CP;Ceruloplasmin	TRUE	reported	CP_Ceruloplasmin	NA	textfile	17453_34_CP_Ceruloplasmin	22.8879
chr2	27532958	rs4665987	A	G	0.0516	9.901e-08	0.009684	35373	CP;Ceruloplasmin	TRUE	reported	CP_Ceruloplasmin	NA	textfile	17453_34_CP_Ceruloplasmin	25.5524
chr2	203240680	rs57235969	T	C	-0.0404	5.889e-07	0.008088	35364	CP;Ceruloplasmin	TRUE	reported	CP_Ceruloplasmin	NA	textfile	17453_34_CP_Ceruloplasmin	22.4555
chr2	216622986	rs111696008	A	G	-0.1704	1.453e-10	0.026583	35359	CP;Ceruloplasmin	TRUE	reported	CP_Ceruloplasmin	NA	textfile	17453_34_CP_Ceruloplasmin	36.9806
chr2	216625740	rs144202860	A	G	-0.1773	6.27e-07	0.035583	35359	CP;Ceruloplasmin	TRUE	reported	CP_Ceruloplasmin	NA	textfile	17453_34_CP_Ceruloplasmin	22.3447
chr20	39920405	rs6028719	C	T	-0.0413	2.39e-07	0.007994	35376	CP;Ceruloplasmin	TRUE	reported	CP_Ceruloplasmin	NA	textfile	17453_34_CP_Ceruloplasmin	24.0223
chr3	147973866	rs73153730	T	C	0.2858	1.004e-10	0.044198	35350	CP;Ceruloplasmin	TRUE	reported	CP_Ceruloplasmin	NA	textfile	17453_34_CP_Ceruloplasmin	37.6324
chr3	148227306	rs111881250	A	G	0.3457	1.317e-10	0.053804	35353	CP;Ceruloplasmin	TRUE	reported	CP_Ceruloplasmin	NA	textfile	17453_34_CP_Ceruloplasmin	37.1546
chr3	149169702	rs116754581	T	A	0.7182	1.839e-26	0.067468	35359	CP;Ceruloplasmin	TRUE	reported	CP_Ceruloplasmin	NA	textfile	17453_34_CP_Ceruloplasmin	101.985
chr3	149298201	rs149895857	A	G	0.2997	4.844e-10	0.048152	35355	CP;Ceruloplasmin	TRUE	reported	CP_Ceruloplasmin	NA	textfile	17453_34_CP_Ceruloplasmin	34.8648
chr3	165767231	rs2686395	C	T	-0.1433	4.196e-62	0.008617	35339	CP;Ceruloplasmin	TRUE	reported	CP_Ceruloplasmin	NA	textfile	17453_34_CP_Ceruloplasmin	248.899
chr3	166025290	rs9683167	G	C	0.1521	1.263e-11	0.022457	35340	CP;Ceruloplasmin	TRUE	reported	CP_Ceruloplasmin	NA	textfile	17453_34_CP_Ceruloplasmin	41.2855
chr3	167083477	rs12629202	A	C	0.0457	1.244e-07	0.008644	35354	CP;Ceruloplasmin	TRUE	reported	CP_Ceruloplasmin	NA	textfile	17453_34_CP_Ceruloplasmin	25.1562
chr6	31910331	rs6457457	T	C	0.1984	1.607e-34	0.016191	35441	CP;Ceruloplasmin	TRUE	reported	CP_Ceruloplasmin	NA	textfile	17453_34_CP_Ceruloplasmin	135.138
chr6	31976816	rs550671	T	C	0.2109	1.548e-75	0.011468	35440	CP;Ceruloplasmin	TRUE	reported	CP_Ceruloplasmin	NA	textfile	17453_34_CP_Ceruloplasmin	304.383
chr6	31995309	rs551939957	T	C	-0.073	1.536e-07	0.01391	35441	CP;Ceruloplasmin	TRUE	reported	CP_Ceruloplasmin	NA	textfile	17453_34_CP_Ceruloplasmin	24.7876
chr6	32487054	rs538958533	A	T	0.11	3.774e-17	0.013065	35439	CP;Ceruloplasmin	TRUE	reported	CP_Ceruloplasmin	NA	textfile	17453_34_CP_Ceruloplasmin	63.7983
chr6	32630723	rs116334170	C	G	0.0569	3.227e-12	0.008167	35438	CP;Ceruloplasmin	TRUE	reported	CP_Ceruloplasmin	NA	textfile	17453_34_CP_Ceruloplasmin	43.686
chr7	46293025	rs36123841	T	C	0.0697	2.606e-07	0.013534	35347	CP;Ceruloplasmin	TRUE	reported	CP_Ceruloplasmin	NA	textfile	17453_34_CP_Ceruloplasmin	23.8702
chr10	75235264	rs192384676	C	T	0.1771	1.13e-09	0.029081	35364	CPOX;HEM6	TRUE	reported	CPOX_HEM6	NA	textfile	18241_18_CPOX_HEM6	33.378
chr11	119089022	rs549893	T	C	-0.0447	4.955e-08	0.008197	35380	CPOX;HEM6	TRUE	reported	CPOX_HEM6	NA	textfile	18241_18_CPOX_HEM6	26.7638
chr16	88492837	rs34416903	C	T	0.044	7.131e-07	0.008875	35318	CPOX;HEM6	TRUE	reported	CPOX_HEM6	NA	textfile	18241_18_CPOX_HEM6	22.1213
chr17	19836115	rs537298163	AAAAAA	AAAAAC	-0.1914	5.341e-11	0.029172	35366	CPOX;HEM6	TRUE	reported	CPOX_HEM6	NA	textfile	18241_18_CPOX_HEM6	38.7431
chr17	27888185	rs56086968	A	G	-0.0875	1.329e-08	0.015399	35359	CPOX;HEM6	TRUE	reported	CPOX_HEM6	NA	textfile	18241_18_CPOX_HEM6	29.0585
chr17	28519296	rs543798	C	A	-0.3659	6.575e-35	0.029686	35361	CPOX;HEM6	TRUE	reported	CPOX_HEM6	NA	textfile	18241_18_CPOX_HEM6	136.73
chr17	28753750	rs4313850	C	T	-0.0984	7.413e-21	0.010504	35360	CPOX;HEM6	TRUE	reported	CPOX_HEM6	NA	textfile	18241_18_CPOX_HEM6	78.9811
chr17	29480398	rs56387760	G	A	-0.1531	1.765e-10	0.023995	35361	CPOX;HEM6	TRUE	reported	CPOX_HEM6	NA	textfile	18241_18_CPOX_HEM6	36.6397
chr17	32323484	rs117942720	G	A	-0.1503	1.885e-07	0.028847	35364	CPOX;HEM6	TRUE	reported	CPOX_HEM6	NA	textfile	18241_18_CPOX_HEM6	24.432
chr19	44945208	rs5167	G	T	0.0834	1.517e-21	0.008748	35370	CPOX;HEM6	TRUE	reported	CPOX_HEM6	NA	textfile	18241_18_CPOX_HEM6	81.8007
chr2	53812107	rs2692522	C	T	0.0474	8.284e-08	0.008842	35346	CPOX;HEM6	TRUE	reported	CPOX_HEM6	NA	textfile	18241_18_CPOX_HEM6	25.8641
chr21	44825125	rs554179420	A	G	0.0668	8.011e-07	0.013536	35258	CPOX;HEM6	TRUE	reported	CPOX_HEM6	NA	textfile	18241_18_CPOX_HEM6	21.9187
chr22	36146146	rs132631	C	A	0.0593	5.428e-08	0.010907	35372	CPOX;HEM6	TRUE	reported	CPOX_HEM6	NA	textfile	18241_18_CPOX_HEM6	26.6037
chr22	37066896	rs855791	G	A	0.1062	3.176e-37	0.00833	35373	CPOX;HEM6	TRUE	reported	CPOX_HEM6	NA	textfile	18241_18_CPOX_HEM6	146.286
chr3	5177513	rs7614298	A	G	-0.0785	2.823e-19	0.008746	35362	CPOX;HEM6	TRUE	reported	CPOX_HEM6	NA	textfile	18241_18_CPOX_HEM6	72.5042
chr3	98105378	rs147816533	C	T	-0.19	1.263e-09	0.031291	35331	CPOX;HEM6	TRUE	reported	CPOX_HEM6	NA	textfile	18241_18_CPOX_HEM6	33.1826
chr3	98589854	rs1675513	G	A	-0.1881	5.616e-58	0.011719	35330	CPOX;HEM6	TRUE	reported	CPOX_HEM6	NA	textfile	18241_18_CPOX_HEM6	231.867
chr3	99238220	rs12490980	ACTAAACTAAACTAAACTAAACTAAACTAAACTAAACTAAACTAAAT	ACTAAACTAAACTAAACTAAACTAAACTAAACTAAACTAAACTAAAC	-0.5554	1.908e-14	0.072538	35322	CPOX;HEM6	TRUE	reported	CPOX_HEM6	NA	textfile	18241_18_CPOX_HEM6	52.7622
chr3	99607356	rs6792442	G	T	-0.1066	2.395e-07	0.020636	35332	CPOX;HEM6	TRUE	reported	CPOX_HEM6	NA	textfile	18241_18_CPOX_HEM6	24.0163
chr3	186677647	rs1042445	T	C	0.0522	5.272e-08	0.009592	35368	CPOX;HEM6	TRUE	reported	CPOX_HEM6	NA	textfile	18241_18_CPOX_HEM6	26.6542
chr3	197668480	rs75191663	C	T	0.1018	6.895e-09	0.017572	35192	CPOX;HEM6	TRUE	reported	CPOX_HEM6	NA	textfile	18241_18_CPOX_HEM6	30.2062
chr6	26123274	rs115740542	C	T	0.2573	8.18e-56	0.016348	35376	CPOX;HEM6	TRUE	reported	CPOX_HEM6	NA	textfile	18241_18_CPOX_HEM6	222.942
chr6	30720290	rs17189357	G	C	0.1311	1.332e-07	0.024856	35442	CPOX;HEM6	TRUE	reported	CPOX_HEM6	NA	textfile	18241_18_CPOX_HEM6	25.0372
chr6	32657591	rs28817896	G	C	-0.0512	6.501e-09	0.008823	35435	CPOX;HEM6	TRUE	reported	CPOX_HEM6	NA	textfile	18241_18_CPOX_HEM6	30.3075
chr6	33056721	rs367645	CA	CG	-0.1337	9.174e-08	0.025026	35437	CPOX;HEM6	TRUE	reported	CPOX_HEM6	NA	textfile	18241_18_CPOX_HEM6	25.6875
chr6	42013654	rs9349212	G	A	-0.0454	1.165e-07	0.008568	35366	CPOX;HEM6	TRUE	reported	CPOX_HEM6	NA	textfile	18241_18_CPOX_HEM6	25.2694
chr6	135081201	rs9399136	C	T	-0.0585	2.37e-10	0.009234	35371	CPOX;HEM6	TRUE	reported	CPOX_HEM6	NA	textfile	18241_18_CPOX_HEM6	36.1222
chr7	13785499	rs28451894	T	C	0.0696	2.509e-07	0.013496	35362	CPOX;HEM6	TRUE	reported	CPOX_HEM6	NA	textfile	18241_18_CPOX_HEM6	23.936
chr7	100628789	rs4988606	T	A	0.0597	8.837e-07	0.012144	35368	CPOX;HEM6	TRUE	reported	CPOX_HEM6	NA	textfile	18241_18_CPOX_HEM6	21.7504
chr7	135254295	rs6943567	T	C	-0.0458	2.388e-07	0.008865	35362	CPOX;HEM6	TRUE	reported	CPOX_HEM6	NA	textfile	18241_18_CPOX_HEM6	24.0224
chr9	87776738	rs4878129	T	C	0.0625	9.818e-13	0.008762	35361	CPOX;HEM6	TRUE	reported	CPOX_HEM6	NA	textfile	18241_18_CPOX_HEM6	45.7927
chr9	113152303	rs147707926	T	C	0.3348	9.665e-19	0.037878	35371	CPOX;HEM6	TRUE	reported	CPOX_HEM6	NA	textfile	18241_18_CPOX_HEM6	70.3136
chr1	150412392	rs139783923	A	G	-0.1236	1.416e-07	0.023484	35353	CPT1B;CPT1B	TRUE	reported	CPT1B_CPT1B	NA	textfile	11709_29_CPT1B_CPT1B	24.9307
chr1	152992214	rs115041442	T	C	-0.1404	3.879e-08	0.025545	35353	CPT1B;CPT1B	TRUE	reported	CPT1B_CPT1B	NA	textfile	11709_29_CPT1B_CPT1B	27.1872
chr1	196695521	rs10922098	T	C	-0.1831	5.306e-112	0.008142	35329	CPT1B;CPT1B	TRUE	reported	CPT1B_CPT1B	NA	textfile	11709_29_CPT1B_CPT1B	455.153
chr1	198003682	rs12562361	G	A	0.0506	6.593e-07	0.010175	35334	CPT1B;CPT1B	TRUE	reported	CPT1B_CPT1B	NA	textfile	11709_29_CPT1B_CPT1B	22.2574
chr1	201975086	rs10127894	A	G	-0.0742	1.26e-17	0.008681	35348	CPT1B;CPT1B	TRUE	reported	CPT1B_CPT1B	NA	textfile	11709_29_CPT1B_CPT1B	65.7523
chr11	116283303	rs117192879	T	C	0.1252	3.067e-08	0.022609	35366	CPT1B;CPT1B	TRUE	reported	CPT1B_CPT1B	NA	textfile	11709_29_CPT1B_CPT1B	27.5987
chr11	116505867	rs77368797	T	G	0.1871	1.957e-12	0.026586	35364	CPT1B;CPT1B	TRUE	reported	CPT1B_CPT1B	NA	textfile	11709_29_CPT1B_CPT1B	44.5743
chr11	117855388	rs74683816	A	G	0.1407	4.741e-10	0.022594	35365	CPT1B;CPT1B	TRUE	reported	CPT1B_CPT1B	NA	textfile	11709_29_CPT1B_CPT1B	34.9015
chr11	117912877	rs77998935	A	G	0.1415	4.685e-08	0.025902	35365	CPT1B;CPT1B	TRUE	reported	CPT1B_CPT1B	NA	textfile	11709_29_CPT1B_CPT1B	26.8589
chr11	118069105	rs73015723	C	T	0.1331	6.497e-10	0.021545	35370	CPT1B;CPT1B	TRUE	reported	CPT1B_CPT1B	NA	textfile	11709_29_CPT1B_CPT1B	34.3483
chr11	119018348	rs142437389	T	C	0.1799	1.756e-08	0.031928	35369	CPT1B;CPT1B	TRUE	reported	CPT1B_CPT1B	NA	textfile	11709_29_CPT1B_CPT1B	28.5734
chr17	47297614	rs7224753	G	A	0.0456	4.581e-07	0.009042	35355	CPT1B;CPT1B	TRUE	reported	CPT1B_CPT1B	NA	textfile	11709_29_CPT1B_CPT1B	22.8899
chr19	6710771	rs2230203	T	G	-0.0769	5.589e-16	0.009496	35364	CPT1B;CPT1B	TRUE	reported	CPT1B_CPT1B	NA	textfile	11709_29_CPT1B_CPT1B	59.022
chr2	203441633	rs55881728	G	A	-0.071	3.467e-18	0.008166	35356	CPT1B;CPT1B	TRUE	reported	CPT1B_CPT1B	NA	textfile	11709_29_CPT1B_CPT1B	68.0363
chr2	216622986	rs111696008	A	G	-0.3249	2.015e-34	0.026554	35350	CPT1B;CPT1B	TRUE	reported	CPT1B_CPT1B	NA	textfile	11709_29_CPT1B_CPT1B	134.735
chr2	216625740	rs144202860	A	G	-0.3141	1.047e-18	0.035572	35350	CPT1B;CPT1B	TRUE	reported	CPT1B_CPT1B	NA	textfile	11709_29_CPT1B_CPT1B	70.1717
chr2	233716651	rs6744284	T	C	0.0433	8.579e-07	0.008798	35365	CPT1B;CPT1B	TRUE	reported	CPT1B_CPT1B	NA	textfile	11709_29_CPT1B_CPT1B	21.7997
chr3	136329135	rs483465	G	A	0.0576	8.818e-10	0.009397	35352	CPT1B;CPT1B	TRUE	reported	CPT1B_CPT1B	NA	textfile	11709_29_CPT1B_CPT1B	33.815
chr3	157285103	rs4680350	C	G	-0.1426	2.748e-08	0.025662	35329	CPT1B;CPT1B	TRUE	reported	CPT1B_CPT1B	NA	textfile	11709_29_CPT1B_CPT1B	27.7908
chr3	165566159	rs76761332	CC	TC	0.1713	2.959e-13	0.023478	35334	CPT1B;CPT1B	TRUE	reported	CPT1B_CPT1B	NA	textfile	11709_29_CPT1B_CPT1B	47.911
chr3	165718150	rs697356	C	G	0.2563	1e-200	0.008267	35329	CPT1B;CPT1B	TRUE	reported	CPT1B_CPT1B	NA	textfile	11709_29_CPT1B_CPT1B	865.055
chr3	166186032	rs183246280	A	G	0.3108	1.182e-11	0.045825	35331	CPT1B;CPT1B	TRUE	reported	CPT1B_CPT1B	NA	textfile	11709_29_CPT1B_CPT1B	41.3999
chr3	166907653	rs186485515	TTTGTCTTTTTTTAAAATT	TTTGTCTTTTTTTTAAATT	0.1728	1.52e-17	0.020268	35345	CPT1B;CPT1B	TRUE	reported	CPT1B_CPT1B	NA	textfile	11709_29_CPT1B_CPT1B	65.4196
chr3	167351961	rs3885941	T	C	-0.0862	6.897e-07	0.017364	35345	CPT1B;CPT1B	TRUE	reported	CPT1B_CPT1B	NA	textfile	11709_29_CPT1B_CPT1B	22.1798
chr3	168549552	rs145844472	G	A	0.2131	2.242e-08	0.038107	35345	CPT1B;CPT1B	TRUE	reported	CPT1B_CPT1B	NA	textfile	11709_29_CPT1B_CPT1B	28.1449
chr3	170703866	rs141693497	G	A	0.3285	4.404e-08	0.060013	35354	CPT1B;CPT1B	TRUE	reported	CPT1B_CPT1B	NA	textfile	11709_29_CPT1B_CPT1B	26.9664
chr4	103408613	rs73835325	G	A	-0.2276	5.199e-07	0.045349	35336	CPT1B;CPT1B	TRUE	reported	CPT1B_CPT1B	NA	textfile	11709_29_CPT1B_CPT1B	22.67
chr6	31882555	rs555007	C	T	0.0878	3.549e-09	0.014871	35432	CPT1B;CPT1B	TRUE	reported	CPT1B_CPT1B	NA	textfile	11709_29_CPT1B_CPT1B	31.3726
chr6	31967534	rs453821	T	C	0.1188	5.416e-25	0.011506	35432	CPT1B;CPT1B	TRUE	reported	CPT1B_CPT1B	NA	textfile	11709_29_CPT1B_CPT1B	95.946
chr6	32521968	rs41548618	G	C	0.0421	9.393e-07	0.008585	35429	CPT1B;CPT1B	TRUE	reported	CPT1B_CPT1B	NA	textfile	11709_29_CPT1B_CPT1B	21.6434
chr6	105399298	rs72939784	C	T	-0.1079	9.43e-09	0.018796	35344	CPT1B;CPT1B	TRUE	reported	CPT1B_CPT1B	NA	textfile	11709_29_CPT1B_CPT1B	29.6589
chr9	104421233	rs12335451	T	C	0.1121	8.88e-07	0.022808	35354	CPT1B;CPT1B	TRUE	reported	CPT1B_CPT1B	NA	textfile	11709_29_CPT1B_CPT1B	21.741
chr10	63303060	rs7073753	T	C	0.0422	1.688e-07	0.008068	35342	CRAT;CACP	TRUE	reported	CRAT_CACP	NA	textfile	12637_7_CRAT_CACP	24.6227
chr5	132341354	rs11242109	T	G	-0.0539	2.481e-11	0.008076	35342	CRAT;CACP	TRUE	reported	CRAT_CACP	NA	textfile	12637_7_CRAT_CACP	40.0892
chr7	106676033	rs342200	A	G	-0.0442	4.381e-08	0.008073	35348	CRAT;CACP	TRUE	reported	CRAT_CACP	NA	textfile	12637_7_CRAT_CACP	26.9785
chr9	129092024	rs6478861	T	C	0.0903	1.18e-25	0.008624	35355	CRAT;CACP	TRUE	reported	CRAT_CACP	NA	textfile	12637_7_CRAT_CACP	98.6735
chr9	129113066	rs9409310	GTCAC	GTCGC	-0.085	2.591e-22	0.008749	35355	CRAT;CACP	TRUE	reported	CRAT_CACP	NA	textfile	12637_7_CRAT_CACP	84.95
chr1	196695521	rs10922098	T	C	-0.1035	1.992e-38	0.007984	35329	CREB3L1;CR3L1	TRUE	reported	CREB3L1_CR3L1	NA	textfile	11198_37_CREB3L1_CR3L1	151.245
chr14	106479388	rs12147435	A	G	-0.0539	7.287e-07	0.010881	34957	CREB3L1;CR3L1	TRUE	reported	CREB3L1_CR3L1	NA	textfile	11198_37_CREB3L1_CR3L1	22.0842
chr16	53763653	rs4784323	G	A	0.0407	6.898e-07	0.008199	35357	CREB3L1;CR3L1	TRUE	reported	CREB3L1_CR3L1	NA	textfile	11198_37_CREB3L1_CR3L1	22.1773
chr18	48197233	rs41446546	T	C	0.1226	6.102e-08	0.022638	35357	CREB3L1;CR3L1	TRUE	reported	CREB3L1_CR3L1	NA	textfile	11198_37_CREB3L1_CR3L1	26.3966
chr19	6713251	rs1047286	A	G	-0.045	9.057e-07	0.009163	35363	CREB3L1;CR3L1	TRUE	reported	CREB3L1_CR3L1	NA	textfile	11198_37_CREB3L1_CR3L1	21.7066
chr3	165787389	rs1355538	G	A	-0.057	9.534e-13	0.007986	35329	CREB3L1;CR3L1	TRUE	reported	CREB3L1_CR3L1	NA	textfile	11198_37_CREB3L1_CR3L1	45.8494
chr5	150101261	rs13360152	C	G	-0.0434	9.07e-07	0.008838	35347	CREB3L1;CR3L1	TRUE	reported	CREB3L1_CR3L1	NA	textfile	11198_37_CREB3L1_CR3L1	21.7027
chr6	31910331	rs6457457	T	C	0.0915	7.825e-09	0.015852	35432	CREB3L1;CR3L1	TRUE	reported	CREB3L1_CR3L1	NA	textfile	11198_37_CREB3L1_CR3L1	29.9859
chr6	32008772	rs28573154	A	G	0.0691	2.45e-10	0.010916	35431	CREB3L1;CR3L1	TRUE	reported	CREB3L1_CR3L1	NA	textfile	11198_37_CREB3L1_CR3L1	36.0638
chr6	32605402	rs601020	A	G	0.0465	1.132e-07	0.008767	35430	CREB3L1;CR3L1	TRUE	reported	CREB3L1_CR3L1	NA	textfile	11198_37_CREB3L1_CR3L1	25.319
chr1	196695521	rs10922098	T	C	-0.0549	6.865e-11	0.008416	35332	CREBBP;CREB_binding_protein	TRUE	reported	CREBBP_CREB_binding_protein	NA	textfile	13614_6_CREBBP_CREB_binding_protein	38.298
chr16	53772541	rs56094641	G	A	0.048	8.881e-09	0.008347	35361	CREBBP;CREB_binding_protein	TRUE	reported	CREBBP_CREB_binding_protein	NA	textfile	13614_6_CREBBP_CREB_binding_protein	29.7621
chr17	28367840	rs704	A	G	0.0703	1.492e-17	0.008244	35354	CREBBP;CREB_binding_protein	TRUE	reported	CREBBP_CREB_binding_protein	NA	textfile	13614_6_CREBBP_CREB_binding_protein	65.4451
chr3	165781469	rs829502	G	A	0.0692	6.318e-15	0.008875	35332	CREBBP;CREB_binding_protein	TRUE	reported	CREBBP_CREB_binding_protein	NA	textfile	13614_6_CREBBP_CREB_binding_protein	54.7165
chr3	169536313	rs6776319	C	G	0.0498	1.814e-08	0.008847	35350	CREBBP;CREB_binding_protein	TRUE	reported	CREBBP_CREB_binding_protein	NA	textfile	13614_6_CREBBP_CREB_binding_protein	28.5173
chr5	38470165	rs752721	T	C	0.1759	1.933e-14	0.022978	35376	CREBBP;CREB_binding_protein	TRUE	reported	CREBBP_CREB_binding_protein	NA	textfile	13614_6_CREBBP_CREB_binding_protein	52.7412
chr5	39364372	rs6864541	G	A	0.1944	8.039e-36	0.015559	35359	CREBBP;CREB_binding_protein	TRUE	reported	CREBBP_CREB_binding_protein	NA	textfile	13614_6_CREBBP_CREB_binding_protein	140.498
chr5	39783951	rs62358178	G	T	0.6292	3.753e-69	0.035799	35359	CREBBP;CREB_binding_protein	TRUE	reported	CREBBP_CREB_binding_protein	NA	textfile	13614_6_CREBBP_CREB_binding_protein	278.021
chr5	40295026	rs62358228	G	A	0.1149	3.513e-10	0.018313	35352	CREBBP;CREB_binding_protein	TRUE	reported	CREBBP_CREB_binding_protein	NA	textfile	13614_6_CREBBP_CREB_binding_protein	35.4294
chr5	41344224	rs190444444	C	T	0.3497	4.527e-19	0.03919	35349	CREBBP;CREB_binding_protein	TRUE	reported	CREBBP_CREB_binding_protein	NA	textfile	13614_6_CREBBP_CREB_binding_protein	71.6611
chr5	41504783	rs62359169	A	G	0.0941	6.333e-09	0.016203	35349	CREBBP;CREB_binding_protein	TRUE	reported	CREBBP_CREB_binding_protein	NA	textfile	13614_6_CREBBP_CREB_binding_protein	30.355
chr5	52962521	rs16876270	C	A	0.2798	9.877e-14	0.037595	35355	CREBBP;CREB_binding_protein	TRUE	reported	CREBBP_CREB_binding_protein	NA	textfile	13614_6_CREBBP_CREB_binding_protein	49.8514
chr5	53936737	rs62372393	G	A	0.1021	6.634e-07	0.020536	35359	CREBBP;CREB_binding_protein	TRUE	reported	CREBBP_CREB_binding_protein	NA	textfile	13614_6_CREBBP_CREB_binding_protein	22.2465
chr5	123524476	rs9327301	A	G	0.0472	6.574e-07	0.00949	35346	CREBBP;CREB_binding_protein	TRUE	reported	CREBBP_CREB_binding_protein	NA	textfile	13614_6_CREBBP_CREB_binding_protein	22.2635
chr6	32634153	rs3129773	C	T	0.0487	1.657e-09	0.008079	35433	CREBBP;CREB_binding_protein	TRUE	reported	CREBBP_CREB_binding_protein	NA	textfile	13614_6_CREBBP_CREB_binding_protein	32.7028
chr7	5252659	rs73050045	G	A	-0.0429	7.57e-07	0.008673	35358	CREBBP;CREB_binding_protein	TRUE	reported	CREBBP_CREB_binding_protein	NA	textfile	13614_6_CREBBP_CREB_binding_protein	22.0201
chr8	17759053	rs1968041	T	C	-0.0428	4.732e-07	0.008497	35369	CREBBP;CREB_binding_protein	TRUE	reported	CREBBP_CREB_binding_protein	NA	textfile	13614_6_CREBBP_CREB_binding_protein	22.8349
chr1	157617119	rs2224606	G	C	-0.0488	2.957e-10	0.007745	35366	CRH;CRH	TRUE	reported	CRH_CRH	NA	textfile	19637_9_CRH_CRH	35.7305
chr1	161655503	rs575211862	T	C	-0.0645	7.661e-09	0.011167	35349	CRH;CRH	TRUE	reported	CRH_CRH	NA	textfile	19637_9_CRH_CRH	30.0254
chr11	43230312	rs76228664	C	T	0.0859	7.004e-07	0.017314	35368	CRH;CRH	TRUE	reported	CRH_CRH	NA	textfile	19637_9_CRH_CRH	22.1531
chr11	62558262	rs181947796	T	C	-0.1069	6.988e-07	0.021545	35362	CRH;CRH	TRUE	reported	CRH_CRH	NA	textfile	19637_9_CRH_CRH	22.1567
chr12	108239872	rs11113781	A	C	0.038	8.292e-07	0.00771	35379	CRH;CRH	TRUE	reported	CRH_CRH	NA	textfile	19637_9_CRH_CRH	21.8626
chr14	102782790	rs4906263	C	G	-0.0464	1.177e-08	0.008136	35376	CRH;CRH	TRUE	reported	CRH_CRH	NA	textfile	19637_9_CRH_CRH	29.2723
chr16	30807340	rs8045637	TTTTTTTTCTTTTCT	TCTTTTTTCTTTTCT	0.0403	4.317e-07	0.007973	35370	CRH;CRH	TRUE	reported	CRH_CRH	NA	textfile	19637_9_CRH_CRH	22.9937
chr17	66212167	rs1801690	G	C	0.1932	6.437e-29	0.017313	35370	CRH;CRH	TRUE	reported	CRH_CRH	NA	textfile	19637_9_CRH_CRH	112.076
chr6	29864449	rs9258801	T	C	-0.0464	1.74e-08	0.008233	35446	CRH;CRH	TRUE	reported	CRH_CRH	NA	textfile	19637_9_CRH_CRH	28.5866
chr6	32659679	rs9273429	A	G	0.0508	7.42e-11	0.007801	35439	CRH;CRH	TRUE	reported	CRH_CRH	NA	textfile	19637_9_CRH_CRH	38.1654
chr6	32836604	rs112647257	T	A	-0.0896	4.147e-08	0.016337	35435	CRH;CRH	TRUE	reported	CRH_CRH	NA	textfile	19637_9_CRH_CRH	27.0716
chr8	66338799	rs34556813	T	C	-0.1354	7.279e-09	0.023408	35357	CRH;CRH	TRUE	reported	CRH_CRH	NA	textfile	19637_9_CRH_CRH	30.1128
chr1	196701988	rs10922103	A	G	-0.0662	7.867e-17	0.007944	35339	CRH;CRH	TRUE	reported	CRH_CRH	NA	textfile	5614_44_CRH_CRH	62.5
chr10	90318220	rs79485303	C	T	0.2476	2.978e-07	0.048314	35360	CRH;CRH	TRUE	reported	CRH_CRH	NA	textfile	5614_44_CRH_CRH	23.6373
chr2	3592552	rs6542680	T	C	-0.0564	2.224e-08	0.010083	35332	CRH;CRH	TRUE	reported	CRH_CRH	NA	textfile	5614_44_CRH_CRH	28.1593
chr6	31910331	rs6457457	T	C	0.1077	7.929e-12	0.015746	35441	CRH;CRH	TRUE	reported	CRH_CRH	NA	textfile	5614_44_CRH_CRH	42.105
chr6	32008772	rs28573154	A	G	0.0712	5.387e-11	0.010854	35440	CRH;CRH	TRUE	reported	CRH_CRH	NA	textfile	5614_44_CRH_CRH	38.7278
chr8	4596930	rs58357251	T	C	-0.0439	9.36e-08	0.008223	35368	CRH;CRH	TRUE	reported	CRH_CRH	NA	textfile	5614_44_CRH_CRH	25.6514
chr1	39331383	rs16826069	G	A	0.0527	4.939e-08	0.009664	35380	CRP;CRP	TRUE	reported	CRP_CRP	NA	textfile	4337_49_CRP_CRP	26.7639
chr1	65626887	rs11208691	G	A	-0.109	1.23e-38	0.008385	35347	CRP;CRP	TRUE	reported	CRP_CRP	NA	textfile	4337_49_CRP_CRP	152.086
chr1	154455807	rs12133641	G	A	-0.1049	4.256e-36	0.008362	35364	CRP;CRP	TRUE	reported	CRP_CRP	NA	textfile	4337_49_CRP_CRP	141.636
chr1	159505559	rs145663198	G	A	-0.1753	2.684e-12	0.025067	35358	CRP;CRP	TRUE	reported	CRP_CRP	NA	textfile	4337_49_CRP_CRP	44.0151
chr1	159706221	rs2808628	A	G	-0.1647	4.069e-78	0.008803	35357	CRP;CRP	TRUE	reported	CRP_CRP	NA	textfile	4337_49_CRP_CRP	315.042
chr12	120985856	rs9738226	G	A	0.1539	3.565e-73	0.008506	35365	CRP;CRP	TRUE	reported	CRP_CRP	NA	textfile	4337_49_CRP_CRP	294.625
chr14	72545177	rs2239222	G	A	0.0512	4.813e-09	0.008747	35350	CRP;CRP	TRUE	reported	CRP_CRP	NA	textfile	4337_49_CRP_CRP	30.8364
chr15	53447229	rs79391862	C	A	-0.1199	3.237e-13	0.01646	35362	CRP;CRP	TRUE	reported	CRP_CRP	NA	textfile	4337_49_CRP_CRP	47.7553
chr15	60577007	rs12912196	T	A	-0.0515	2.918e-07	0.010042	35370	CRP;CRP	TRUE	reported	CRP_CRP	NA	textfile	4337_49_CRP_CRP	23.671
chr15	97969201	rs61747226	T	C	0.1003	6.605e-07	0.02017	35353	CRP;CRP	TRUE	reported	CRP_CRP	NA	textfile	4337_49_CRP_CRP	22.2553
chr16	51402971	rs17616063	G	A	-0.1326	6.328e-19	0.014922	35367	CRP;CRP	TRUE	reported	CRP_CRP	NA	textfile	4337_49_CRP_CRP	71.0682
chr19	44516798	rs80257887	A	G	-0.1163	1.377e-07	0.022075	35370	CRP;CRP	TRUE	reported	CRP_CRP	NA	textfile	4337_49_CRP_CRP	24.9805
chr19	44695812	rs75746043	G	A	0.1208	8.588e-10	0.019695	35370	CRP;CRP	TRUE	reported	CRP_CRP	NA	textfile	4337_49_CRP_CRP	33.8582
chr19	44730063	rs8104548	AATTTATAGGGATG	AATTTATAGGGATA	-0.0775	2.844e-15	0.009813	35369	CRP;CRP	TRUE	reported	CRP_CRP	NA	textfile	4337_49_CRP_CRP	56.1361
chr19	44908684	rs429358	C	T	-0.2551	5.386e-123	0.010816	35368	CRP;CRP	TRUE	reported	CRP_CRP	NA	textfile	4337_49_CRP_CRP	500.645
chr2	27508073	rs1260326	C	T	-0.0508	4.233e-09	0.008647	35373	CRP;CRP	TRUE	reported	CRP_CRP	NA	textfile	4337_49_CRP_CRP	31.0627
chr2	113083453	rs6734238	G	A	0.0559	7.74e-12	0.008169	35358	CRP;CRP	TRUE	reported	CRP_CRP	NA	textfile	4337_49_CRP_CRP	42.1433
chr20	44413724	rs1800961	T	C	-0.1241	2.671e-10	0.019646	35371	CRP;CRP	TRUE	reported	CRP_CRP	NA	textfile	4337_49_CRP_CRP	35.9119
chr6	32421528	rs9268557	C	T	0.0555	2.523e-11	0.008318	35439	CRP;CRP	TRUE	reported	CRP_CRP	NA	textfile	4337_49_CRP_CRP	40.0674
chr6	55472609	rs9370426	A	T	-0.0431	1.959e-07	0.008283	35351	CRP;CRP	TRUE	reported	CRP_CRP	NA	textfile	4337_49_CRP_CRP	24.3681
chr9	73130069	rs148145386	T	C	0.138	4.715e-07	0.027394	35358	CRP;CRP	TRUE	reported	CRP_CRP	NA	textfile	4337_49_CRP_CRP	22.8397
chr1	196695521	rs10922098	T	C	-0.0493	1.159e-09	0.008101	35326	CRYAA;Alpha_crystallin_A_chain	TRUE	reported	CRYAA_Alpha_crystallin_A_chain	NA	textfile	10087_10_CRYAA_Alpha_crystallin_A_chain	33.3318
chr2	3592552	rs6542680	T	C	-0.0536	1.733e-07	0.010257	35320	CRYAA;Alpha_crystallin_A_chain	TRUE	reported	CRYAA_Alpha_crystallin_A_chain	NA	textfile	10087_10_CRYAA_Alpha_crystallin_A_chain	24.5771
chr6	32619236	rs557011	T	C	0.0455	1.749e-08	0.008074	35427	CRYAA;Alpha_crystallin_A_chain	TRUE	reported	CRYAA_Alpha_crystallin_A_chain	NA	textfile	10087_10_CRYAA_Alpha_crystallin_A_chain	28.5817
chr6	96614917	rs211161	G	T	0.1537	9.04e-07	0.031294	35331	CRYAA;Alpha_crystallin_A_chain	TRUE	reported	CRYAA_Alpha_crystallin_A_chain	NA	textfile	10087_10_CRYAA_Alpha_crystallin_A_chain	21.7104
chr7	157090594	rs150569547	G	T	0.1451	6.99e-07	0.029244	35318	CRYAA;Alpha_crystallin_A_chain	TRUE	reported	CRYAA_Alpha_crystallin_A_chain	NA	textfile	10087_10_CRYAA_Alpha_crystallin_A_chain	22.1566
chr2	31057272	rs13394512	C	T	-0.0422	2.246e-07	0.00815	35364	CS;CISY	TRUE	reported	CS_CISY	NA	textfile	18309_18_CS_CISY	24.1297
chr3	56815721	rs1354034	C	T	0.0438	7.048e-08	0.008126	35356	CS;CISY	TRUE	reported	CS_CISY	NA	textfile	18309_18_CS_CISY	26.1479
chr7	120633634	rs34938824	A	G	0.0921	8.847e-07	0.018736	35353	CS;CISY	TRUE	reported	CS_CISY	NA	textfile	18309_18_CS_CISY	21.7474
chr1	196692375	rs10922094	CATTA	GATTA	-0.0692	7.213e-18	0.008036	35339	CSF1;CSF_1	TRUE	reported	CSF1_CSF_1	NA	textfile	3738_54_CSF1_CSF_1	66.7383
chr12	28147679	rs10771408	T	C	-0.0419	6.93e-07	0.008442	35354	CSF1;CSF_1	TRUE	reported	CSF1_CSF_1	NA	textfile	3738_54_CSF1_CSF_1	22.1707
chr19	18701662	rs150675940	G	A	-0.083	8.174e-07	0.016832	35350	CSF1;CSF_1	TRUE	reported	CSF1_CSF_1	NA	textfile	3738_54_CSF1_CSF_1	21.884
chr2	3592552	rs6542680	T	C	-0.148	5.283e-48	0.010167	35332	CSF1;CSF_1	TRUE	reported	CSF1_CSF_1	NA	textfile	3738_54_CSF1_CSF_1	190.713
chr6	32617611	rs13217434	C	G	0.0466	1.11e-08	0.008157	35439	CSF1;CSF_1	TRUE	reported	CSF1_CSF_1	NA	textfile	3738_54_CSF1_CSF_1	29.3733
chr6	96614917	rs211161	G	T	0.1562	5.161e-07	0.031114	35343	CSF1;CSF_1	TRUE	reported	CSF1_CSF_1	NA	textfile	3738_54_CSF1_CSF_1	22.6826
chr1	196691864	rs528298	ATG	AAG	-0.0525	8.414e-11	0.008086	35339	CSNK2A1;CSK21	TRUE	reported	CSNK2A1_CSK21	NA	textfile	3427_63_CSNK2A1_CSK21	37.9397
chr1	217196774	rs2134314	C	T	0.0683	2.35e-07	0.013213	35356	CSNK2A1;CSK21	TRUE	reported	CSNK2A1_CSK21	NA	textfile	3427_63_CSNK2A1_CSK21	24.0481
chr1	247876149	rs3811444	T	C	-0.0491	5.119e-09	0.008403	35156	CSNK2A1;CSK21	TRUE	reported	CSNK2A1_CSK21	NA	textfile	3427_63_CSNK2A1_CSK21	30.7282
chr13	27043911	rs34101414	C	A	-0.0421	7.931e-07	0.008527	35356	CSNK2A1;CSK21	TRUE	reported	CSNK2A1_CSK21	NA	textfile	3427_63_CSNK2A1_CSK21	21.9389
chr14	34071078	rs712295	TAAACAAAACAAAAA	AAAACAAAACAAAAA	0.0462	8.599e-07	0.009388	35365	CSNK2A1;CSK21	TRUE	reported	CSNK2A1_CSK21	NA	textfile	3427_63_CSNK2A1_CSK21	21.7962
chr18	46167187	rs11082513	T	C	-0.0445	2.264e-08	0.00796	35350	CSNK2A1;CSK21	TRUE	reported	CSNK2A1_CSK21	NA	textfile	3427_63_CSNK2A1_CSK21	28.1278
chr6	155081676	rs62427482	GTCAGCCTCCG	CTCAGCCTCCG	0.1014	9.5e-07	0.020687	35379	CSNK2A1;CSK21	TRUE	reported	CSNK2A1_CSK21	NA	textfile	3427_63_CSNK2A1_CSK21	21.6234
chr7	106727190	rs67036916	A	G	-0.0468	3.386e-09	0.007917	35357	CSNK2A1;CSK21	TRUE	reported	CSNK2A1_CSK21	NA	textfile	3427_63_CSNK2A1_CSK21	31.4494
chr8	9087592	rs7009435	C	A	0.0403	3.941e-07	0.007946	35387	CSNK2A1;CSK21	TRUE	reported	CSNK2A1_CSK21	NA	textfile	3427_63_CSNK2A1_CSK21	23.1502
chr1	191871803	rs75311166	G	T	-0.1072	2.551e-07	0.0208	35341	CTNNB1;b_Catenin	TRUE	reported	CTNNB1_b_Catenin	NA	textfile	8424_269_CTNNB1_b_Catenin	23.9059
chr1	196086204	rs4512628	C	T	-0.0758	3.014e-07	0.014797	35337	CTNNB1;b_Catenin	TRUE	reported	CTNNB1_b_Catenin	NA	textfile	8424_269_CTNNB1_b_Catenin	23.6175
chr1	196158413	rs114009540	A	G	-0.142	7.253e-11	0.021795	35337	CTNNB1;b_Catenin	TRUE	reported	CTNNB1_b_Catenin	NA	textfile	8424_269_CTNNB1_b_Catenin	38.2037
chr1	196677046	rs1329424	G	T	-0.2569	1e-200	0.008153	35338	CTNNB1;b_Catenin	TRUE	reported	CTNNB1_b_Catenin	NA	textfile	8424_269_CTNNB1_b_Catenin	893.585
chr1	197992799	rs35351085	T	C	0.1246	2.048e-11	0.01859	35343	CTNNB1;b_Catenin	TRUE	reported	CTNNB1_b_Catenin	NA	textfile	8424_269_CTNNB1_b_Catenin	40.4315
chr15	30124048	rs190330171	A	G	-0.1293	6.697e-07	0.026016	35394	CTNNB1;b_Catenin	TRUE	reported	CTNNB1_b_Catenin	NA	textfile	8424_269_CTNNB1_b_Catenin	22.231
chr16	87556374	rs72808126	C	T	0.0633	6.001e-07	0.012682	35333	CTNNB1;b_Catenin	TRUE	reported	CTNNB1_b_Catenin	NA	textfile	8424_269_CTNNB1_b_Catenin	22.422
chr19	6713251	rs1047286	A	G	-0.0645	6.336e-12	0.009386	35372	CTNNB1;b_Catenin	TRUE	reported	CTNNB1_b_Catenin	NA	textfile	8424_269_CTNNB1_b_Catenin	42.5012
chr2	216622986	rs111696008	A	G	-0.1366	3.09e-07	0.026691	35359	CTNNB1;b_Catenin	TRUE	reported	CTNNB1_b_Catenin	NA	textfile	8424_269_CTNNB1_b_Catenin	23.573
chr22	45493132	rs738225	G	C	0.0452	6.713e-07	0.009096	35371	CTNNB1;b_Catenin	TRUE	reported	CTNNB1_b_Catenin	NA	textfile	8424_269_CTNNB1_b_Catenin	22.2238
chr3	165767231	rs2686395	C	T	-0.1243	8.108e-47	0.008651	35339	CTNNB1;b_Catenin	TRUE	reported	CTNNB1_b_Catenin	NA	textfile	8424_269_CTNNB1_b_Catenin	185.803
chr3	166025290	rs9683167	G	C	0.1354	1.857e-09	0.02253	35340	CTNNB1;b_Catenin	TRUE	reported	CTNNB1_b_Catenin	NA	textfile	8424_269_CTNNB1_b_Catenin	32.5055
chr6	31910331	rs6457457	T	C	0.1929	1.683e-32	0.01625	35441	CTNNB1;b_Catenin	TRUE	reported	CTNNB1_b_Catenin	NA	textfile	8424_269_CTNNB1_b_Catenin	126.824
chr6	31976816	rs550671	T	C	0.1865	5.893e-59	0.011519	35440	CTNNB1;b_Catenin	TRUE	reported	CTNNB1_b_Catenin	NA	textfile	8424_269_CTNNB1_b_Catenin	235.923
chr6	31995309	rs551939957	T	C	-0.0722	2.307e-07	0.013958	35441	CTNNB1;b_Catenin	TRUE	reported	CTNNB1_b_Catenin	NA	textfile	8424_269_CTNNB1_b_Catenin	24.0808
chr6	32487054	rs538958533	A	T	0.106	6.438e-16	0.013118	35439	CTNNB1;b_Catenin	TRUE	reported	CTNNB1_b_Catenin	NA	textfile	8424_269_CTNNB1_b_Catenin	58.765
chr6	32521570	rs561446219	A	G	0.0508	3.003e-09	0.008565	35437	CTNNB1;b_Catenin	TRUE	reported	CTNNB1_b_Catenin	NA	textfile	8424_269_CTNNB1_b_Catenin	31.6603
chr8	2188960	rs13275257	G	C	-0.0464	5.391e-07	0.009258	35287	CTNNB1;b_Catenin	TRUE	reported	CTNNB1_b_Catenin	NA	textfile	8424_269_CTNNB1_b_Catenin	22.6071
chr1	247874908	rs35340377	A	G	-0.0526	9.412e-09	0.009162	35156	CTNNB1;b_Catenin	TRUE	reported	CTNNB1_b_Catenin	NA	textfile	9842_2_CTNNB1_b_Catenin	29.6643
chr10	79137627	rs704000	T	C	0.0397	5.936e-07	0.007951	35363	CTNNB1;b_Catenin	TRUE	reported	CTNNB1_b_Catenin	NA	textfile	9842_2_CTNNB1_b_Catenin	22.4378
chr12	42330740	rs12815283	T	C	0.0407	3.858e-07	0.008018	35362	CTNNB1;b_Catenin	TRUE	reported	CTNNB1_b_Catenin	NA	textfile	9842_2_CTNNB1_b_Catenin	23.1899
chr12	54318524	rs10876550	A	G	0.0447	2.024e-08	0.007968	35374	CTNNB1;b_Catenin	TRUE	reported	CTNNB1_b_Catenin	NA	textfile	9842_2_CTNNB1_b_Catenin	28.3243
chr14	106512589	rs17655054	A	G	0.0565	1.309e-07	0.010706	34966	CTNNB1;b_Catenin	TRUE	reported	CTNNB1_b_Catenin	NA	textfile	9842_2_CTNNB1_b_Catenin	25.066
chr16	330547	rs60907769	A	C	0.0602	4.913e-07	0.011969	35319	CTNNB1;b_Catenin	TRUE	reported	CTNNB1_b_Catenin	NA	textfile	9842_2_CTNNB1_b_Catenin	22.7677
chr17	43366279	rs147832718	G	T	-0.0899	4.414e-07	0.017801	35374	CTNNB1;b_Catenin	TRUE	reported	CTNNB1_b_Catenin	NA	textfile	9842_2_CTNNB1_b_Catenin	22.9548
chr2	159830857	rs2556099	T	C	-0.0401	3.733e-07	0.00789	35348	CTNNB1;b_Catenin	TRUE	reported	CTNNB1_b_Catenin	NA	textfile	9842_2_CTNNB1_b_Catenin	23.2476
chr20	5042045	rs13041426	T	C	-0.0606	8.867e-07	0.012329	35368	CTNNB1;b_Catenin	TRUE	reported	CTNNB1_b_Catenin	NA	textfile	9842_2_CTNNB1_b_Catenin	21.7436
chr3	56815721	rs1354034	C	T	0.0401	7.465e-07	0.008103	35356	CTNNB1;b_Catenin	TRUE	reported	CTNNB1_b_Catenin	NA	textfile	9842_2_CTNNB1_b_Catenin	22.0414
chr5	20003742	rs185992068	A	C	-0.2	5.825e-09	0.034354	35369	CTNNB1;b_Catenin	TRUE	reported	CTNNB1_b_Catenin	NA	textfile	9842_2_CTNNB1_b_Catenin	30.5034
chr5	23768318	rs150195415	A	G	0.132	2.975e-10	0.020952	35373	CTNNB1;b_Catenin	TRUE	reported	CTNNB1_b_Catenin	NA	textfile	9842_2_CTNNB1_b_Catenin	35.7223
chr5	25438543	rs116930703	T	C	-0.1043	3.777e-07	0.020532	35366	CTNNB1;b_Catenin	TRUE	reported	CTNNB1_b_Catenin	NA	textfile	9842_2_CTNNB1_b_Catenin	23.2246
chr5	29544408	rs79780354	T	C	-0.2669	2.785e-13	0.03654	35366	CTNNB1;b_Catenin	TRUE	reported	CTNNB1_b_Catenin	NA	textfile	9842_2_CTNNB1_b_Catenin	48.0178
chr5	29620160	rs149683334	G	T	0.1847	7.173e-17	0.022135	35364	CTNNB1;b_Catenin	TRUE	reported	CTNNB1_b_Catenin	NA	textfile	9842_2_CTNNB1_b_Catenin	62.6639
chr5	29927209	rs111632808	G	C	0.2596	2.023e-27	0.023929	35367	CTNNB1;b_Catenin	TRUE	reported	CTNNB1_b_Catenin	NA	textfile	9842_2_CTNNB1_b_Catenin	105.926
chr5	30067405	rs116148318	C	T	-0.2174	1.517e-09	0.035978	35369	CTNNB1;b_Catenin	TRUE	reported	CTNNB1_b_Catenin	NA	textfile	9842_2_CTNNB1_b_Catenin	32.8615
chr5	30593275	rs2018523	A	G	0.3208	1e-200	0.006331	35371	CTNNB1;b_Catenin	TRUE	reported	CTNNB1_b_Catenin	NA	textfile	9842_2_CTNNB1_b_Catenin	2310.82
chr5	30661018	rs1347640	A	C	0.2777	2.89e-55	0.017734	35371	CTNNB1;b_Catenin	TRUE	reported	CTNNB1_b_Catenin	NA	textfile	9842_2_CTNNB1_b_Catenin	220.689
chr5	30841905	rs62356994	C	T	-0.3593	1.572e-131	0.014723	35373	CTNNB1;b_Catenin	TRUE	reported	CTNNB1_b_Catenin	NA	textfile	9842_2_CTNNB1_b_Catenin	535.999
chr5	30916140	rs1276194	A	G	-0.0965	1.393e-28	0.008701	35373	CTNNB1;b_Catenin	TRUE	reported	CTNNB1_b_Catenin	NA	textfile	9842_2_CTNNB1_b_Catenin	110.703
chr5	56370402	rs11957634	A	G	0.1095	5.901e-07	0.021924	35364	CTNNB1;b_Catenin	TRUE	reported	CTNNB1_b_Catenin	NA	textfile	9842_2_CTNNB1_b_Catenin	22.4508
chr6	33573715	rs511515	GACCCCTGCAAGGGAGCAG	GACCCCTGCAAGGGAACAG	0.0461	1.352e-07	0.008745	35367	CTNNB1;b_Catenin	TRUE	reported	CTNNB1_b_Catenin	NA	textfile	9842_2_CTNNB1_b_Catenin	25.0106
chr8	105569300	rs6993770	T	A	0.0527	2.473e-08	0.009453	35365	CTNNB1;b_Catenin	TRUE	reported	CTNNB1_b_Catenin	NA	textfile	9842_2_CTNNB1_b_Catenin	27.9721
chr9	132991261	rs4962034	G	C	-0.0522	6.344e-11	0.007987	35366	CTNNB1;b_Catenin	TRUE	reported	CTNNB1_b_Catenin	NA	textfile	9842_2_CTNNB1_b_Catenin	38.4429
chr1	179606210	rs4652426	G	A	0.0444	2.792e-07	0.008643	35358	CTSB;Cathepsin_B	TRUE	reported	CTSB_Cathepsin_B	NA	textfile	8007_19_CTSB_Cathepsin_B	23.7509
chr10	17875633	rs568305378	A	T	0.053	1.901e-09	0.008824	35353	CTSB;Cathepsin_B	TRUE	reported	CTSB_Cathepsin_B	NA	textfile	8007_19_CTSB_Cathepsin_B	32.4686
chr10	71816550	rs7869	T	C	-0.0573	2.029e-11	0.008547	35375	CTSB;Cathepsin_B	TRUE	reported	CTSB_Cathepsin_B	NA	textfile	8007_19_CTSB_Cathepsin_B	40.4505
chr11	46980357	rs7130812	G	C	0.0444	1.62e-08	0.007861	35377	CTSB;Cathepsin_B	TRUE	reported	CTSB_Cathepsin_B	NA	textfile	8007_19_CTSB_Cathepsin_B	28.7113
chr12	10340830	rs7306846	G	A	0.0478	3.98e-07	0.009428	35386	CTSB;Cathepsin_B	TRUE	reported	CTSB_Cathepsin_B	NA	textfile	8007_19_CTSB_Cathepsin_B	23.1344
chr12	101107712	rs118033368	A	G	0.7349	4.305e-13	0.101427	35363	CTSB;Cathepsin_B	TRUE	reported	CTSB_Cathepsin_B	NA	textfile	8007_19_CTSB_Cathepsin_B	47.2489
chr12	101827005	rs7964859	G	C	-0.0967	1.682e-28	0.008732	35364	CTSB;Cathepsin_B	TRUE	reported	CTSB_Cathepsin_B	NA	textfile	8007_19_CTSB_Cathepsin_B	110.374
chr17	7176748	rs12945299	ACGCT	ACACT	0.0494	1.974e-07	0.009497	35370	CTSB;Cathepsin_B	TRUE	reported	CTSB_Cathepsin_B	NA	textfile	8007_19_CTSB_Cathepsin_B	24.3514
chr17	53529055	rs35594706	A	G	0.1437	7.579e-07	0.029054	35367	CTSB;Cathepsin_B	TRUE	reported	CTSB_Cathepsin_B	NA	textfile	8007_19_CTSB_Cathepsin_B	22.0163
chr18	78769976	rs28719537	G	A	0.2346	3.455e-07	0.046029	35017	CTSB;Cathepsin_B	TRUE	reported	CTSB_Cathepsin_B	NA	textfile	8007_19_CTSB_Cathepsin_B	23.3795
chr19	19349732	rs73001065	C	G	0.1015	1.8e-11	0.015101	35353	CTSB;Cathepsin_B	TRUE	reported	CTSB_Cathepsin_B	NA	textfile	8007_19_CTSB_Cathepsin_B	40.6596
chr19	40818257	rs34854596	T	A	0.0455	5.184e-07	0.009065	35372	CTSB;Cathepsin_B	TRUE	reported	CTSB_Cathepsin_B	NA	textfile	8007_19_CTSB_Cathepsin_B	22.6741
chr5	11229782	rs74380035	G	T	0.1084	6.696e-07	0.021811	35366	CTSB;Cathepsin_B	TRUE	reported	CTSB_Cathepsin_B	NA	textfile	8007_19_CTSB_Cathepsin_B	22.2305
chr5	71369699	rs115216147	A	T	0.0714	3.628e-07	0.014034	35354	CTSB;Cathepsin_B	TRUE	reported	CTSB_Cathepsin_B	NA	textfile	8007_19_CTSB_Cathepsin_B	23.2957
chr6	32633242	rs9272154	A	G	0.052	1.513e-10	0.00812	35438	CTSB;Cathepsin_B	TRUE	reported	CTSB_Cathepsin_B	NA	textfile	8007_19_CTSB_Cathepsin_B	36.9094
chr8	6948992	rs113853613	T	A	-0.169	1.556e-12	0.023906	35393	CTSB;Cathepsin_B	TRUE	reported	CTSB_Cathepsin_B	NA	textfile	8007_19_CTSB_Cathepsin_B	44.9782
chr8	7023802	rs4307365	G	T	0.3837	7.654e-24	0.038111	35394	CTSB;Cathepsin_B	TRUE	reported	CTSB_Cathepsin_B	NA	textfile	8007_19_CTSB_Cathepsin_B	91.2274
chr8	11226277	rs4557666	A	T	0.0978	1.285e-18	0.011105	35377	CTSB;Cathepsin_B	TRUE	reported	CTSB_Cathepsin_B	NA	textfile	8007_19_CTSB_Cathepsin_B	69.8044
chr8	11444586	rs35657205	T	C	0.2442	2.553e-31	0.020978	35375	CTSB;Cathepsin_B	TRUE	reported	CTSB_Cathepsin_B	NA	textfile	8007_19_CTSB_Cathepsin_B	121.957
chr8	11666992	rs73201446	A	G	0.3995	1e-200	0.013213	35376	CTSB;Cathepsin_B	TRUE	reported	CTSB_Cathepsin_B	NA	textfile	8007_19_CTSB_Cathepsin_B	822.76
chr8	11761558	rs56213203	T	A	-0.427	1e-200	0.013789	35377	CTSB;Cathepsin_B	TRUE	reported	CTSB_Cathepsin_B	NA	textfile	8007_19_CTSB_Cathepsin_B	863.044
chr8	11840466	rs144176129	A	C	-0.204	2.555e-17	0.024098	35378	CTSB;Cathepsin_B	TRUE	reported	CTSB_Cathepsin_B	NA	textfile	8007_19_CTSB_Cathepsin_B	64.4972
chr8	11865914	rs1293308	C	G	0.722	4.276e-160	0.02678	35376	CTSB;Cathepsin_B	TRUE	reported	CTSB_Cathepsin_B	NA	textfile	8007_19_CTSB_Cathepsin_B	654.178
chr8	12134146	rs55751927	A	G	0.0572	2.291e-09	0.009572	35364	CTSB;Cathepsin_B	TRUE	reported	CTSB_Cathepsin_B	NA	textfile	8007_19_CTSB_Cathepsin_B	32.1388
chr11	1057516	rs139788272	A	G	-0.0754	5.765e-09	0.012948	35354	CTSD;Cathepsin_D	TRUE	reported	CTSD_Cathepsin_D	NA	textfile	5508_62_CTSD_Cathepsin_D	30.5197
chr11	1416009	rs61868965	G	A	0.0507	3.053e-07	0.009902	35357	CTSD;Cathepsin_D	TRUE	reported	CTSD_Cathepsin_D	NA	textfile	5508_62_CTSD_Cathepsin_D	23.5946
chr11	1655527	rs59724260	T	C	0.0797	1.983e-22	0.008181	35359	CTSD;Cathepsin_D	TRUE	reported	CTSD_Cathepsin_D	NA	textfile	5508_62_CTSD_Cathepsin_D	85.4174
chr11	1697036	rs4752744	A	G	0.168	7.186e-29	0.015068	35359	CTSD;Cathepsin_D	TRUE	reported	CTSD_Cathepsin_D	NA	textfile	5508_62_CTSD_Cathepsin_D	111.879
chr11	1762527	rs55861089	G	A	-0.3255	1.386e-142	0.012803	35359	CTSD;Cathepsin_D	TRUE	reported	CTSD_Cathepsin_D	NA	textfile	5508_62_CTSD_Cathepsin_D	581.729
chr11	1780593	rs11824983	C	T	-0.184	3.966e-12	0.026519	35359	CTSD;Cathepsin_D	TRUE	reported	CTSD_Cathepsin_D	NA	textfile	5508_62_CTSD_Cathepsin_D	43.3275
chr12	101107712	rs118033368	A	G	0.8193	1.294e-14	0.106314	35363	CTSD;Cathepsin_D	TRUE	reported	CTSD_Cathepsin_D	NA	textfile	5508_62_CTSD_Cathepsin_D	53.45
chr12	101827005	rs7964859	G	C	-0.1505	6.037e-61	0.009138	35364	CTSD;Cathepsin_D	TRUE	reported	CTSD_Cathepsin_D	NA	textfile	5508_62_CTSD_Cathepsin_D	244.126
chr12	101963654	rs140624338	C	T	0.2457	8.633e-10	0.040063	35362	CTSD;Cathepsin_D	TRUE	reported	CTSD_Cathepsin_D	NA	textfile	5508_62_CTSD_Cathepsin_D	33.8506
chr19	19383674	rs150268548	A	G	0.0885	1.47e-07	0.016837	35353	CTSD;Cathepsin_D	TRUE	reported	CTSD_Cathepsin_D	NA	textfile	5508_62_CTSD_Cathepsin_D	24.8656
chr2	27529596	rs11127048	A	G	-0.0504	4.052e-09	0.008568	35373	CTSD;Cathepsin_D	TRUE	reported	CTSD_Cathepsin_D	NA	textfile	5508_62_CTSD_Cathepsin_D	31.1419
chr6	151097303	rs79416231	G	A	-0.0673	7.698e-07	0.013616	35382	CTSD;Cathepsin_D	TRUE	reported	CTSD_Cathepsin_D	NA	textfile	5508_62_CTSD_Cathepsin_D	21.9874
chr8	54538633	rs28615248	C	T	0.0533	3.874e-08	0.009697	35355	CTSD;Cathepsin_D	TRUE	reported	CTSD_Cathepsin_D	NA	textfile	5508_62_CTSD_Cathepsin_D	27.1908
chr11	198986	rs4980320	C	T	0.0417	1.932e-07	0.00801	35340	CUL3;CUL3	TRUE	reported	CUL3_CUL3	NA	textfile	10045_47_CUL3_CUL3	24.3921
chr17	5848332	rs185009887	A	G	-0.1299	5.179e-07	0.025879	35362	CUL3;CUL3	TRUE	reported	CUL3_CUL3	NA	textfile	10045_47_CUL3_CUL3	22.676
chr19	2003377	rs7251777	G	A	0.1162	3.749e-27	0.010767	35305	CUL3;CUL3	TRUE	reported	CUL3_CUL3	NA	textfile	10045_47_CUL3_CUL3	104.825
chr21	29922164	rs149095400	A	C	0.1175	3.304e-07	0.023016	35360	CUL3;CUL3	TRUE	reported	CUL3_CUL3	NA	textfile	10045_47_CUL3_CUL3	23.4562
chr3	165787389	rs1355538	G	A	-0.0399	9.219e-07	0.00813	35326	CUL3;CUL3	TRUE	reported	CUL3_CUL3	NA	textfile	10045_47_CUL3_CUL3	21.6774
chr5	119317389	rs35263427	T	A	0.1931	2.832e-07	0.03761	35350	CUL3;CUL3	TRUE	reported	CUL3_CUL3	NA	textfile	10045_47_CUL3_CUL3	23.7247
chr1	196695521	rs10922098	T	C	-0.0476	3.092e-09	0.008032	35338	CXCL1;Gro_a	TRUE	reported	CXCL1_Gro_a	NA	textfile	2985_35_CXCL1_Gro_a	31.6089
chr10	63311455	rs10822155	A	C	0.0563	1.177e-12	0.007921	35351	CXCL1;Gro_a	TRUE	reported	CXCL1_Gro_a	NA	textfile	2985_35_CXCL1_Gro_a	45.4673
chr11	14203894	rs4757242	T	A	-0.0503	2.666e-07	0.009775	35370	CXCL1;Gro_a	TRUE	reported	CXCL1_Gro_a	NA	textfile	2985_35_CXCL1_Gro_a	23.8311
chr11	76506175	rs193241757	G	C	-0.3647	4.553e-07	0.0723	35377	CXCL1;Gro_a	TRUE	reported	CXCL1_Gro_a	NA	textfile	2985_35_CXCL1_Gro_a	22.9001
chr14	34071078	rs712295	TAAACAAAACAAAAA	AAAACAAAACAAAAA	0.0511	4.228e-08	0.009323	35365	CXCL1;Gro_a	TRUE	reported	CXCL1_Gro_a	NA	textfile	2985_35_CXCL1_Gro_a	27.0379
chr20	63266676	rs142077449	A	G	0.1774	9.915e-07	0.036254	35309	CXCL1;Gro_a	TRUE	reported	CXCL1_Gro_a	NA	textfile	2985_35_CXCL1_Gro_a	21.5495
chr3	39134085	rs784492	T	G	0.0489	5.152e-07	0.00974	35356	CXCL1;Gro_a	TRUE	reported	CXCL1_Gro_a	NA	textfile	2985_35_CXCL1_Gro_a	22.6852
chr4	58824571	rs79474672	GAGAAGAA	GAGAAGAG	0.1827	5.831e-07	0.036564	35360	CXCL1;Gro_a	TRUE	reported	CXCL1_Gro_a	NA	textfile	2985_35_CXCL1_Gro_a	22.4705
chr4	61259516	rs151107944	A	G	0.1926	1.705e-08	0.034152	35349	CXCL1;Gro_a	TRUE	reported	CXCL1_Gro_a	NA	textfile	2985_35_CXCL1_Gro_a	28.6235
chr4	61993793	rs954645	C	T	0.0556	4.422e-08	0.010159	35349	CXCL1;Gro_a	TRUE	reported	CXCL1_Gro_a	NA	textfile	2985_35_CXCL1_Gro_a	26.9582
chr4	68972422	rs7690202	C	A	-0.307	1.056e-11	0.045156	35350	CXCL1;Gro_a	TRUE	reported	CXCL1_Gro_a	NA	textfile	2985_35_CXCL1_Gro_a	41.5995
chr4	71140106	rs16845887	G	A	0.252	9.389e-23	0.025666	35347	CXCL1;Gro_a	TRUE	reported	CXCL1_Gro_a	NA	textfile	2985_35_CXCL1_Gro_a	86.7615
chr4	71921296	rs72651015	G	T	-0.1813	2.023e-14	0.023702	35352	CXCL1;Gro_a	TRUE	reported	CXCL1_Gro_a	NA	textfile	2985_35_CXCL1_Gro_a	52.6585
chr4	72140155	rs56042607	A	G	0.1848	5.347e-19	0.020753	35353	CXCL1;Gro_a	TRUE	reported	CXCL1_Gro_a	NA	textfile	2985_35_CXCL1_Gro_a	71.3649
chr4	72871583	rs142591269	A	C	0.2831	2.199e-17	0.033374	35354	CXCL1;Gro_a	TRUE	reported	CXCL1_Gro_a	NA	textfile	2985_35_CXCL1_Gro_a	64.7598
chr4	72998190	rs62309626	G	A	-0.1857	1.789e-58	0.011518	35355	CXCL1;Gro_a	TRUE	reported	CXCL1_Gro_a	NA	textfile	2985_35_CXCL1_Gro_a	233.944
chr4	73832401	rs115214168	T	C	1.1245	1e-200	0.03691	35351	CXCL1;Gro_a	TRUE	reported	CXCL1_Gro_a	NA	textfile	2985_35_CXCL1_Gro_a	835.359
chr4	73846576	rs11944104	C	A	0.5807	2.26e-73	0.032049	35350	CXCL1;Gro_a	TRUE	reported	CXCL1_Gro_a	NA	textfile	2985_35_CXCL1_Gro_a	295.473
chr4	73902775	rs146149115	G	A	-0.172	8.16e-12	0.025162	35351	CXCL1;Gro_a	TRUE	reported	CXCL1_Gro_a	NA	textfile	2985_35_CXCL1_Gro_a	42.0542
chr4	73987888	rs16850295	G	A	0.4957	5.434e-24	0.049071	35351	CXCL1;Gro_a	TRUE	reported	CXCL1_Gro_a	NA	textfile	2985_35_CXCL1_Gro_a	91.8397
chr4	74137475	rs140569632	A	G	0.8229	4.14e-103	0.038165	35351	CXCL1;Gro_a	TRUE	reported	CXCL1_Gro_a	NA	textfile	2985_35_CXCL1_Gro_a	418.414
chr4	74809379	rs553297900	G	C	0.2378	2.319e-26	0.022385	35351	CXCL1;Gro_a	TRUE	reported	CXCL1_Gro_a	NA	textfile	2985_35_CXCL1_Gro_a	101.567
chr4	79532875	rs114087287	A	G	0.2328	6.67e-11	0.035662	35354	CXCL1;Gro_a	TRUE	reported	CXCL1_Gro_a	NA	textfile	2985_35_CXCL1_Gro_a	38.3528
chr4	80024056	rs72655024	A	G	0.1921	2.304e-07	0.037135	35355	CXCL1;Gro_a	TRUE	reported	CXCL1_Gro_a	NA	textfile	2985_35_CXCL1_Gro_a	24.0841
chr7	106676223	rs7805489	T	C	-0.0429	6.708e-08	0.007946	35357	CXCL1;Gro_a	TRUE	reported	CXCL1_Gro_a	NA	textfile	2985_35_CXCL1_Gro_a	26.2337
chr1	150812144	rs10305748	T	C	-0.1171	7.958e-07	0.023722	35363	CXCL8;IL_8	TRUE	reported	CXCL8_IL_8	NA	textfile	3447_64_CXCL8_IL_8	21.9308
chr1	159205564	rs12075	A	G	0.0679	7.204e-17	0.008138	35358	CXCL8;IL_8	TRUE	reported	CXCL8_IL_8	NA	textfile	3447_64_CXCL8_IL_8	62.6537
chr1	196692375	rs10922094	CATTA	GATTA	-0.1179	4.015e-47	0.008178	35339	CXCL8;IL_8	TRUE	reported	CXCL8_IL_8	NA	textfile	3447_64_CXCL8_IL_8	187.058
chr13	70094369	rs9572367	A	G	-0.0416	8.444e-07	0.008447	35355	CXCL8;IL_8	TRUE	reported	CXCL8_IL_8	NA	textfile	3447_64_CXCL8_IL_8	21.8285
chr14	27853745	rs137881064	G	T	-0.4621	3.287e-07	0.090498	35363	CXCL8;IL_8	TRUE	reported	CXCL8_IL_8	NA	textfile	3447_64_CXCL8_IL_8	23.4659
chr15	54736133	rs16975213	G	T	0.0771	9.353e-07	0.015719	35370	CXCL8;IL_8	TRUE	reported	CXCL8_IL_8	NA	textfile	3447_64_CXCL8_IL_8	21.6522
chr17	40021029	rs11871747	C	T	-0.041	7.71e-07	0.008295	35379	CXCL8;IL_8	TRUE	reported	CXCL8_IL_8	NA	textfile	3447_64_CXCL8_IL_8	21.9876
chr3	165743688	rs1706435	G	A	0.0504	1.241e-09	0.008296	35339	CXCL8;IL_8	TRUE	reported	CXCL8_IL_8	NA	textfile	3447_64_CXCL8_IL_8	33.2174
chr4	73696328	rs79237872	T	G	-0.1407	4.311e-08	0.025686	35347	CXCL8;IL_8	TRUE	reported	CXCL8_IL_8	NA	textfile	3447_64_CXCL8_IL_8	27.0046
chr6	31932038	rs41285751	T	G	0.0864	3.303e-09	0.014605	35441	CXCL8;IL_8	TRUE	reported	CXCL8_IL_8	NA	textfile	3447_64_CXCL8_IL_8	31.4968
chr6	33129605	rs3130235	A	G	0.0692	4.596e-11	0.010511	35437	CXCL8;IL_8	TRUE	reported	CXCL8_IL_8	NA	textfile	3447_64_CXCL8_IL_8	39.0092
chr8	105569300	rs6993770	T	A	-0.0485	5.004e-07	0.00965	35365	CXCL8;IL_8	TRUE	reported	CXCL8_IL_8	NA	textfile	3447_64_CXCL8_IL_8	22.7338
chr8	117844068	rs17430287	G	A	0.052	1.907e-07	0.009984	35369	CXCL8;IL_8	TRUE	reported	CXCL8_IL_8	NA	textfile	3447_64_CXCL8_IL_8	24.4141
chr1	16189310	rs6656611	C	T	0.0425	1.235e-07	0.008037	35377	CYB5A;Cytochrome_b5	TRUE	reported	CYB5A_Cytochrome_b5	NA	textfile	11287_14_CYB5A_Cytochrome_b5	25.1671
chr1	196692375	rs10922094	CATTA	GATTA	-0.0465	7.04e-09	0.008031	35330	CYB5A;Cytochrome_b5	TRUE	reported	CYB5A_Cytochrome_b5	NA	textfile	11287_14_CYB5A_Cytochrome_b5	30.1724
chr16	80469448	rs11645522	A	G	0.058	4.83e-09	0.00991	35370	CYB5A;Cytochrome_b5	TRUE	reported	CYB5A_Cytochrome_b5	NA	textfile	11287_14_CYB5A_Cytochrome_b5	30.8284
chr18	58428982	rs4245267	A	C	-0.0486	1.314e-07	0.00921	35358	CYB5A;Cytochrome_b5	TRUE	reported	CYB5A_Cytochrome_b5	NA	textfile	11287_14_CYB5A_Cytochrome_b5	25.0608
chr18	74316132	rs17806420	T	C	-0.1014	7.542e-24	0.01007	35369	CYB5A;Cytochrome_b5	TRUE	reported	CYB5A_Cytochrome_b5	NA	textfile	11287_14_CYB5A_Cytochrome_b5	91.2556
chr19	44909969	rs1065853	GGGGGGGTGGT	GGGGGGGGGGT	0.0965	6.361e-09	0.016618	35357	CYB5A;Cytochrome_b5	TRUE	reported	CYB5A_Cytochrome_b5	NA	textfile	11287_14_CYB5A_Cytochrome_b5	30.3487
chr3	165787389	rs1355538	G	A	-0.0428	9.696e-08	0.008027	35329	CYB5A;Cytochrome_b5	TRUE	reported	CYB5A_Cytochrome_b5	NA	textfile	11287_14_CYB5A_Cytochrome_b5	25.5872
chr4	145868333	rs7669911	T	C	0.0607	1.186e-08	0.010646	35351	CYB5A;Cytochrome_b5	TRUE	reported	CYB5A_Cytochrome_b5	NA	textfile	11287_14_CYB5A_Cytochrome_b5	29.2582
chr6	104072436	rs11962839	T	C	-0.0483	2.787e-07	0.009402	35347	CYB5A;Cytochrome_b5	TRUE	reported	CYB5A_Cytochrome_b5	NA	textfile	11287_14_CYB5A_Cytochrome_b5	23.7518
chr14	27821986	rs61974432	C	T	-0.1369	4.891e-07	0.027214	35363	CYB5R3;NADH_cytochrome_b5_reductase	TRUE	reported	CYB5R3_NADH_cytochrome_b5_reductase	NA	textfile	7215_18_CYB5R3_NADH_cytochrome_b5_reductase	22.7753
chr3	77705182	rs2044890	G	A	-0.0468	1.275e-07	0.00886	35341	CYB5R3;NADH_cytochrome_b5_reductase	TRUE	reported	CYB5R3_NADH_cytochrome_b5_reductase	NA	textfile	7215_18_CYB5R3_NADH_cytochrome_b5_reductase	25.1112
chr5	139379813	rs33972313	T	C	-0.1693	9.12e-15	0.021842	35358	CYB5R3;NADH_cytochrome_b5_reductase	TRUE	reported	CYB5R3_NADH_cytochrome_b5_reductase	NA	textfile	7215_18_CYB5R3_NADH_cytochrome_b5_reductase	54.0719
chr5	177372991	rs10051765	C	T	0.0424	2.638e-07	0.008237	35365	CYB5R3;NADH_cytochrome_b5_reductase	TRUE	reported	CYB5R3_NADH_cytochrome_b5_reductase	NA	textfile	7215_18_CYB5R3_NADH_cytochrome_b5_reductase	23.8471
chr9	133637206	rs2519143	G	A	0.075	2.623e-13	0.010256	35369	CYB5R3;NADH_cytochrome_b5_reductase	TRUE	reported	CYB5R3_NADH_cytochrome_b5_reductase	NA	textfile	7215_18_CYB5R3_NADH_cytochrome_b5_reductase	48.1292
chr16	53939983	rs7205617	G	A	-0.065	5.093e-07	0.012941	35362	CYCS;Cytochrome_c	TRUE	reported	CYCS_Cytochrome_c	NA	textfile	2942_50_CYCS_Cytochrome_c	22.7056
chr19	4547359	rs8105192	G	C	0.1285	2.462e-59	0.007911	35350	CYCS;Cytochrome_c	TRUE	reported	CYCS_Cytochrome_c	NA	textfile	2942_50_CYCS_Cytochrome_c	237.458
chr19	54255498	rs12975366	C	T	-0.0644	8.84e-16	0.008008	35370	CYCS;Cytochrome_c	TRUE	reported	CYCS_Cytochrome_c	NA	textfile	2942_50_CYCS_Cytochrome_c	58.2058
chr6	32010221	rs149101418	G	T	-0.0522	9.847e-10	0.008541	35440	CYCS;Cytochrome_c	TRUE	reported	CYCS_Cytochrome_c	NA	textfile	2942_50_CYCS_Cytochrome_c	33.6176
chr6	32542823	rs200951960	G	A	-0.0512	1.707e-08	0.009079	35439	CYCS;Cytochrome_c	TRUE	reported	CYCS_Cytochrome_c	NA	textfile	2942_50_CYCS_Cytochrome_c	28.6224
chr6	32833094	rs13208583	T	C	0.0817	2.69e-10	0.012936	35435	CYCS;Cytochrome_c	TRUE	reported	CYCS_Cytochrome_c	NA	textfile	2942_50_CYCS_Cytochrome_c	35.8994
chr1	196723248	rs374896	C	T	-0.0427	4.973e-08	0.007832	35330	CYGB;CYGB	TRUE	reported	CYGB_CYGB	NA	textfile	11546_7_CYGB_CYGB	26.7518
chr14	94380925	rs17580	A	T	0.1236	1.635e-08	0.021889	35363	CYGB;CYGB	TRUE	reported	CYGB_CYGB	NA	textfile	11546_7_CYGB_CYGB	28.6964
chr3	165762312	rs6445035	A	G	0.0733	1.166e-13	0.009878	35330	CYGB;CYGB	TRUE	reported	CYGB_CYGB	NA	textfile	11546_7_CYGB_CYGB	49.5578
chr6	32744232	rs41288889	C	A	0.0698	8.989e-08	0.013056	35429	CYGB;CYGB	TRUE	reported	CYGB_CYGB	NA	textfile	11546_7_CYGB_CYGB	25.7237
chr1	55039974	rs11591147	T	G	-0.2317	3.599e-09	0.03926	35363	CYP3A4;Cytochrome_P450_3A4	TRUE	reported	CYP3A4_Cytochrome_P450_3A4	NA	textfile	2943_5_CYP3A4_Cytochrome_P450_3A4	31.3469
chr1	62970612	rs139402443	G	T	-0.3918	2.164e-12	0.055784	35359	CYP3A4;Cytochrome_P450_3A4	TRUE	reported	CYP3A4_Cytochrome_P450_3A4	NA	textfile	2943_5_CYP3A4_Cytochrome_P450_3A4	44.3968
chr1	109278889	rs602633	G	T	0.0674	6.975e-11	0.010336	35344	CYP3A4;Cytochrome_P450_3A4	TRUE	reported	CYP3A4_Cytochrome_P450_3A4	NA	textfile	2943_5_CYP3A4_Cytochrome_P450_3A4	38.2699
chr1	196692375	rs10922094	CATTA	GATTA	-0.0574	1.319e-11	0.008483	35339	CYP3A4;Cytochrome_P450_3A4	TRUE	reported	CYP3A4_Cytochrome_P450_3A4	NA	textfile	2943_5_CYP3A4_Cytochrome_P450_3A4	41.2067
chr1	234719032	rs684818	T	C	0.0427	3.349e-07	0.008368	35355	CYP3A4;Cytochrome_P450_3A4	TRUE	reported	CYP3A4_Cytochrome_P450_3A4	NA	textfile	2943_5_CYP3A4_Cytochrome_P450_3A4	23.4345
chr11	116778201	rs964184	C	G	-0.153	2.929e-34	0.012536	35377	CYP3A4;Cytochrome_P450_3A4	TRUE	reported	CYP3A4_Cytochrome_P450_3A4	NA	textfile	2943_5_CYP3A4_Cytochrome_P450_3A4	134.063
chr16	56959412	rs3764261	A	C	-0.0635	8.216e-13	0.008872	35369	CYP3A4;Cytochrome_P450_3A4	TRUE	reported	CYP3A4_Cytochrome_P450_3A4	NA	textfile	2943_5_CYP3A4_Cytochrome_P450_3A4	46.1049
chr19	11091630	rs6511720	T	G	-0.1105	3.158e-14	0.014555	35379	CYP3A4;Cytochrome_P450_3A4	TRUE	reported	CYP3A4_Cytochrome_P450_3A4	NA	textfile	2943_5_CYP3A4_Cytochrome_P450_3A4	51.8732
chr19	44908822	rs7412	T	C	-0.1932	2.812e-28	0.01752	35367	CYP3A4;Cytochrome_P450_3A4	TRUE	reported	CYP3A4_Cytochrome_P450_3A4	NA	textfile	2943_5_CYP3A4_Cytochrome_P450_3A4	109.443
chr2	21000700	rs62122484	A	G	0.095	8.209e-18	0.011051	35373	CYP3A4;Cytochrome_P450_3A4	TRUE	reported	CYP3A4_Cytochrome_P450_3A4	NA	textfile	2943_5_CYP3A4_Cytochrome_P450_3A4	66.5099
chr2	27375230	rs4665972	C	T	-0.0631	6.922e-13	0.008787	35374	CYP3A4;Cytochrome_P450_3A4	TRUE	reported	CYP3A4_Cytochrome_P450_3A4	NA	textfile	2943_5_CYP3A4_Cytochrome_P450_3A4	46.4109
chr20	62198434	rs74669216	A	G	-0.0914	4.803e-07	0.018156	35339	CYP3A4;Cytochrome_P450_3A4	TRUE	reported	CYP3A4_Cytochrome_P450_3A4	NA	textfile	2943_5_CYP3A4_Cytochrome_P450_3A4	22.8084
chr3	165761011	rs1707652	T	C	0.0599	2.104e-11	0.008942	35339	CYP3A4;Cytochrome_P450_3A4	TRUE	reported	CYP3A4_Cytochrome_P450_3A4	NA	textfile	2943_5_CYP3A4_Cytochrome_P450_3A4	40.3856
chr4	35251710	rs75360557	G	A	0.0883	4.895e-07	0.017553	35350	CYP3A4;Cytochrome_P450_3A4	TRUE	reported	CYP3A4_Cytochrome_P450_3A4	NA	textfile	2943_5_CYP3A4_Cytochrome_P450_3A4	22.7751
chr6	31669957	rs5872	T	A	-0.0467	5e-07	0.009291	35439	CYP3A4;Cytochrome_P450_3A4	TRUE	reported	CYP3A4_Cytochrome_P450_3A4	NA	textfile	2943_5_CYP3A4_Cytochrome_P450_3A4	22.738
chr6	32618599	rs11755689	G	A	0.0561	3.643e-11	0.008477	35436	CYP3A4;Cytochrome_P450_3A4	TRUE	reported	CYP3A4_Cytochrome_P450_3A4	NA	textfile	2943_5_CYP3A4_Cytochrome_P450_3A4	39.417
chr6	160985839	rs9458073	G	A	0.0536	7.084e-07	0.010809	35388	CYP3A4;Cytochrome_P450_3A4	TRUE	reported	CYP3A4_Cytochrome_P450_3A4	NA	textfile	2943_5_CYP3A4_Cytochrome_P450_3A4	22.131
chr8	19973410	rs10096633	T	C	-0.0995	5.391e-13	0.013791	35368	CYP3A4;Cytochrome_P450_3A4	TRUE	reported	CYP3A4_Cytochrome_P450_3A4	NA	textfile	2943_5_CYP3A4_Cytochrome_P450_3A4	46.8487
chr8	125494452	rs112875651	A	G	-0.0583	8.08e-12	0.008527	35367	CYP3A4;Cytochrome_P450_3A4	TRUE	reported	CYP3A4_Cytochrome_P450_3A4	NA	textfile	2943_5_CYP3A4_Cytochrome_P450_3A4	42.0714
chr1	150090689	rs75215871	A	C	-0.1333	5.338e-08	0.024505	35356	CYP3A4;Cytochrome_P450_3A4	TRUE	reported	CYP3A4_Cytochrome_P450_3A4	NA	textfile	7879_12_CYP3A4_Cytochrome_P450_3A4	26.6314
chr1	152992214	rs115041442	T	C	-0.1423	2.204e-08	0.025433	35362	CYP3A4;Cytochrome_P450_3A4	TRUE	reported	CYP3A4_Cytochrome_P450_3A4	NA	textfile	7879_12_CYP3A4_Cytochrome_P450_3A4	28.1746
chr1	196058002	rs1451915	A	C	0.0665	8.461e-09	0.011547	35335	CYP3A4;Cytochrome_P450_3A4	TRUE	reported	CYP3A4_Cytochrome_P450_3A4	NA	textfile	7879_12_CYP3A4_Cytochrome_P450_3A4	29.8502
chr1	196695521	rs10922098	T	C	-0.1964	6.755e-130	0.008099	35338	CYP3A4;Cytochrome_P450_3A4	TRUE	reported	CYP3A4_Cytochrome_P450_3A4	NA	textfile	7879_12_CYP3A4_Cytochrome_P450_3A4	529.252
chr14	24321222	rs12879950	T	C	-0.1423	6.397e-07	0.028581	35379	CYP3A4;Cytochrome_P450_3A4	TRUE	reported	CYP3A4_Cytochrome_P450_3A4	NA	textfile	7879_12_CYP3A4_Cytochrome_P450_3A4	22.3099
chr14	100710432	rs1555405	A	G	-0.0441	4.013e-07	0.008701	35380	CYP3A4;Cytochrome_P450_3A4	TRUE	reported	CYP3A4_Cytochrome_P450_3A4	NA	textfile	7879_12_CYP3A4_Cytochrome_P450_3A4	23.1197
chr19	6713251	rs1047286	A	G	-0.0557	2.27e-09	0.009319	35372	CYP3A4;Cytochrome_P450_3A4	TRUE	reported	CYP3A4_Cytochrome_P450_3A4	NA	textfile	7879_12_CYP3A4_Cytochrome_P450_3A4	32.1525
chr2	27532958	rs4665987	A	G	0.0482	5.921e-07	0.009652	35373	CYP3A4;Cytochrome_P450_3A4	TRUE	reported	CYP3A4_Cytochrome_P450_3A4	NA	textfile	7879_12_CYP3A4_Cytochrome_P450_3A4	22.4441
chr2	216622986	rs111696008	A	G	-0.1448	4.575e-08	0.026486	35359	CYP3A4;Cytochrome_P450_3A4	TRUE	reported	CYP3A4_Cytochrome_P450_3A4	NA	textfile	7879_12_CYP3A4_Cytochrome_P450_3A4	26.8997
chr3	165767231	rs2686395	C	T	-0.0874	2.716e-24	0.008594	35339	CYP3A4;Cytochrome_P450_3A4	TRUE	reported	CYP3A4_Cytochrome_P450_3A4	NA	textfile	7879_12_CYP3A4_Cytochrome_P450_3A4	93.0839
chr5	141226874	rs72806804	G	A	0.1031	6.188e-07	0.020681	35365	CYP3A4;Cytochrome_P450_3A4	TRUE	reported	CYP3A4_Cytochrome_P450_3A4	NA	textfile	7879_12_CYP3A4_Cytochrome_P450_3A4	22.3675
chr6	31910331	rs6457457	T	C	0.1469	8.393e-20	0.016129	35441	CYP3A4;Cytochrome_P450_3A4	TRUE	reported	CYP3A4_Cytochrome_P450_3A4	NA	textfile	7879_12_CYP3A4_Cytochrome_P450_3A4	74.6571
chr6	31976816	rs550671	T	C	0.145	8.108e-37	0.01144	35440	CYP3A4;Cytochrome_P450_3A4	TRUE	reported	CYP3A4_Cytochrome_P450_3A4	NA	textfile	7879_12_CYP3A4_Cytochrome_P450_3A4	144.586
chr6	32487054	rs538958533	A	T	0.0889	8.073e-12	0.013002	35439	CYP3A4;Cytochrome_P450_3A4	TRUE	reported	CYP3A4_Cytochrome_P450_3A4	NA	textfile	7879_12_CYP3A4_Cytochrome_P450_3A4	42.0752
chr1	23079992	rs2235547	G	C	0.0505	4.912e-10	0.008117	35372	DAPK1;DAPK1	TRUE	reported	DAPK1_DAPK1	NA	textfile	13955_33_DAPK1_DAPK1	34.8365
chr10	102598421	rs112972631	T	G	0.0528	2.835e-07	0.010284	35370	DAPK1;DAPK1	TRUE	reported	DAPK1_DAPK1	NA	textfile	13955_33_DAPK1_DAPK1	23.7239
chr11	1577067	rs191983160	T	A	-0.1378	2.875e-07	0.026854	35360	DAPK1;DAPK1	TRUE	reported	DAPK1_DAPK1	NA	textfile	13955_33_DAPK1_DAPK1	23.6986
chr11	65159251	rs7113761	A	G	-0.0528	1.317e-08	0.009289	35363	DAPK1;DAPK1	TRUE	reported	DAPK1_DAPK1	NA	textfile	13955_33_DAPK1_DAPK1	29.0785
chr12	54293448	rs10506328	C	A	0.0688	2.954e-16	0.008416	35373	DAPK1;DAPK1	TRUE	reported	DAPK1_DAPK1	NA	textfile	13955_33_DAPK1_DAPK1	60.1462
chr15	63070290	rs12903543	GTATATATATATATATATGTGTGTGTGTGTGTGTGTGTG	GTATATATATATATATATGTGTGTGTGTGTGTGTGTGTA	-0.1802	6.183e-07	0.036145	35353	DAPK1;DAPK1	TRUE	reported	DAPK1_DAPK1	NA	textfile	13955_33_DAPK1_DAPK1	22.3695
chr15	63984573	rs34772505	T	C	0.2291	3.519e-175	0.008119	35363	DAPK1;DAPK1	TRUE	reported	DAPK1_DAPK1	NA	textfile	13955_33_DAPK1_DAPK1	716.618
chr15	64104226	rs79227106	C	A	-0.1722	4.495e-16	0.021195	35361	DAPK1;DAPK1	TRUE	reported	DAPK1_DAPK1	NA	textfile	13955_33_DAPK1_DAPK1	59.4076
chr15	64702846	rs74982409	T	A	0.1154	4.734e-08	0.021132	35362	DAPK1;DAPK1	TRUE	reported	DAPK1_DAPK1	NA	textfile	13955_33_DAPK1_DAPK1	26.8394
chr15	65291524	rs113252264	A	C	-0.1607	2.248e-08	0.028739	35361	DAPK1;DAPK1	TRUE	reported	DAPK1_DAPK1	NA	textfile	13955_33_DAPK1_DAPK1	28.1404
chr3	56815721	rs1354034	C	T	0.0597	4.895e-13	0.008259	35356	DAPK1;DAPK1	TRUE	reported	DAPK1_DAPK1	NA	textfile	13955_33_DAPK1_DAPK1	47.0258
chr9	96472047	rs55665228	T	C	0.0546	6.127e-07	0.010948	35345	DAPK1;DAPK1	TRUE	reported	DAPK1_DAPK1	NA	textfile	13955_33_DAPK1_DAPK1	22.3851
chr1	198592996	rs61829679	C	T	0.0458	9.945e-07	0.009361	35340	DDAH1;DDAH1	TRUE	reported	DDAH1_DDAH1	NA	textfile	19392_6_DDAH1_DDAH1	21.5441
chr11	201584	rs1976848	A	T	0.052	1.007e-09	0.008513	35351	DDAH1;DDAH1	TRUE	reported	DDAH1_DDAH1	NA	textfile	19392_6_DDAH1_DDAH1	33.5803
chr12	5828172	rs117267394	C	G	0.1125	9.423e-07	0.022944	35383	DDAH1;DDAH1	TRUE	reported	DDAH1_DDAH1	NA	textfile	19392_6_DDAH1_DDAH1	21.6376
chr18	59182156	rs11664930	C	T	0.0639	4.659e-07	0.012679	35366	DDAH1;DDAH1	TRUE	reported	DDAH1_DDAH1	NA	textfile	19392_6_DDAH1_DDAH1	22.8599
chr2	19291604	rs150398841	T	A	0.1443	5.328e-07	0.028779	35372	DDAH1;DDAH1	TRUE	reported	DDAH1_DDAH1	NA	textfile	19392_6_DDAH1_DDAH1	22.6268
chr3	56815721	rs1354034	C	T	0.0376	5.041e-07	0.007483	35356	DDAH1;DDAH1	TRUE	reported	DDAH1_DDAH1	NA	textfile	19392_6_DDAH1_DDAH1	22.7231
chr5	110260470	rs66678883	G	T	0.0854	3.533e-09	0.014463	35350	DDAH1;DDAH1	TRUE	reported	DDAH1_DDAH1	NA	textfile	19392_6_DDAH1_DDAH1	31.3792
chr5	110528910	rs184486972	A	T	0.1715	2.037e-07	0.033007	35349	DDAH1;DDAH1	TRUE	reported	DDAH1_DDAH1	NA	textfile	19392_6_DDAH1_DDAH1	24.2973
chr5	116899262	rs75583086	T	C	0.1378	3.504e-07	0.027051	35362	DDAH1;DDAH1	TRUE	reported	DDAH1_DDAH1	NA	textfile	19392_6_DDAH1_DDAH1	23.3547
chr5	121585440	rs56690752	A	C	0.188	3.115e-27	0.017393	35355	DDAH1;DDAH1	TRUE	reported	DDAH1_DDAH1	NA	textfile	19392_6_DDAH1_DDAH1	105.15
chr5	121594592	rs75184624	A	G	-0.1888	4.886e-12	0.027327	35355	DDAH1;DDAH1	TRUE	reported	DDAH1_DDAH1	NA	textfile	19392_6_DDAH1_DDAH1	42.9598
chr5	121638859	rs115003930	C	T	-0.1949	1.973e-14	0.025469	35351	DDAH1;DDAH1	TRUE	reported	DDAH1_DDAH1	NA	textfile	19392_6_DDAH1_DDAH1	52.7039
chr5	122668941	rs4240383	G	A	-0.3704	1e-200	0.010204	35354	DDAH1;DDAH1	TRUE	reported	DDAH1_DDAH1	NA	textfile	19392_6_DDAH1_DDAH1	1185.89
chr5	122806094	rs147187715	ATGTGTGTGTGTGTGCGTGCGTGTGTGTATA	ATGTGTGTGTGTGTGTGTGCGTGTGTGTATA	-0.3318	1.42e-84	0.017027	35355	DDAH1;DDAH1	TRUE	reported	DDAH1_DDAH1	NA	textfile	19392_6_DDAH1_DDAH1	341.758
chr5	122884003	rs114721060	G	A	-0.3261	8.795e-26	0.031062	35355	DDAH1;DDAH1	TRUE	reported	DDAH1_DDAH1	NA	textfile	19392_6_DDAH1_DDAH1	99.194
chr5	123182482	rs17391294	T	C	0.2898	3.699e-125	0.012179	35353	DDAH1;DDAH1	TRUE	reported	DDAH1_DDAH1	NA	textfile	19392_6_DDAH1_DDAH1	509.584
chr5	123303804	rs6877458	A	G	-0.1226	3.603e-53	0.007988	35349	DDAH1;DDAH1	TRUE	reported	DDAH1_DDAH1	NA	textfile	19392_6_DDAH1_DDAH1	212.006
chr5	125147577	rs13161894	A	G	-0.0656	1.254e-17	0.007674	35355	DDAH1;DDAH1	TRUE	reported	DDAH1_DDAH1	NA	textfile	19392_6_DDAH1_DDAH1	65.7668
chr5	125326986	rs62374663	C	T	-0.1172	8.624e-08	0.021892	35355	DDAH1;DDAH1	TRUE	reported	DDAH1_DDAH1	NA	textfile	19392_6_DDAH1_DDAH1	25.7945
chr5	126258862	rs35120226	G	A	-0.0978	2.632e-10	0.015477	35355	DDAH1;DDAH1	TRUE	reported	DDAH1_DDAH1	NA	textfile	19392_6_DDAH1_DDAH1	35.9374
chr7	106698017	rs450269	C	G	-0.0552	3.267e-14	0.007275	35356	DDAH1;DDAH1	TRUE	reported	DDAH1_DDAH1	NA	textfile	19392_6_DDAH1_DDAH1	51.8149
chr9	104936502	rs4098517	AAAAAAAAAAAAA	GAAAAAAAAAAAA	0.0389	4.788e-07	0.007727	35364	DDAH1;DDAH1	TRUE	reported	DDAH1_DDAH1	NA	textfile	19392_6_DDAH1_DDAH1	22.8097
chr9	125255561	rs7043132	G	A	0.1556	2.319e-102	0.007243	35367	DDAH1;DDAH1	TRUE	reported	DDAH1_DDAH1	NA	textfile	19392_6_DDAH1_DDAH1	415.36
chr1	196702851	rs368465	C	T	-0.0565	1.763e-12	0.008012	35339	DDIT3;DDIT3	TRUE	reported	DDIT3_DDIT3	NA	textfile	19119_10_DDIT3_DDIT3	44.7566
chr3	74348841	rs62269916	A	G	0.1057	9.269e-07	0.021543	35343	DDIT3;DDIT3	TRUE	reported	DDIT3_DDIT3	NA	textfile	19119_10_DDIT3_DDIT3	21.6661
chr2	31057272	rs13394512	C	T	-0.04	8.128e-07	0.00811	35355	DECR1;DECR	TRUE	reported	DECR1_DECR	NA	textfile	12687_2_DECR1_DECR	21.8938
chr2	66784738	rs2861180	A	G	0.0425	7.443e-08	0.007899	35348	DECR1;DECR	TRUE	reported	DECR1_DECR	NA	textfile	12687_2_DECR1_DECR	26.0541
chr3	11124771	rs78440020	A	G	0.1395	1.707e-07	0.02668	35356	DECR1;DECR	TRUE	reported	DECR1_DECR	NA	textfile	12687_2_DECR1_DECR	24.6048
chr8	2928405	rs62487729	G	A	-0.1087	7.793e-07	0.022002	35310	DECR1;DECR	TRUE	reported	DECR1_DECR	NA	textfile	12687_2_DECR1_DECR	21.9673
chr8	82881745	rs145940817	T	C	-0.193	1.131e-07	0.036386	35335	DECR1;DECR	TRUE	reported	DECR1_DECR	NA	textfile	12687_2_DECR1_DECR	25.3214
chr8	87936013	rs28733625	T	C	-0.3343	6.007e-11	0.051088	35342	DECR1;DECR	TRUE	reported	DECR1_DECR	NA	textfile	12687_2_DECR1_DECR	38.537
chr8	88003662	rs151281886	C	G	-0.1883	4.65e-08	0.034461	35341	DECR1;DECR	TRUE	reported	DECR1_DECR	NA	textfile	12687_2_DECR1_DECR	26.8712
chr8	89474725	rs142705833	T	C	-0.1885	7.106e-12	0.027496	35337	DECR1;DECR	TRUE	reported	DECR1_DECR	NA	textfile	12687_2_DECR1_DECR	42.2986
chr8	89794448	rs147359828	A	C	-0.2327	3.975e-15	0.029622	35338	DECR1;DECR	TRUE	reported	DECR1_DECR	NA	textfile	12687_2_DECR1_DECR	55.5401
chr8	90085414	rs542474823	TGTTG	TTTTG	-0.2879	2.557e-18	0.03298	35339	DECR1;DECR	TRUE	reported	DECR1_DECR	NA	textfile	12687_2_DECR1_DECR	68.5843
chr8	91186341	rs72666049	T	A	-0.0971	8.779e-07	0.019747	35335	DECR1;DECR	TRUE	reported	DECR1_DECR	NA	textfile	12687_2_DECR1_DECR	21.761
chr8	91838857	rs17732363	G	C	-0.5385	2.044e-22	0.05529	35334	DECR1;DECR	TRUE	reported	DECR1_DECR	NA	textfile	12687_2_DECR1_DECR	85.373
chr1	150812144	rs10305748	T	C	-0.125	1.72e-07	0.023913	35354	DES;Desmin	TRUE	reported	DES_Desmin	NA	textfile	12030_82_DES_Desmin	24.592
chr1	152992214	rs115041442	T	C	-0.1356	1.447e-07	0.025783	35353	DES;Desmin	TRUE	reported	DES_Desmin	NA	textfile	12030_82_DES_Desmin	24.894
chr1	196158413	rs114009540	A	G	-0.1223	2.243e-08	0.02187	35328	DES;Desmin	TRUE	reported	DES_Desmin	NA	textfile	12030_82_DES_Desmin	28.1448
chr1	196695521	rs10922098	T	C	-0.2384	8.017e-187	0.008178	35329	DES;Desmin	TRUE	reported	DES_Desmin	NA	textfile	12030_82_DES_Desmin	764.823
chr1	197992799	rs35351085	T	C	0.1109	2.718e-09	0.018646	35334	DES;Desmin	TRUE	reported	DES_Desmin	NA	textfile	12030_82_DES_Desmin	31.8372
chr1	198507143	rs115354130	G	A	-0.1347	7.875e-07	0.027276	35335	DES;Desmin	TRUE	reported	DES_Desmin	NA	textfile	12030_82_DES_Desmin	21.9491
chr14	94380925	rs17580	A	T	0.1272	2.069e-08	0.022689	35363	DES;Desmin	TRUE	reported	DES_Desmin	NA	textfile	12030_82_DES_Desmin	28.2869
chr17	12378457	rs11078072	C	G	-0.0423	5.538e-07	0.008449	35354	DES;Desmin	TRUE	reported	DES_Desmin	NA	textfile	12030_82_DES_Desmin	22.5586
chr19	6713251	rs1047286	A	G	-0.0679	5.65e-13	0.009419	35363	DES;Desmin	TRUE	reported	DES_Desmin	NA	textfile	12030_82_DES_Desmin	46.7705
chr2	216622986	rs111696008	A	G	-0.1639	9.442e-10	0.026787	35350	DES;Desmin	TRUE	reported	DES_Desmin	NA	textfile	12030_82_DES_Desmin	33.694
chr3	165767231	rs2686395	C	T	-0.1128	1.637e-38	0.008692	35330	DES;Desmin	TRUE	reported	DES_Desmin	NA	textfile	12030_82_DES_Desmin	151.573
chr3	166025290	rs9683167	G	C	0.1253	3.012e-08	0.022614	35331	DES;Desmin	TRUE	reported	DES_Desmin	NA	textfile	12030_82_DES_Desmin	27.6306
chr5	115304767	rs2161196	C	T	-0.0715	8.118e-07	0.014496	35341	DES;Desmin	TRUE	reported	DES_Desmin	NA	textfile	12030_82_DES_Desmin	21.8957
chr6	31910331	rs6457457	T	C	0.1777	1.237e-27	0.016312	35432	DES;Desmin	TRUE	reported	DES_Desmin	NA	textfile	12030_82_DES_Desmin	106.808
chr6	31976816	rs550671	T	C	0.1823	4.996e-56	0.01156	35431	DES;Desmin	TRUE	reported	DES_Desmin	NA	textfile	12030_82_DES_Desmin	223.821
chr6	32487054	rs538958533	A	T	0.1047	1.698e-15	0.013151	35430	DES;Desmin	TRUE	reported	DES_Desmin	NA	textfile	12030_82_DES_Desmin	57.0451
chr6	32630723	rs116334170	C	G	0.048	5.234e-09	0.00822	35429	DES;Desmin	TRUE	reported	DES_Desmin	NA	textfile	12030_82_DES_Desmin	30.6889
chr10	69216141	rs5030937	T	C	0.0436	9.029e-07	0.008877	35362	DLD;DLDH	TRUE	reported	DLD_DLDH	NA	textfile	15527_90_DLD_DLDH	21.7112
chr20	45961659	rs6073972	G	C	-0.0961	3.167e-23	0.00968	35370	DLD;DLDH	TRUE	reported	DLD_DLDH	NA	textfile	15527_90_DLD_DLDH	88.7031
chr7	108041921	rs1636957	G	C	-0.4658	1.185e-09	0.076583	35366	DLD;DLDH	TRUE	reported	DLD_DLDH	NA	textfile	15527_90_DLD_DLDH	33.2948
chr11	198986	rs4980320	C	T	0.0474	4.054e-09	0.008059	35352	DLG4;DLG4	TRUE	reported	DLG4_DLG4	NA	textfile	8070_88_DLG4_DLG4	31.1341
chr17	5848332	rs185009887	A	G	-0.1292	7.221e-07	0.026073	35374	DLG4;DLG4	TRUE	reported	DLG4_DLG4	NA	textfile	8070_88_DLG4_DLG4	22.0997
chr22	27247341	rs483241	G	A	-0.04	8.301e-07	0.008117	35372	DLG4;DLG4	TRUE	reported	DLG4_DLG4	NA	textfile	8070_88_DLG4_DLG4	21.856
chr3	56815721	rs1354034	C	T	0.0681	1.737e-16	0.008266	35356	DLG4;DLG4	TRUE	reported	DLG4_DLG4	NA	textfile	8070_88_DLG4_DLG4	61.0866
chr1	171970501	rs2038480	T	A	-0.0603	7.316e-11	0.009257	35347	DNM2;DYN2	TRUE	reported	DNM2_DYN2	NA	textfile	11572_4_DNM2_DYN2	38.1889
chr1	247874908	rs35340377	A	G	-0.0494	1.275e-07	0.009352	35147	DNM2;DYN2	TRUE	reported	DNM2_DYN2	NA	textfile	11572_4_DNM2_DYN2	25.1124
chr11	198986	rs4980320	C	T	0.0446	3.244e-08	0.008068	35343	DNM2;DYN2	TRUE	reported	DNM2_DYN2	NA	textfile	11572_4_DNM2_DYN2	27.503
chr12	54318524	rs10876550	A	G	0.0414	3.437e-07	0.008121	35365	DNM2;DYN2	TRUE	reported	DNM2_DYN2	NA	textfile	11572_4_DNM2_DYN2	23.3897
chr3	56815721	rs1354034	C	T	0.0442	9.13e-08	0.008272	35347	DNM2;DYN2	TRUE	reported	DNM2_DYN2	NA	textfile	11572_4_DNM2_DYN2	25.696
chr7	106676033	rs342200	A	G	-0.0464	1e-08	0.008097	35348	DNM2;DYN2	TRUE	reported	DNM2_DYN2	NA	textfile	11572_4_DNM2_DYN2	29.5549
chr1	188160906	rs74515511	TACTC	TGCTC	0.052	4.422e-07	0.010297	35340	DYNLL1;DLC8	TRUE	reported	DYNLL1_DLC8	NA	textfile	3881_49_DYNLL1_DLC8	22.9524
chr1	196560692	rs10801548	TGTTTTTTTTT	TGTTTTTTCTT	0.0445	1.765e-08	0.007899	35338	DYNLL1;DLC8	TRUE	reported	DYNLL1_DLC8	NA	textfile	3881_49_DYNLL1_DLC8	28.564
chr1	196694942	rs7546015	CATTCTGTAGGTTGCCT	CATTCTGTAGATTGCCT	0.1161	3.03e-48	0.007955	35338	DYNLL1;DLC8	TRUE	reported	DYNLL1_DLC8	NA	textfile	3881_49_DYNLL1_DLC8	191.702
chr10	133632052	rs200056875	T	C	-0.0831	6.772e-07	0.016728	35289	DYNLL1;DLC8	TRUE	reported	DYNLL1_DLC8	NA	textfile	3881_49_DYNLL1_DLC8	22.2104
chr12	111270643	rs1265564	GAAAAAAAAAAC	GAAAAAAAAAAA	0.0433	9.854e-08	0.008125	35369	DYNLL1;DLC8	TRUE	reported	DYNLL1_DLC8	NA	textfile	3881_49_DYNLL1_DLC8	25.5606
chr14	106116475	rs79341730	C	T	-0.0647	1.672e-15	0.008125	34966	DYNLL1;DLC8	TRUE	reported	DYNLL1_DLC8	NA	textfile	3881_49_DYNLL1_DLC8	57.0695
chr2	88983068	rs147690220	T	C	-0.0969	4.872e-12	0.014025	35349	DYNLL1;DLC8	TRUE	reported	DYNLL1_DLC8	NA	textfile	3881_49_DYNLL1_DLC8	42.962
chr2	89265153	rs57756020	C	T	-0.0899	1.917e-08	0.015998	35349	DYNLL1;DLC8	TRUE	reported	DYNLL1_DLC8	NA	textfile	3881_49_DYNLL1_DLC8	28.4204
chr2	211817146	rs114472352	A	T	0.1171	9.661e-07	0.023906	35357	DYNLL1;DLC8	TRUE	reported	DYNLL1_DLC8	NA	textfile	3881_49_DYNLL1_DLC8	21.5945
chr2	239752297	rs11695942	A	G	0.0397	5.454e-07	0.007925	35293	DYNLL1;DLC8	TRUE	reported	DYNLL1_DLC8	NA	textfile	3881_49_DYNLL1_DLC8	22.5853
chr3	165743688	rs1706435	G	A	0.0449	2.646e-08	0.008071	35339	DYNLL1;DLC8	TRUE	reported	DYNLL1_DLC8	NA	textfile	3881_49_DYNLL1_DLC8	27.8535
chr6	32622724	rs9271573	C	A	0.0434	3.527e-08	0.007872	35439	DYNLL1;DLC8	TRUE	reported	DYNLL1_DLC8	NA	textfile	3881_49_DYNLL1_DLC8	27.3559
chr7	22054186	rs1730921	A	G	-0.0491	9.27e-07	0.010007	35378	DYNLL1;DLC8	TRUE	reported	DYNLL1_DLC8	NA	textfile	3881_49_DYNLL1_DLC8	21.6669
chr1	196058002	rs1451915	A	C	0.0635	4.327e-08	0.011594	35335	DYRK3;DYRK3	TRUE	reported	DYRK3_DYRK3	NA	textfile	4359_87_DYRK3_DYRK3	26.9975
chr1	196695521	rs10922098	T	C	-0.1899	1.3e-120	0.008132	35338	DYRK3;DYRK3	TRUE	reported	DYRK3_DYRK3	NA	textfile	4359_87_DYRK3_DYRK3	490.792
chr17	12378457	rs11078072	C	G	-0.0436	2.029e-07	0.00839	35363	DYRK3;DYRK3	TRUE	reported	DYRK3_DYRK3	NA	textfile	4359_87_DYRK3_DYRK3	24.3048
chr3	165762312	rs6445035	A	G	0.0958	4.274e-21	0.010164	35339	DYRK3;DYRK3	TRUE	reported	DYRK3_DYRK3	NA	textfile	4359_87_DYRK3_DYRK3	79.9547
chr6	31882555	rs555007	C	T	0.1187	1.556e-15	0.014889	35441	DYRK3;DYRK3	TRUE	reported	DYRK3_DYRK3	NA	textfile	4359_87_DYRK3_DYRK3	57.2022
chr6	31967534	rs453821	T	C	0.1477	1.031e-37	0.011507	35441	DYRK3;DYRK3	TRUE	reported	DYRK3_DYRK3	NA	textfile	4359_87_DYRK3_DYRK3	148.279
chr6	32487054	rs538958533	A	T	0.0829	2.144e-10	0.013054	35439	DYRK3;DYRK3	TRUE	reported	DYRK3_DYRK3	NA	textfile	4359_87_DYRK3_DYRK3	36.2965
chr10	132126170	rs145216345	C	G	-1.0445	2.002e-07	0.200898	35299	ECHS1;Enoyl_CoA_hydratase	TRUE	reported	ECHS1_Enoyl_CoA_hydratase	NA	textfile	17787_1_ECHS1_Enoyl_CoA_hydratase	24.3281
chr10	133373302	rs10466126	G	A	-0.0586	9.102e-11	0.009042	35286	ECHS1;Enoyl_CoA_hydratase	TRUE	reported	ECHS1_Enoyl_CoA_hydratase	NA	textfile	17787_1_ECHS1_Enoyl_CoA_hydratase	37.8015
chr3	124155203	rs142846441	A	G	0.2756	2.537e-07	0.053463	35368	ECHS1;Enoyl_CoA_hydratase	TRUE	reported	ECHS1_Enoyl_CoA_hydratase	NA	textfile	17787_1_ECHS1_Enoyl_CoA_hydratase	23.9163
chr3	169477878	rs73174309	T	C	-0.0515	1.779e-07	0.009864	35355	ECHS1;Enoyl_CoA_hydratase	TRUE	reported	ECHS1_Enoyl_CoA_hydratase	NA	textfile	17787_1_ECHS1_Enoyl_CoA_hydratase	24.533
chr6	84626645	rs12211088	A	T	-1.6576	5.123e-07	0.330091	35345	ECHS1;Enoyl_CoA_hydratase	TRUE	reported	ECHS1_Enoyl_CoA_hydratase	NA	textfile	17787_1_ECHS1_Enoyl_CoA_hydratase	22.6952
chr1	196677131	rs572515	G	A	-0.0501	5.72e-10	0.008083	35338	EDN1;Endothelin_1	TRUE	reported	EDN1_Endothelin_1	NA	textfile	6495_14_EDN1_Endothelin_1	34.5758
chr14	49522779	rs117265578	A	G	-0.0724	2.191e-07	0.01397	35362	EDN1;Endothelin_1	TRUE	reported	EDN1_Endothelin_1	NA	textfile	6495_14_EDN1_Endothelin_1	24.1728
chr3	166042910	rs6445180	CATTATTTG	CATTATTTT	0.0413	2.276e-07	0.00798	35341	EDN1;Endothelin_1	TRUE	reported	EDN1_Endothelin_1	NA	textfile	6495_14_EDN1_Endothelin_1	24.1066
chr11	73960740	rs17244699	G	C	0.0773	5.33e-07	0.015417	35371	EGF;EGF	TRUE	reported	EGF_EGF	NA	textfile	5509_7_EGF_EGF	22.6257
chr16	17493874	rs36119894	G	A	-0.04	5.718e-07	0.007999	35378	EGF;EGF	TRUE	reported	EGF_EGF	NA	textfile	5509_7_EGF_EGF	22.5056
chr17	5774097	rs12935857	C	T	0.1148	3.108e-07	0.022436	35375	EGF;EGF	TRUE	reported	EGF_EGF	NA	textfile	5509_7_EGF_EGF	23.5633
chr19	55014977	rs1671152	G	T	0.0576	2.42e-07	0.011155	35381	EGF;EGF	TRUE	reported	EGF_EGF	NA	textfile	5509_7_EGF_EGF	23.9965
chr2	12548453	rs79209494	A	G	-0.2067	7.871e-08	0.038491	35367	EGF;EGF	TRUE	reported	EGF_EGF	NA	textfile	5509_7_EGF_EGF	25.954
chr4	109385575	rs35617042	C	T	-0.0839	6.935e-13	0.011684	35360	EGF;EGF	TRUE	reported	EGF_EGF	NA	textfile	5509_7_EGF_EGF	46.407
chr4	109886222	rs115294968	A	G	-0.5066	2.326e-44	0.036259	35356	EGF;EGF	TRUE	reported	EGF_EGF	NA	textfile	5509_7_EGF_EGF	175.688
chr4	110940201	rs75890625	G	A	-0.3681	1.313e-20	0.03955	35356	EGF;EGF	TRUE	reported	EGF_EGF	NA	textfile	5509_7_EGF_EGF	77.9617
chr4	111275272	rs77107029	A	G	-0.1515	1.843e-09	0.025203	35360	EGF;EGF	TRUE	reported	EGF_EGF	NA	textfile	5509_7_EGF_EGF	32.521
chr8	105569300	rs6993770	T	A	-0.0541	2.112e-08	0.009656	35365	EGF;EGF	TRUE	reported	EGF_EGF	NA	textfile	5509_7_EGF_EGF	28.2516
chr10	63267850	rs10761731	T	A	0.051	2.945e-10	0.008093	35351	EGF;EGF	TRUE	reported	EGF_EGF	NA	textfile	5509_7_EGF_EGF	35.7408
chr1	196695521	rs10922098	T	C	-0.1102	2.742e-43	0.007989	35338	EGFR;EGFRvIII	TRUE	reported	EGFR_EGFRvIII	NA	textfile	19567_1_EGFR_EGFRvIII	171.246
chr14	105863077	rs13379369	G	A	-0.0845	2.942e-14	0.011117	34966	EGFR;EGFRvIII	TRUE	reported	EGFR_EGFRvIII	NA	textfile	19567_1_EGFR_EGFRvIII	51.9973
chr14	105875609	rs11846842	T	A	-0.0503	2.565e-09	0.008443	34966	EGFR;EGFRvIII	TRUE	reported	EGFR_EGFRvIII	NA	textfile	19567_1_EGFR_EGFRvIII	31.9437
chr14	105897733	rs2753537	T	C	-0.142	2.364e-28	0.012859	34966	EGFR;EGFRvIII	TRUE	reported	EGFR_EGFRvIII	NA	textfile	19567_1_EGFR_EGFRvIII	109.75
chr17	28367840	rs704	A	G	0.1273	1.942e-59	0.00783	35360	EGFR;EGFRvIII	TRUE	reported	EGFR_EGFRvIII	NA	textfile	19567_1_EGFR_EGFRvIII	237.89
chr17	66212167	rs1801690	G	C	0.1412	9.788e-16	0.017585	35370	EGFR;EGFRvIII	TRUE	reported	EGFR_EGFRvIII	NA	textfile	19567_1_EGFR_EGFRvIII	58.0266
chr3	165744047	rs1619994	G	A	0.0491	1.797e-08	0.00872	35339	EGFR;EGFRvIII	TRUE	reported	EGFR_EGFRvIII	NA	textfile	19567_1_EGFR_EGFRvIII	28.5346
chr6	31390782	rs2923009	T	C	0.0567	2.405e-08	0.010161	35440	EGFR;EGFRvIII	TRUE	reported	EGFR_EGFRvIII	NA	textfile	19567_1_EGFR_EGFRvIII	28.0244
chr6	31937353	rs1042663	A	G	0.0701	2.656e-07	0.013621	35441	EGFR;EGFRvIII	TRUE	reported	EGFR_EGFRvIII	NA	textfile	19567_1_EGFR_EGFRvIII	23.8375
chr6	32505239	rs542359429	T	G	0.0424	2.109e-08	0.007568	35420	EGFR;EGFRvIII	TRUE	reported	EGFR_EGFRvIII	NA	textfile	19567_1_EGFR_EGFRvIII	28.2496
chr6	32626551	rs9271775	T	C	0.0608	3.852e-12	0.008758	35439	EGFR;EGFRvIII	TRUE	reported	EGFR_EGFRvIII	NA	textfile	19567_1_EGFR_EGFRvIII	43.375
chr1	109928142	rs333947	A	G	-0.0655	1.961e-08	0.011664	35349	EGFR;ERBB1	TRUE	reported	EGFR_ERBB1	NA	textfile	2677_1_EGFR_ERBB1	28.3812
chr11	126393990	rs12280645	G	A	0.0695	1.357e-15	0.008699	35374	EGFR;ERBB1	TRUE	reported	EGFR_ERBB1	NA	textfile	2677_1_EGFR_ERBB1	57.4478
chr12	46787542	rs79297632	C	G	-0.0986	1.809e-09	0.016395	35360	EGFR;ERBB1	TRUE	reported	EGFR_ERBB1	NA	textfile	2677_1_EGFR_ERBB1	32.5517
chr12	56534774	rs2638302	T	A	-0.0418	7.83e-07	0.008462	35369	EGFR;ERBB1	TRUE	reported	EGFR_ERBB1	NA	textfile	2677_1_EGFR_ERBB1	21.9608
chr12	110945253	rs79009224	C	T	-0.1633	1.163e-11	0.024069	35367	EGFR;ERBB1	TRUE	reported	EGFR_ERBB1	NA	textfile	2677_1_EGFR_ERBB1	41.4285
chr12	111280204	rs140118846	A	G	-0.1694	3.901e-13	0.023337	35370	EGFR;ERBB1	TRUE	reported	EGFR_ERBB1	NA	textfile	2677_1_EGFR_ERBB1	47.4219
chr15	78945667	rs12915232	C	T	-0.046	8.023e-07	0.009322	35357	EGFR;ERBB1	TRUE	reported	EGFR_ERBB1	NA	textfile	2677_1_EGFR_ERBB1	21.9149
chr19	1358173	rs72981685	G	T	-0.0616	7.387e-07	0.012442	35319	EGFR;ERBB1	TRUE	reported	EGFR_ERBB1	NA	textfile	2677_1_EGFR_ERBB1	22.0609
chr19	21557050	rs4278871	A	G	0.3052	2.197e-07	0.058898	35356	EGFR;ERBB1	TRUE	reported	EGFR_ERBB1	NA	textfile	2677_1_EGFR_ERBB1	24.1663
chr7	54863799	rs17172402	T	A	-0.1022	4.717e-18	0.011801	35338	EGFR;ERBB1	TRUE	reported	EGFR_ERBB1	NA	textfile	2677_1_EGFR_ERBB1	67.5005
chr7	55124563	rs13244925	C	A	-0.102	1.574e-34	0.008323	35339	EGFR;ERBB1	TRUE	reported	EGFR_ERBB1	NA	textfile	2677_1_EGFR_ERBB1	135.171
chr7	55155062	rs17172451	A	G	0.0614	3.323e-11	0.009259	35339	EGFR;ERBB1	TRUE	reported	EGFR_ERBB1	NA	textfile	2677_1_EGFR_ERBB1	39.5777
chr19	44945208	rs5167	G	T	0.0974	1.91e-32	0.008212	35370	EIF2AK4;E2AK4	TRUE	reported	EIF2AK4_E2AK4	NA	textfile	14284_23_EIF2AK4_E2AK4	126.608
chr3	165787389	rs1355538	G	A	-0.0444	1.416e-08	0.007829	35338	EIF2AK4;E2AK4	TRUE	reported	EIF2AK4_E2AK4	NA	textfile	14284_23_EIF2AK4_E2AK4	28.9465
chr5	7798275	rs77344230	A	G	0.1001	6.792e-07	0.020152	35380	EIF2AK4;E2AK4	TRUE	reported	EIF2AK4_E2AK4	NA	textfile	14284_23_EIF2AK4_E2AK4	22.2062
chr1	198601968	rs1961828	A	G	0.0518	9.105e-07	0.01055	35340	EIF2S1;IF2A	TRUE	reported	EIF2S1_IF2A	NA	textfile	19259_176_EIF2S1_IF2A	21.6969
chr11	198986	rs4980320	C	T	0.0514	2.531e-10	0.008126	35352	EIF2S1;IF2A	TRUE	reported	EIF2S1_IF2A	NA	textfile	19259_176_EIF2S1_IF2A	36.0093
chr2	88650408	rs13426600	A	G	-0.1236	1.569e-15	0.015505	35354	EIF2S1;IF2A	TRUE	reported	EIF2S1_IF2A	NA	textfile	19259_176_EIF2S1_IF2A	57.1921
chr3	56815721	rs1354034	C	T	0.0602	5.331e-13	0.008342	35356	EIF2S1;IF2A	TRUE	reported	EIF2S1_IF2A	NA	textfile	19259_176_EIF2S1_IF2A	46.87
chr7	106676033	rs342200	A	G	-0.0411	4.924e-07	0.008172	35357	EIF2S1;IF2A	TRUE	reported	EIF2S1_IF2A	NA	textfile	19259_176_EIF2S1_IF2A	22.7651
chr7	134308252	rs2544220	C	T	0.0457	2.108e-08	0.008156	35356	EIF2S1;IF2A	TRUE	reported	EIF2S1_IF2A	NA	textfile	19259_176_EIF2S1_IF2A	28.2566
chr11	198986	rs4980320	C	T	0.0416	3.198e-07	0.008139	35352	EIF4E;IF4E	TRUE	reported	EIF4E_IF4E	NA	textfile	19263_147_EIF4E_IF4E	23.5119
chr12	54336088	rs4759076	C	T	0.0399	9.183e-07	0.008129	35372	EIF4E;IF4E	TRUE	reported	EIF4E_IF4E	NA	textfile	19263_147_EIF4E_IF4E	21.6827
chr9	4764332	rs77265585	C	G	0.0615	1.043e-07	0.011562	35374	EIF4E;IF4E	TRUE	reported	EIF4E_IF4E	NA	textfile	19263_147_EIF4E_IF4E	25.464
chr1	49320605	rs72684863	A	G	0.0771	9.323e-07	0.015717	35370	EIF4EBP1;4EBP1	TRUE	reported	EIF4EBP1_4EBP1	NA	textfile	17372_5_EIF4EBP1_4EBP1	21.6577
chr1	196695521	rs10922098	T	C	-0.0615	1.008e-14	0.007948	35338	EIF4EBP1;4EBP1	TRUE	reported	EIF4EBP1_4EBP1	NA	textfile	17372_5_EIF4EBP1_4EBP1	53.8861
chr2	79701186	rs955749	C	A	-0.0678	1.668e-07	0.012956	35351	EIF4EBP1;4EBP1	TRUE	reported	EIF4EBP1_4EBP1	NA	textfile	17372_5_EIF4EBP1_4EBP1	24.6468
chr6	31910331	rs6457457	T	C	0.0775	8.618e-07	0.015749	35441	EIF4EBP1;4EBP1	TRUE	reported	EIF4EBP1_4EBP1	NA	textfile	17372_5_EIF4EBP1_4EBP1	21.7942
chr6	32616036	rs1846190	A	G	0.0439	5.855e-08	0.008095	35439	EIF4EBP1;4EBP1	TRUE	reported	EIF4EBP1_4EBP1	NA	textfile	17372_5_EIF4EBP1_4EBP1	26.469
chr1	161218797	rs11590967	A	G	-0.0819	5.174e-07	0.016316	35364	ELANE;Elastase	TRUE	reported	ELANE_Elastase	NA	textfile	13671_40_ELANE_Elastase	22.6769
chr11	122134417	rs594358	T	A	-0.0454	1.985e-07	0.00873	35374	ELANE;Elastase	TRUE	reported	ELANE_Elastase	NA	textfile	13671_40_ELANE_Elastase	24.3403
chr13	28029870	rs76428106	C	T	0.2055	3.145e-08	0.03714	35363	ELANE;Elastase	TRUE	reported	ELANE_Elastase	NA	textfile	13671_40_ELANE_Elastase	27.5539
chr14	94380925	rs17580	A	T	-0.1202	5.913e-07	0.024069	35372	ELANE;Elastase	TRUE	reported	ELANE_Elastase	NA	textfile	13671_40_ELANE_Elastase	22.4458
chr15	50061080	rs12903325	G	T	-0.0735	2.881e-14	0.009667	35359	ELANE;Elastase	TRUE	reported	ELANE_Elastase	NA	textfile	13671_40_ELANE_Elastase	52.0276
chr16	490515	rs7194320	C	T	0.1398	2.853e-23	0.014068	35312	ELANE;Elastase	TRUE	reported	ELANE_Elastase	NA	textfile	13671_40_ELANE_Elastase	88.8776
chr17	40032591	rs7502514	G	A	-0.0681	1.553e-14	0.008864	35378	ELANE;Elastase	TRUE	reported	ELANE_Elastase	NA	textfile	13671_40_ELANE_Elastase	53.1223
chr17	58248410	rs145870849	A	G	0.1828	1.935e-10	0.028713	35369	ELANE;Elastase	TRUE	reported	ELANE_Elastase	NA	textfile	13671_40_ELANE_Elastase	36.4786
chr19	613091	rs114094185	T	C	0.1285	1.495e-08	0.022695	35310	ELANE;Elastase	TRUE	reported	ELANE_Elastase	NA	textfile	13671_40_ELANE_Elastase	28.8528
chr19	803220	rs351984	C	T	-0.2185	1.696e-36	0.017318	35311	ELANE;Elastase	TRUE	reported	ELANE_Elastase	NA	textfile	13671_40_ELANE_Elastase	143.268
chr19	850733	rs10409474	G	C	0.4542	1e-200	0.01245	35317	ELANE;Elastase	TRUE	reported	ELANE_Elastase	NA	textfile	13671_40_ELANE_Elastase	1197.84
chr19	871033	rs72984029	A	G	-0.2462	7.049e-98	0.011726	35318	ELANE;Elastase	TRUE	reported	ELANE_Elastase	NA	textfile	13671_40_ELANE_Elastase	396.752
chr19	1008646	rs78914045	A	C	0.2812	1.295e-34	0.022916	35321	ELANE;Elastase	TRUE	reported	ELANE_Elastase	NA	textfile	13671_40_ELANE_Elastase	135.518
chr19	1050344	rs186642113	A	G	0.2097	7.201e-10	0.034033	35322	ELANE;Elastase	TRUE	reported	ELANE_Elastase	NA	textfile	13671_40_ELANE_Elastase	34.1695
[truncated: 4,851 more rows]

## Sheet: SNP
SNP	effect_allele.exposure	other_allele.exposure	effect_allele.outcome	other_allele.outcome	beta.exposure	beta.outcome	eaf.exposure	eaf.outcome	remove	palindromic	ambiguous	id.outcome	chr.outcome	pos.outcome	se.outcome	pval.outcome	samplesize.outcome	outcome	mr_keep.outcome	pval_origin.outcome	data_source.outcome	chr.exposure	pos.exposure	pval.exposure	se.exposure	samplesize.exposure	exposure	mr_keep.exposure	pval_origin.exposure	id.exposure	data_source.exposure	Source	F	action	mr_keep
rs10922094	CATTA	GATTA	G	C	-0.0515	0.0072	NA	NA	TRUE	FALSE	FALSE	GCST90027164	1	196661505	0.0113	0.5235	138086	Amyotrophic lateral sclerosis	TRUE	reported	textfile	chr1	196692375	1.239e-10	0.008004	35339	ABL1;ABL1	TRUE	reported	ABL1_ABL1	textfile	3341_33_ABL1_ABL1	37.26	2	FALSE
rs13208583	T	C	T	C	0.0664	0.0498	NA	NA	FALSE	FALSE	FALSE	GCST90027164	6	32800871	0.0209	0.01736	138086	Amyotrophic lateral sclerosis	TRUE	reported	textfile	chr6	32833094	2.38e-07	0.012851	35435	ABL1;ABL1	TRUE	reported	ABL1_ABL1	textfile	3341_33_ABL1_ABL1	24.0273	2	TRUE
rs137881064	G	T	G	T	-0.4553	0.0197	NA	NA	FALSE	FALSE	FALSE	GCST90027164	14	28322951	0.0554	0.7223	138086	Amyotrophic lateral sclerosis	TRUE	reported	textfile	chr14	27853745	2.613e-07	0.088418	35363	ABL1;ABL1	TRUE	reported	ABL1_ABL1	textfile	3341_33_ABL1_ABL1	23.8647	2	TRUE
rs62300832	G	A	G	A	-0.0927	-0.0334	NA	NA	FALSE	FALSE	FALSE	GCST90027164	4	27317170	0.0396	0.399	138086	Amyotrophic lateral sclerosis	TRUE	reported	textfile	chr4	27315548	3.378e-07	0.018173	35353	ABL1;ABL1	TRUE	reported	ABL1_ABL1	textfile	3341_33_ABL1_ABL1	23.4179	2	TRUE
rs6542680	T	C	T	C	-0.053	-0.0024	NA	NA	FALSE	FALSE	FALSE	GCST90027164	2	3640142	0.0156	0.8781	138086	Amyotrophic lateral sclerosis	TRUE	reported	textfile	chr2	3592552	1.712e-07	0.010137	35332	ABL1;ABL1	TRUE	reported	ABL1_ABL1	textfile	3341_33_ABL1_ABL1	24.6023	2	TRUE
rs72678640	G	A	G	A	0.0921	-0.0241	NA	NA	FALSE	FALSE	FALSE	GCST90027164	14	44409295	0.0255	0.3448	138086	Amyotrophic lateral sclerosis	TRUE	reported	textfile	chr14	43940092	6.055e-07	0.018459	35366	ABL1;ABL1	TRUE	reported	ABL1_ABL1	textfile	3341_33_ABL1_ABL1	22.405	2	TRUE
rs11152071	C	T	C	T	-0.0642	0.0052	NA	NA	FALSE	FALSE	FALSE	GCST90027164	18	56087417	0.0128	0.6857	138086	Amyotrophic lateral sclerosis	TRUE	reported	textfile	chr18	58420185	8.659e-12	0.009404	35367	ACAA1;THIK	TRUE	reported	ACAA1_THIK	textfile	17782_23_ACAA1_THIK	41.9457	2	TRUE
rs112208526	C	T	C	T	-0.1539	0.0059	NA	NA	FALSE	FALSE	FALSE	GCST90027164	3	37418149	0.0487	0.9042	138086	Amyotrophic lateral sclerosis	TRUE	reported	textfile	chr3	37376658	2.645e-11	0.02309	35357	ACAA1;THIK	TRUE	reported	ACAA1_THIK	textfile	17782_23_ACAA1_THIK	39.9827	2	TRUE
rs114653015	T	C	T	C	-0.2068	-0.0157	NA	NA	FALSE	FALSE	FALSE	GCST90027164	3	36700782	0.0377	0.6773	138086	Amyotrophic lateral sclerosis	TRUE	reported	textfile	chr3	36659290	1.051e-13	0.027817	35355	ACAA1;THIK	TRUE	reported	ACAA1_THIK	textfile	17782_23_ACAA1_THIK	49.742	2	TRUE
rs117765914	T	C	T	C	-0.218	-0.0934	NA	NA	FALSE	FALSE	FALSE	GCST90027164	6	163915611	0.0531	0.0789	138086	Amyotrophic lateral sclerosis	TRUE	reported	textfile	chr6	163494579	4.719e-07	0.043276	35372	ACAA1;THIK	TRUE	reported	ACAA1_THIK	textfile	17782_23_ACAA1_THIK	22.8382	2	TRUE
rs1242331	G	A	G	A	0.0554	-0.032	NA	NA	FALSE	FALSE	FALSE	GCST90027164	1	53392908	0.0117	0.006123	138086	Amyotrophic lateral sclerosis	TRUE	reported	textfile	chr1	52927236	1.046e-10	0.008576	35368	ACAA1;THIK	TRUE	reported	ACAA1_THIK	textfile	17782_23_ACAA1_THIK	37.5571	2	TRUE
rs142996134	A	G	A	G	-0.1106	-0.0242	NA	NA	FALSE	FALSE	FALSE	GCST90027164	19	41891202	0.0429	0.5722	138086	Amyotrophic lateral sclerosis	TRUE	reported	textfile	chr19	41385297	8.174e-07	0.022429	35373	ACAA1;THIK	TRUE	reported	ACAA1_THIK	textfile	17782_23_ACAA1_THIK	21.8843	2	TRUE
rs143003308	T	G	T	C	-0.4065	0.0329	NA	NA	TRUE	FALSE	FALSE	GCST90027164	3	35496162	0.0372	0.376	138086	Amyotrophic lateral sclerosis	TRUE	reported	textfile	chr3	35454670	8.619e-08	0.075929	35360	ACAA1;THIK	TRUE	reported	ACAA1_THIK	textfile	17782_23_ACAA1_THIK	25.7958	2	FALSE
rs2229528	G	A	G	A	-0.6028	0.0364	NA	NA	FALSE	FALSE	FALSE	GCST90027164	3	38167095	0.032	0.2552	138086	Amyotrophic lateral sclerosis	TRUE	reported	textfile	chr3	38125604	1e-200	0.012914	35357	ACAA1;THIK	TRUE	reported	ACAA1_THIK	textfile	17782_23_ACAA1_THIK	1960.95	2	TRUE
rs2685096	C	A	C	A	-0.0809	0.003	NA	NA	FALSE	FALSE	FALSE	GCST90027164	3	37813594	0.0116	0.7982	138086	Amyotrophic lateral sclerosis	TRUE	reported	textfile	chr3	37772103	1.04e-21	0.008451	35357	ACAA1;THIK	TRUE	reported	ACAA1_THIK	textfile	17782_23_ACAA1_THIK	82.4752	2	TRUE
rs28362641	T	C	T	C	-0.0812	-0.0125	NA	NA	FALSE	FALSE	FALSE	GCST90027164	3	39149574	0.0145	0.3885	138086	Amyotrophic lateral sclerosis	TRUE	reported	textfile	chr3	39108083	8.592e-14	0.010883	35356	ACAA1;THIK	TRUE	reported	ACAA1_THIK	textfile	17782_23_ACAA1_THIK	50.1023	2	TRUE
rs28629977	C	G	C	G	0.0446	-0.0159	NA	NA	FALSE	TRUE	TRUE	GCST90027164	1	16497272	0.0113	0.16	138086	Amyotrophic lateral sclerosis	TRUE	reported	textfile	chr1	16170777	6.402e-08	0.008248	35386	ACAA1;THIK	TRUE	reported	ACAA1_THIK	textfile	17782_23_ACAA1_THIK	26.3157	2	FALSE
rs4477285	A	G	A	G	-0.0405	-0.0113	NA	NA	FALSE	FALSE	FALSE	GCST90027164	1	94876928	0.0113	0.3181	138086	Amyotrophic lateral sclerosis	TRUE	reported	textfile	chr1	94411372	5.678e-07	0.008097	35353	ACAA1;THIK	TRUE	reported	ACAA1_THIK	textfile	17782_23_ACAA1_THIK	22.5167	2	TRUE
rs4666000	C	T	C	T	0.0526	0.0111	NA	NA	FALSE	FALSE	FALSE	GCST90027164	2	27839369	0.0121	0.3599	138086	Amyotrophic lateral sclerosis	TRUE	reported	textfile	chr2	27616502	5.06e-08	0.009653	35373	ACAA1;THIK	TRUE	reported	ACAA1_THIK	textfile	17782_23_ACAA1_THIK	26.7233	2	TRUE
rs4835265	A	C	A	C	0.0745	-0.0343	NA	NA	FALSE	FALSE	FALSE	GCST90027164	4	146821410	0.0158	0.03026	138086	Amyotrophic lateral sclerosis	TRUE	reported	textfile	chr4	145900258	1.37e-11	0.011019	35360	ACAA1;THIK	TRUE	reported	ACAA1_THIK	textfile	17782_23_ACAA1_THIK	41.1406	2	TRUE
rs71398196	C	G	C	G	0.0529	0.0142	NA	NA	FALSE	TRUE	TRUE	GCST90027164	16	80495710	0.0143	0.3204	138086	Amyotrophic lateral sclerosis	TRUE	reported	textfile	chr16	80461813	1.641e-07	0.010103	35378	ACAA1;THIK	TRUE	reported	ACAA1_THIK	textfile	17782_23_ACAA1_THIK	24.6748	2	FALSE
rs72719670	C	T	C	T	-0.0843	-0.002	NA	NA	FALSE	FALSE	FALSE	GCST90027164	14	74096048	0.0141	0.888	138086	Amyotrophic lateral sclerosis	TRUE	reported	textfile	chr14	73629344	8.044e-20	0.009251	35351	ACAA1;THIK	TRUE	reported	ACAA1_THIK	textfile	17782_23_ACAA1_THIK	74.7344	2	TRUE
rs74770429	C	T	C	T	-0.1323	0.0103	NA	NA	FALSE	FALSE	FALSE	GCST90027164	22	41210141	0.0483	0.8311	138086	Amyotrophic lateral sclerosis	TRUE	reported	textfile	chr22	40814137	2.262e-11	0.019782	35371	ACAA1;THIK	TRUE	reported	ACAA1_THIK	textfile	17782_23_ACAA1_THIK	40.2552	2	TRUE
rs74848784	C	T	C	T	-0.1367	-0.0784	NA	NA	FALSE	FALSE	FALSE	GCST90027164	3	38809692	0.0372	0.0352	138086	Amyotrophic lateral sclerosis	TRUE	reported	textfile	chr3	38768201	1.215e-07	0.025835	35356	ACAA1;THIK	TRUE	reported	ACAA1_THIK	textfile	17782_23_ACAA1_THIK	25.1978	2	TRUE
rs75559943	C	T	C	T	-0.3655	-0.1166	NA	NA	FALSE	FALSE	FALSE	GCST90027164	3	36992912	0.082	0.155	138086	Amyotrophic lateral sclerosis	TRUE	reported	textfile	chr3	36951421	6.964e-08	0.067784	35356	ACAA1;THIK	TRUE	reported	ACAA1_THIK	textfile	17782_23_ACAA1_THIK	26.1675	2	TRUE
rs7625290	G	T	G	T	-0.1782	-0.009	NA	NA	FALSE	FALSE	FALSE	GCST90027164	3	38178290	0.0256	0.7257	138086	Amyotrophic lateral sclerosis	TRUE	reported	textfile	chr3	38136799	6.104e-20	0.019491	35357	ACAA1;THIK	TRUE	reported	ACAA1_THIK	textfile	17782_23_ACAA1_THIK	75.2298	2	TRUE
rs1042663	A	G	A	G	0.0969	0.0208	NA	NA	FALSE	FALSE	FALSE	GCST90027164	6	31905130	0.0191	0.2771	138086	Amyotrophic lateral sclerosis	TRUE	reported	textfile	chr6	31937353	1.132e-12	0.013622	35441	ACADL;ACADL	TRUE	reported	ACADL_ACADL	textfile	17857_6_ACADL_ACADL	45.5416	2	TRUE
rs10922098	T	C	T	C	-0.0889	0.0071	NA	NA	FALSE	FALSE	FALSE	GCST90027164	1	196664651	0.0113	0.5312	138086	Amyotrophic lateral sclerosis	TRUE	reported	textfile	chr1	196695521	1.019e-28	0.007996	35338	ACADL;ACADL	TRUE	reported	ACADL_ACADL	textfile	17857_6_ACADL_ACADL	111.25	2	TRUE
rs11794541	A	T	A	T	-0.0816	0.0181	NA	NA	FALSE	TRUE	TRUE	GCST90027164	9	21673750	0.0198	0.3621	138086	Amyotrophic lateral sclerosis	TRUE	reported	textfile	chr9	21673751	4.937e-07	0.016227	35351	ACADL;ACADL	TRUE	reported	ACADL_ACADL	textfile	17857_6_ACADL_ACADL	22.7586	2	FALSE
rs12478841	G	A	G	A	0.0472	0.0143	NA	NA	FALSE	FALSE	FALSE	GCST90027164	2	27811722	0.0124	0.2461	138086	Amyotrophic lateral sclerosis	TRUE	reported	textfile	chr2	27588855	5.96e-07	0.009454	35373	ACADL;ACADL	TRUE	reported	ACADL_ACADL	textfile	17857_6_ACADL_ACADL	22.4334	2	TRUE
rs1555405	A	G	A	G	-0.0445	-0.017	NA	NA	FALSE	FALSE	FALSE	GCST90027164	14	101176769	0.0131	0.193	138086	Amyotrophic lateral sclerosis	TRUE	reported	textfile	chr14	100710432	2.053e-07	0.008567	35380	ACADL;ACADL	TRUE	reported	ACADL_ACADL	textfile	17857_6_ACADL_ACADL	24.2831	2	TRUE
rs62269916	A	G	A	G	0.1061	0.0249	NA	NA	FALSE	FALSE	FALSE	GCST90027164	3	74397992	0.0345	0.47	138086	Amyotrophic lateral sclerosis	TRUE	reported	textfile	chr3	74348841	8e-07	0.021498	35343	ACADL;ACADL	TRUE	reported	ACADL_ACADL	textfile	17857_6_ACADL_ACADL	21.9218	2	TRUE
rs9902706	T	C	T	C	-0.135	-0.0011	NA	NA	FALSE	FALSE	FALSE	GCST90027164	17	64186988	0.0245	0.9633	138086	Amyotrophic lateral sclerosis	TRUE	reported	textfile	chr17	66190870	2.369e-14	0.017696	35370	ACADL;ACADL	TRUE	reported	ACADL_ACADL	textfile	17857_6_ACADL_ACADL	52.3793	2	TRUE
rs11161468	T	C	T	C	0.2255	-0.016	NA	NA	FALSE	FALSE	FALSE	GCST90027164	1	76192582	0.012	0.1826	138086	Amyotrophic lateral sclerosis	TRUE	reported	textfile	chr1	75726897	4.364e-151	0.008613	35356	ACADM;ACADM	TRUE	reported	ACADM_ACADM	textfile	17333_20_ACADM_ACADM	616.917	2	TRUE
rs11162339	T	C	T	C	-0.0527	0.022	NA	NA	FALSE	FALSE	FALSE	GCST90027164	1	77876153	0.014	0.1167	138086	Amyotrophic lateral sclerosis	TRUE	reported	textfile	chr1	77410468	4.129e-07	0.010409	35356	ACADM;ACADM	TRUE	reported	ACADM_ACADM	textfile	17333_20_ACADM_ACADM	23.0699	2	TRUE
rs55663412	T	C	T	C	0.0805	-0.0219	NA	NA	FALSE	FALSE	FALSE	GCST90027164	5	70999317	0.0288	0.4468	138086	Amyotrophic lateral sclerosis	TRUE	reported	textfile	chr5	71703490	5.529e-07	0.016078	35358	ACADM;ACADM	TRUE	reported	ACADM_ACADM	textfile	17333_20_ACADM_ACADM	22.5616	2	TRUE
rs653833	T	C	T	C	0.0607	0.0299	NA	NA	FALSE	FALSE	FALSE	GCST90027164	1	77169076	0.0184	0.1048	138086	Amyotrophic lateral sclerosis	TRUE	reported	textfile	chr1	76703391	8.052e-08	0.011312	35352	ACADM;ACADM	TRUE	reported	ACADM_ACADM	textfile	17333_20_ACADM_ACADM	25.9144	2	TRUE
rs1047286	A	G	A	G	-0.0499	0.0295	NA	NA	FALSE	FALSE	FALSE	GCST90027164	19	6713262	0.0163	0.07016	138086	Amyotrophic lateral sclerosis	TRUE	reported	textfile	chr19	6713251	1.058e-07	0.009386	35372	ACADS;SCAD	TRUE	reported	ACADS_SCAD	textfile	17393_13_ACADS_SCAD	25.438	2	TRUE
rs10922098	T	C	T	C	-0.2103	0.0071	NA	NA	FALSE	FALSE	FALSE	GCST90027164	1	196664651	0.0113	0.5312	138086	Amyotrophic lateral sclerosis	TRUE	reported	textfile	chr1	196695521	1.902e-146	0.008161	35338	ACADS;SCAD	TRUE	reported	ACADS_SCAD	textfile	17393_13_ACADS_SCAD	597.633	2	TRUE
rs11080290	A	T	A	T	0.052	-0.0052	NA	NA	FALSE	TRUE	TRUE	GCST90027164	17	32989989	0.015	0.7308	138086	Amyotrophic lateral sclerosis	TRUE	reported	textfile	chr17	34662970	1.832e-07	0.00997	35369	ACADS;SCAD	TRUE	reported	ACADS_SCAD	textfile	17393_13_ACADS_SCAD	24.4827	2	FALSE
rs11720167	G	T	G	T	0.1842	-0.0127	NA	NA	FALSE	FALSE	FALSE	GCST90027164	3	165486145	0.0138	0.3565	138086	Amyotrophic lateral sclerosis	TRUE	reported	textfile	chr3	165768357	4.704e-73	0.010189	35339	ACADS;SCAD	TRUE	reported	ACADS_SCAD	textfile	17393_13_ACADS_SCAD	294.143	2	TRUE
rs1408868	C	T	C	T	-0.0655	-0.0064	NA	NA	FALSE	FALSE	FALSE	GCST90027164	1	196153128	0.0155	0.6812	138086	Amyotrophic lateral sclerosis	TRUE	reported	textfile	chr1	196183998	2.72e-08	0.011784	35337	ACADS;SCAD	TRUE	reported	ACADS_SCAD	textfile	17393_13_ACADS_SCAD	27.8061	2	TRUE
rs546886	T	A	T	A	0.0934	0.0034	NA	NA	FALSE	TRUE	TRUE	GCST90027164	3	165384418	0.0161	0.8316	138086	Amyotrophic lateral sclerosis	TRUE	reported	textfile	chr3	165666630	1.089e-13	0.012571	35338	ACADS;SCAD	TRUE	reported	ACADS_SCAD	textfile	17393_13_ACADS_SCAD	49.6817	2	FALSE
rs6120277	CTAA	CTAC	T	G	-0.0787	-0.009	NA	NA	TRUE	FALSE	FALSE	GCST90027164	20	32074157	0.0294	0.7595	138086	Amyotrophic lateral sclerosis	TRUE	reported	textfile	chr20	33486348	6.01e-07	0.015769	35366	ACADS;SCAD	TRUE	reported	ACADS_SCAD	textfile	17393_13_ACADS_SCAD	22.4173	2	FALSE
rs6457457	T	C	T	C	0.1598	0.0071	NA	NA	FALSE	FALSE	FALSE	GCST90027164	6	31878108	0.0222	0.7479	138086	Amyotrophic lateral sclerosis	TRUE	reported	textfile	chr6	31910331	7.873e-23	0.016246	35441	ACADS;SCAD	TRUE	reported	ACADS_SCAD	textfile	17393_13_ACADS_SCAD	87.0769	2	TRUE
rs704	A	G	A	G	0.0472	0.0309	NA	NA	FALSE	FALSE	FALSE	GCST90027164	17	26694861	0.0111	0.005385	138086	Amyotrophic lateral sclerosis	TRUE	reported	textfile	chr17	28367840	4.549e-09	0.008051	35360	ACADS;SCAD	TRUE	reported	ACADS_SCAD	textfile	17393_13_ACADS_SCAD	30.9333	2	TRUE
rs7513100	C	T	C	T	0.0589	-0.0289	NA	NA	FALSE	FALSE	FALSE	GCST90027164	1	198035065	0.0156	0.06451	138086	Amyotrophic lateral sclerosis	TRUE	reported	textfile	chr1	198065935	1.756e-07	0.011276	35343	ACADS;SCAD	TRUE	reported	ACADS_SCAD	textfile	17393_13_ACADS_SCAD	24.5563	2	TRUE
rs10922098	T	C	T	C	-0.043	0.0071	NA	NA	FALSE	FALSE	FALSE	GCST90027164	1	196664651	0.0113	0.5312	138086	Amyotrophic lateral sclerosis	TRUE	reported	textfile	chr1	196695521	6.501e-08	0.007956	35338	ACADSB;acyl-Coenzyme-A-dehydrogenase	TRUE	reported	ACADSB_acyl_Coenzyme_A_dehydrogenase	textfile	17403_14_ACADSB_acyl_Coenzyme_A_dehydrogenase	26.29	2	TRUE
rs150511525	T	C	T	C	0.2408	0.0369	NA	NA	FALSE	FALSE	FALSE	GCST90027164	10	72793061	0.0513	0.4723	138086	Amyotrophic lateral sclerosis	TRUE	reported	textfile	chr10	71033304	1.577e-07	0.045925	35371	ACADSB;acyl-Coenzyme-A-dehydrogenase	TRUE	reported	ACADSB_acyl_Coenzyme_A_dehydrogenase	textfile	17403_14_ACADSB_acyl_Coenzyme_A_dehydrogenase	24.7433	2	TRUE
rs1706435	G	A	G	A	0.0594	0.0073	NA	NA	FALSE	FALSE	FALSE	GCST90027164	3	165461476	0.0112	0.5153	138086	Amyotrophic lateral sclerosis	TRUE	reported	textfile	chr3	165743688	1.667e-13	0.008056	35339	ACADSB;acyl-Coenzyme-A-dehydrogenase	TRUE	reported	ACADSB_acyl_Coenzyme_A_dehydrogenase	textfile	17403_14_ACADSB_acyl_Coenzyme_A_dehydrogenase	48.9301	2	TRUE
rs7894710	A	C	A	C	-0.1194	0.0012	NA	NA	FALSE	FALSE	FALSE	GCST90027164	10	124843464	0.0176	0.9467	138086	Amyotrophic lateral sclerosis	TRUE	reported	textfile	chr10	123083948	5.065e-20	0.013031	35382	ACADSB;acyl-Coenzyme-A-dehydrogenase	TRUE	reported	ACADSB_acyl_Coenzyme_A_dehydrogenase	textfile	17403_14_ACADSB_acyl_Coenzyme_A_dehydrogenase	75.5606	2	TRUE
rs7913063	T	A	T	A	0.1687	0.0007	NA	NA	FALSE	TRUE	TRUE	GCST90027164	10	124798683	0.0205	0.9737	138086	Amyotrophic lateral sclerosis	TRUE	reported	textfile	chr10	123039167	4.318e-36	0.013449	35382	ACADSB;acyl-Coenzyme-A-dehydrogenase	TRUE	reported	ACADSB_acyl_Coenzyme_A_dehydrogenase	textfile	17403_14_ACADSB_acyl_Coenzyme_A_dehydrogenase	141.61	2	FALSE
rs79254850	T	C	T	C	-0.1828	0.0998	NA	NA	FALSE	FALSE	FALSE	GCST90027164	7	130827699	0.0532	0.06075	138086	Amyotrophic lateral sclerosis	TRUE	reported	textfile	chr7	131142940	2.466e-08	0.032785	35359	ACADSB;acyl-Coenzyme-A-dehydrogenase	TRUE	reported	ACADSB_acyl_Coenzyme_A_dehydrogenase	textfile	17403_14_ACADSB_acyl_Coenzyme_A_dehydrogenase	27.9798	2	TRUE
rs117516871	A	C	A	C	-0.1613	-0.0107	NA	NA	FALSE	FALSE	FALSE	GCST90027164	11	46312214	0.0596	0.8578	138086	Amyotrophic lateral sclerosis	TRUE	reported	textfile	chr11	46290663	7.34e-07	0.032572	35376	ACADVL;ACADV	TRUE	reported	ACADVL_ACADV	textfile	19262_219_ACADVL_ACADV	22.071	2	TRUE
rs13394512	C	T	C	T	-0.0418	0.0015	NA	NA	FALSE	FALSE	FALSE	GCST90027164	2	31280138	0.0121	0.8987	138086	Amyotrophic lateral sclerosis	TRUE	reported	textfile	chr2	31057272	2.959e-07	0.008154	35364	ACADVL;ACADV	TRUE	reported	ACADVL_ACADV	textfile	19262_219_ACADVL_ACADV	23.6512	2	TRUE
rs1354034	C	T	C	T	0.0413	-0.016	NA	NA	FALSE	FALSE	FALSE	GCST90027164	3	56849749	0.0112	0.1542	138086	Amyotrophic lateral sclerosis	TRUE	reported	textfile	chr3	56815721	3.473e-07	0.008105	35356	ACADVL;ACADV	TRUE	reported	ACADVL_ACADV	textfile	19262_219_ACADVL_ACADV	23.3688	2	TRUE
rs507506	G	A	G	A	-0.0482	0.0162	NA	NA	FALSE	FALSE	FALSE	GCST90027164	17	7118322	0.0114	0.1566	138086	Amyotrophic lateral sclerosis	TRUE	reported	textfile	chr17	7215003	1.157e-09	0.00792	35376	ACADVL;ACADV	TRUE	reported	ACADVL_ACADV	textfile	19262_219_ACADVL_ACADV	33.3339	2	TRUE
rs111072793	A	C	A	C	0.057	0.0058	NA	NA	FALSE	FALSE	FALSE	GCST90027164	17	7079593	0.0155	0.7093	138086	Amyotrophic lateral sclerosis	TRUE	reported	textfile	chr17	7176274	1.983e-08	0.010154	35358	ACE;ACE	TRUE	reported	ACE_ACE	textfile	10714_7_ACE_ACE	28.3608	2	TRUE
rs112530861	G	T	G	T	0.2983	0.0014	NA	NA	FALSE	FALSE	FALSE	GCST90027164	17	61801586	0.0505	0.9777	138086	Amyotrophic lateral sclerosis	TRUE	reported	textfile	chr17	63724226	8.747e-09	0.051848	35356	ACE;ACE	TRUE	reported	ACE_ACE	textfile	10714_7_ACE_ACE	29.791	2	TRUE
rs141042523	C	G	C	G	0.1308	0.0032	NA	NA	FALSE	TRUE	TRUE	GCST90027164	9	135324155	0.0509	0.9503	138086	Amyotrophic lateral sclerosis	TRUE	reported	textfile	chr9	132448768	3.703e-07	0.02573	35359	ACE;ACE	TRUE	reported	ACE_ACE	textfile	10714_7_ACE_ACE	23.2583	2	FALSE
rs148768565	T	C	T	C	0.277	-0.0245	NA	NA	FALSE	FALSE	FALSE	GCST90027164	17	61576985	0.039	0.5307	138086	Amyotrophic lateral sclerosis	TRUE	reported	textfile	chr17	63499624	2.785e-29	0.024658	35356	ACE;ACE	TRUE	reported	ACE_ACE	textfile	10714_7_ACE_ACE	113.576	2	TRUE
rs2429385	A	G	A	G	-0.2106	-0.0321	NA	NA	FALSE	FALSE	FALSE	GCST90027164	17	60776799	0.0285	0.2602	138086	Amyotrophic lateral sclerosis	TRUE	reported	textfile	chr17	62699438	2.568e-26	0.019842	35356	ACE;ACE	TRUE	reported	ACE_ACE	textfile	10714_7_ACE_ACE	101.388	2	TRUE
rs3205136	A	C	A	C	0.2238	-0.0328	NA	NA	FALSE	FALSE	FALSE	GCST90027164	9	136126631	0.0186	0.07694	138086	Amyotrophic lateral sclerosis	TRUE	reported	textfile	chr9	133251244	3.124e-63	0.013333	35355	ACE;ACE	TRUE	reported	ACE_ACE	textfile	10714_7_ACE_ACE	253.575	2	TRUE
rs35166255	A	G	A	G	0.2641	-0.013	NA	NA	FALSE	FALSE	FALSE	GCST90027164	11	126301756	0.0332	0.6948	138086	Amyotrophic lateral sclerosis	TRUE	reported	textfile	chr11	126431861	7.107e-39	0.020251	35359	ACE;ACE	TRUE	reported	ACE_ACE	textfile	10714_7_ACE_ACE	153.069	2	TRUE
rs4968748	A	G	A	G	-0.3472	-0.0078	NA	NA	FALSE	FALSE	FALSE	GCST90027164	17	61069500	0.014	0.577	138086	Amyotrophic lateral sclerosis	TRUE	reported	textfile	chr17	62992139	1e-200	0.009319	35357	ACE;ACE	TRUE	reported	ACE_ACE	textfile	10714_7_ACE_ACE	1249.29	2	TRUE
rs600038	T	C	T	C	0.3376	-0.0262	NA	NA	FALSE	FALSE	FALSE	GCST90027164	9	136151806	0.0133	0.04935	138086	Amyotrophic lateral sclerosis	TRUE	reported	textfile	chr9	133276354	1e-200	0.010929	35359	ACE;ACE	TRUE	reported	ACE_ACE	textfile	10714_7_ACE_ACE	858.789	2	TRUE
rs611593	T	G	T	G	-0.0745	-0.0056	NA	NA	FALSE	FALSE	FALSE	GCST90027164	11	126188379	0.0141	0.6893	138086	Amyotrophic lateral sclerosis	TRUE	reported	textfile	chr11	126318484	1.251e-12	0.010494	35364	ACE;ACE	TRUE	reported	ACE_ACE	textfile	10714_7_ACE_ACE	45.36	2	TRUE
rs79593721	T	C	T	C	-0.1963	-0.0564	NA	NA	FALSE	FALSE	FALSE	GCST90027164	17	62376125	0.0474	0.2342	138086	Amyotrophic lateral sclerosis	TRUE	reported	textfile	chr17	64298765	2.091e-16	0.02389	35356	ACE;ACE	TRUE	reported	ACE_ACE	textfile	10714_7_ACE_ACE	60.7646	2	TRUE
rs8103531	T	C	T	C	0.0439	-0.0057	NA	NA	FALSE	FALSE	FALSE	GCST90027164	19	41891974	0.0113	0.6117	138086	Amyotrophic lateral sclerosis	TRUE	reported	textfile	chr19	41386069	3.147e-08	0.007934	35360	ACE;ACE	TRUE	reported	ACE_ACE	textfile	10714_7_ACE_ACE	27.5542	2	TRUE
rs4980320	C	T	C	T	0.0463	-0.0253	NA	NA	FALSE	FALSE	FALSE	GCST90027164	11	198986	0.0123	0.03908	138086	Amyotrophic lateral sclerosis	TRUE	reported	textfile	chr11	198986	9.288e-09	0.008062	35352	ACE2;ACE2	TRUE	reported	ACE2_ACE2	textfile	2805_6_ACE2_ACE2	29.6838	2	TRUE
rs72706718	A	C	A	C	-0.0804	-0.0071	NA	NA	FALSE	FALSE	FALSE	GCST90027164	5	1884638	0.0266	0.7897	138086	Amyotrophic lateral sclerosis	TRUE	reported	textfile	chr5	1884524	8.296e-07	0.016314	35294	ACE2;ACE2	TRUE	reported	ACE2_ACE2	textfile	2805_6_ACE2_ACE2	21.8592	2	TRUE
rs1706435	G	A	G	A	0.072	0.0073	NA	NA	FALSE	FALSE	FALSE	GCST90027164	3	165461476	0.0112	0.5153	138086	Amyotrophic lateral sclerosis	TRUE	reported	textfile	chr3	165743688	9.797e-19	0.008147	35339	ACHE;ACES	TRUE	reported	ACHE_ACES	textfile	15553_22_ACHE_ACES	70.293	2	TRUE
rs389512	C	G	C	G	0.0854	0.0101	NA	NA	FALSE	TRUE	TRUE	GCST90027164	6	31947594	0.0162	0.532	138086	Amyotrophic lateral sclerosis	TRUE	reported	textfile	chr6	31979817	4.006e-14	0.011295	35440	ACHE;ACES	TRUE	reported	ACHE_ACES	textfile	15553_22_ACHE_ACES	51.45	2	FALSE
rs572515	G	A	G	A	-0.0811	0.0058	NA	NA	FALSE	FALSE	FALSE	GCST90027164	1	196646261	0.0114	0.6079	138086	Amyotrophic lateral sclerosis	TRUE	reported	textfile	chr1	196677131	7.242e-24	0.008051	35338	ACHE;ACES	TRUE	reported	ACHE_ACES	textfile	15553_22_ACHE_ACES	91.3239	2	TRUE
rs6457457	T	C	T	C	0.1022	0.0071	NA	NA	FALSE	FALSE	FALSE	GCST90027164	6	31878108	0.0222	0.7479	138086	Amyotrophic lateral sclerosis	TRUE	reported	textfile	chr6	31910331	1.432e-10	0.015938	35441	ACHE;ACES	TRUE	reported	ACHE_ACES	textfile	15553_22_ACHE_ACES	37.0064	2	TRUE
rs1046207	G	C	G	C	-0.434	0.0061	NA	NA	FALSE	TRUE	TRUE	GCST90027164	2	218476	0.0261	0.8157	138086	Amyotrophic lateral sclerosis	TRUE	reported	textfile	chr2	218476	1.616e-89	0.021634	35314	ACP1;PPAC	TRUE	reported	ACP1_PPAC	textfile	3858_5_ACP1_PPAC	362.2	2	FALSE
rs12211088	A	T	T	G	-1.4419	-0.0187	NA	NA	TRUE	TRUE	TRUE	GCST90027164	6	85336363	0.0111	0.09121	138086	Amyotrophic lateral sclerosis	TRUE	reported	textfile	chr6	84626645	8.202e-07	0.292445	35345	ACP1;PPAC	TRUE	reported	ACP1_PPAC	textfile	3858_5_ACP1_PPAC	21.8788	2	FALSE
rs145943726	C	A	C	A	-0.0775	-0.0048	NA	NA	FALSE	FALSE	FALSE	GCST90027164	3	125124295	0.0303	0.8748	138086	Amyotrophic lateral sclerosis	TRUE	reported	textfile	chr3	125405451	5.912e-08	0.014295	35368	ACP1;PPAC	TRUE	reported	ACP1_PPAC	textfile	3858_5_ACP1_PPAC	26.4532	2	TRUE
rs189763616	T	A	T	A	-0.1285	-0.0383	NA	NA	FALSE	TRUE	TRUE	GCST90027164	15	96319442	0.0496	0.4397	138086	Amyotrophic lateral sclerosis	TRUE	reported	textfile	chr15	95776213	5.235e-07	0.02561	35367	ACP1;PPAC	TRUE	reported	ACP1_PPAC	textfile	3858_5_ACP1_PPAC	22.6584	2	FALSE
rs2685218	G	A	G	A	-0.0861	-0.0072	NA	NA	FALSE	FALSE	FALSE	GCST90027164	2	491149	0.0113	0.5224	138086	Amyotrophic lateral sclerosis	TRUE	reported	textfile	chr2	491149	2.761e-25	0.008287	35303	ACP1;PPAC	TRUE	reported	ACP1_PPAC	textfile	3858_5_ACP1_PPAC	97.1525	2	TRUE
rs34464813	A	G	A	G	0.0766	-0.0135	NA	NA	FALSE	FALSE	FALSE	GCST90027164	2	2768946	0.0151	0.3685	138086	Amyotrophic lateral sclerosis	TRUE	reported	textfile	chr2	2765174	1.025e-12	0.010748	35310	ACP1;PPAC	TRUE	reported	ACP1_PPAC	textfile	3858_5_ACP1_PPAC	45.7135	2	TRUE
rs4854368	C	A	C	A	0.2128	-0.0177	NA	NA	FALSE	FALSE	FALSE	GCST90027164	2	746493	0.0126	0.161	138086	Amyotrophic lateral sclerosis	TRUE	reported	textfile	chr2	746493	6.507e-122	0.009063	35303	ACP1;PPAC	TRUE	reported	ACP1_PPAC	textfile	3858_5_ACP1_PPAC	496.183	2	TRUE
rs62119005	T	C	T	C	-0.054	0.009	NA	NA	FALSE	FALSE	FALSE	GCST90027164	2	3215908	0.0116	0.4379	138086	Amyotrophic lateral sclerosis	TRUE	reported	textfile	chr2	3212137	4.78e-11	0.00821	35326	ACP1;PPAC	TRUE	reported	ACP1_PPAC	textfile	3858_5_ACP1_PPAC	38.9353	2	TRUE
rs75257291	T	C	T	C	-0.3219	0.0321	NA	NA	FALSE	FALSE	FALSE	GCST90027164	2	384551	0.0436	0.4612	138086	Amyotrophic lateral sclerosis	TRUE	reported	textfile	chr2	384551	1.583e-15	0.040387	35300	ACP1;PPAC	TRUE	reported	ACP1_PPAC	textfile	3858_5_ACP1_PPAC	57.1744	2	TRUE
rs9678693	G	A	G	A	0.1716	-0.0021	NA	NA	FALSE	FALSE	FALSE	GCST90027164	2	1633504	0.0123	0.8661	138086	Amyotrophic lateral sclerosis	TRUE	reported	textfile	chr2	1629732	1.8e-80	0.009033	35304	ACP1;PPAC	TRUE	reported	ACP1_PPAC	textfile	3858_5_ACP1_PPAC	324.798	2	TRUE
rs10253113	G	A	G	A	0.0605	0.0109	NA	NA	FALSE	FALSE	FALSE	GCST90027164	7	130009311	0.012	0.3656	138086	Amyotrophic lateral sclerosis	TRUE	reported	textfile	chr7	130369470	8.705e-12	0.008863	35354	ADAMTS13;ATS13	TRUE	reported	ADAMTS13_ATS13	textfile	3175_51_ADAMTS13_ATS13	41.9365	2	TRUE
rs1057941	A	G	A	G	0.0427	-0.0185	NA	NA	FALSE	FALSE	FALSE	GCST90027164	1	155186742	0.0115	0.1063	138086	Amyotrophic lateral sclerosis	TRUE	reported	textfile	chr1	155216951	1.267e-07	0.008082	35365	ADAMTS13;ATS13	TRUE	reported	ADAMTS13_ATS13	textfile	3175_51_ADAMTS13_ATS13	25.1224	2	TRUE
rs111587591	T	C	T	C	0.6504	-0.0309	NA	NA	FALSE	FALSE	FALSE	GCST90027164	9	136283890	0.0342	0.3667	138086	Amyotrophic lateral sclerosis	TRUE	reported	textfile	chr9	133418770	1e-200	0.021484	35372	ADAMTS13;ATS13	TRUE	reported	ADAMTS13_ATS13	textfile	3175_51_ADAMTS13_ATS13	824.847	2	TRUE
rs112814955	A	G	A	G	0.0994	-0.0154	NA	NA	FALSE	FALSE	FALSE	GCST90027164	12	6225931	0.0257	0.5502	138086	Amyotrophic lateral sclerosis	TRUE	reported	textfile	chr12	6116765	6.848e-14	0.01327	35381	ADAMTS13;ATS13	TRUE	reported	ADAMTS13_ATS13	textfile	3175_51_ADAMTS13_ATS13	50.4979	2	TRUE
rs1140546	G	A	G	A	0.0441	0.0377	NA	NA	FALSE	FALSE	FALSE	GCST90027164	6	31322888	0.0129	0.003591	138086	Amyotrophic lateral sclerosis	TRUE	reported	textfile	chr6	31355111	8.712e-08	0.00824	35440	ADAMTS13;ATS13	TRUE	reported	ADAMTS13_ATS13	textfile	3175_51_ADAMTS13_ATS13	25.779	2	TRUE
rs11790004	T	C	T	C	0.0645	-0.0211	NA	NA	FALSE	FALSE	FALSE	GCST90027164	9	102923118	0.018	0.2399	138086	Amyotrophic lateral sclerosis	TRUE	reported	textfile	chr9	100160836	7.104e-08	0.01197	35345	ADAMTS13;ATS13	TRUE	reported	ADAMTS13_ATS13	textfile	3175_51_ADAMTS13_ATS13	26.1321	2	TRUE
rs11810143	G	A	G	A	0.0622	-0.0025	NA	NA	FALSE	FALSE	FALSE	GCST90027164	1	161480649	0.0162	0.8759	138086	Amyotrophic lateral sclerosis	TRUE	reported	textfile	chr1	161510859	7.664e-08	0.011572	35351	ADAMTS13;ATS13	TRUE	reported	ADAMTS13_ATS13	textfile	3175_51_ADAMTS13_ATS13	26.002	2	TRUE
rs12318001	C	T	C	T	-0.0764	0.0039	NA	NA	FALSE	FALSE	FALSE	GCST90027164	12	104974951	0.0186	0.8331	138086	Amyotrophic lateral sclerosis	TRUE	reported	textfile	chr12	104581173	2.412e-08	0.013693	35359	ADAMTS13;ATS13	TRUE	reported	ADAMTS13_ATS13	textfile	3175_51_ADAMTS13_ATS13	28.0177	2	TRUE
rs1389065	A	G	A	G	-0.0572	-0.0101	NA	NA	FALSE	FALSE	FALSE	GCST90027164	12	91778141	0.0132	0.4452	138086	Amyotrophic lateral sclerosis	TRUE	reported	textfile	chr12	91384364	3.24e-09	0.009664	35356	ADAMTS13;ATS13	TRUE	reported	ADAMTS13_ATS13	textfile	3175_51_ADAMTS13_ATS13	31.5298	2	TRUE
rs1433210	C	A	C	A	0.0779	-0.0063	NA	NA	FALSE	FALSE	FALSE	GCST90027164	4	124766956	0.0128	0.6229	138086	Amyotrophic lateral sclerosis	TRUE	reported	textfile	chr4	123845801	5.058e-15	0.009955	35351	ADAMTS13;ATS13	TRUE	reported	ADAMTS13_ATS13	textfile	3175_51_ADAMTS13_ATS13	55.1106	2	TRUE
rs145007118	T	C	T	C	-0.2348	-0.0112	NA	NA	FALSE	FALSE	FALSE	GCST90027164	9	136053324	0.0485	0.8168	138086	Amyotrophic lateral sclerosis	TRUE	reported	textfile	chr9	133177937	3.107e-10	0.037309	35369	ADAMTS13;ATS13	TRUE	reported	ADAMTS13_ATS13	textfile	3175_51_ADAMTS13_ATS13	35.6461	2	TRUE
rs164505	T	C	T	C	-0.0419	0.0156	NA	NA	FALSE	FALSE	FALSE	GCST90027164	5	141414231	0.0125	0.2108	138086	Amyotrophic lateral sclerosis	TRUE	reported	textfile	chr5	142034666	4.911e-07	0.00833	35369	ADAMTS13;ATS13	TRUE	reported	ADAMTS13_ATS13	textfile	3175_51_ADAMTS13_ATS13	22.7709	2	TRUE
rs2510238	G	A	G	A	0.1072	0.0037	NA	NA	FALSE	FALSE	FALSE	GCST90027164	9	136699229	0.0152	0.8076	138086	Amyotrophic lateral sclerosis	TRUE	reported	textfile	chr9	133834107	6.377e-26	0.010182	35370	ADAMTS13;ATS13	TRUE	reported	ADAMTS13_ATS13	textfile	3175_51_ADAMTS13_ATS13	99.7622	2	TRUE
rs2542243	A	G	A	G	-0.139	0.107	NA	NA	FALSE	FALSE	FALSE	GCST90027164	9	132366289	0.0385	0.005394	138086	Amyotrophic lateral sclerosis	TRUE	reported	textfile	chr9	129604010	1.092e-08	0.024319	35362	ADAMTS13;ATS13	TRUE	reported	ADAMTS13_ATS13	textfile	3175_51_ADAMTS13_ATS13	29.4023	2	TRUE
rs2927608	A	G	A	G	0.0682	-0.0055	NA	NA	FALSE	FALSE	FALSE	GCST90027164	5	96252432	0.0112	0.6205	138086	Amyotrophic lateral sclerosis	TRUE	reported	textfile	chr5	96916728	5.725e-18	0.007895	35348	ADAMTS13;ATS13	TRUE	reported	ADAMTS13_ATS13	textfile	3175_51_ADAMTS13_ATS13	67.1594	2	TRUE
rs3747207	A	G	A	G	0.0603	-0.0073	NA	NA	FALSE	FALSE	FALSE	GCST90027164	22	44324855	0.014	0.6004	138086	Amyotrophic lateral sclerosis	TRUE	reported	textfile	chr22	43928975	1.355e-10	0.009391	35372	ADAMTS13;ATS13	TRUE	reported	ADAMTS13_ATS13	textfile	3175_51_ADAMTS13_ATS13	37.1068	2	TRUE
rs41302905	T	C	T	C	-0.8541	0.032	NA	NA	FALSE	FALSE	FALSE	GCST90027164	9	136131316	0.0371	0.3888	138086	Amyotrophic lateral sclerosis	TRUE	reported	textfile	chr9	133255929	1e-200	0.027088	35370	ADAMTS13;ATS13	TRUE	reported	ADAMTS13_ATS13	textfile	3175_51_ADAMTS13_ATS13	894.759	2	TRUE
rs4902651	T	C	T	C	0.0408	0.0088	NA	NA	FALSE	FALSE	FALSE	GCST90027164	14	69272125	0.011	0.4237	138086	Amyotrophic lateral sclerosis	TRUE	reported	textfile	chr14	68805408	2.224e-07	0.007877	35357	ADAMTS13;ATS13	TRUE	reported	ADAMTS13_ATS13	textfile	3175_51_ADAMTS13_ATS13	24.1458	2	TRUE
rs56254331	C	A	C	A	0.0602	-0.0294	NA	NA	FALSE	FALSE	FALSE	GCST90027164	19	41826020	0.0173	0.08813	138086	Amyotrophic lateral sclerosis	TRUE	reported	textfile	chr19	41320115	4.206e-09	0.010245	35375	ADAMTS13;ATS13	TRUE	reported	ADAMTS13_ATS13	textfile	3175_51_ADAMTS13_ATS13	31.075	2	TRUE
rs62575963	T	A	T	A	-0.4236	0.0023	NA	NA	FALSE	TRUE	TRUE	GCST90027164	9	136194006	0.0198	0.9083	138086	Amyotrophic lateral sclerosis	TRUE	reported	textfile	chr9	133327169	1e-200	0.013534	35371	ADAMTS13;ATS13	TRUE	reported	ADAMTS13_ATS13	textfile	3175_51_ADAMTS13_ATS13	881.662	2	FALSE
rs6837794	T	C	T	C	-0.0469	-0.0084	NA	NA	FALSE	FALSE	FALSE	GCST90027164	4	175087242	0.0117	0.4724	138086	Amyotrophic lateral sclerosis	TRUE	reported	textfile	chr4	174166091	3.545e-09	0.007944	35367	ADAMTS13;ATS13	TRUE	reported	ADAMTS13_ATS13	textfile	3175_51_ADAMTS13_ATS13	31.3697	2	TRUE
rs75653292	T	C	T	C	-0.2398	0.0081	NA	NA	FALSE	FALSE	FALSE	GCST90027164	9	135851694	0.0236	0.7306	138086	Amyotrophic lateral sclerosis	TRUE	reported	textfile	chr9	132976307	1.753e-55	0.015283	35367	ADAMTS13;ATS13	TRUE	reported	ADAMTS13_ATS13	textfile	3175_51_ADAMTS13_ATS13	221.576	2	TRUE
rs7720230	G	T	G	T	0.0395	0.0243	NA	NA	FALSE	FALSE	FALSE	GCST90027164	5	131592405	0.011	0.02765	138086	Amyotrophic lateral sclerosis	TRUE	reported	textfile	chr5	132256712	8.176e-07	0.00801	35352	ADAMTS13;ATS13	TRUE	reported	ADAMTS13_ATS13	textfile	3175_51_ADAMTS13_ATS13	21.8863	2	TRUE
rs7739314	C	A	C	A	-0.0445	0.009	NA	NA	FALSE	FALSE	FALSE	GCST90027164	6	147709180	0.012	0.4504	138086	Amyotrophic lateral sclerosis	TRUE	reported	textfile	chr6	147388044	1.957e-08	0.007924	35353	ADAMTS13;ATS13	TRUE	reported	ADAMTS13_ATS13	textfile	3175_51_ADAMTS13_ATS13	28.384	2	TRUE
rs9957318	G	A	G	A	0.0545	-0.0041	NA	NA	FALSE	FALSE	FALSE	GCST90027164	18	33039106	0.0115	0.7247	138086	Amyotrophic lateral sclerosis	TRUE	reported	textfile	chr18	35459142	1.754e-11	0.008104	35331	ADAMTS13;ATS13	TRUE	reported	ADAMTS13_ATS13	textfile	3175_51_ADAMTS13_ATS13	40.704	2	TRUE
rs4971395	G	A	G	A	-0.1154	-0.0028	NA	NA	FALSE	FALSE	FALSE	GCST90027164	2	1151869	0.0348	0.936	138086	Amyotrophic lateral sclerosis	TRUE	reported	textfile	chr2	1156183	1.304e-07	0.021863	35303	ADCYAP1;PACA	TRUE	reported	ADCYAP1_PACA	textfile	8285_64_ADCYAP1_PACA	25.0746	2	TRUE
rs80197247	A	G	A	G	-0.1458	-0.0138	NA	NA	FALSE	FALSE	FALSE	GCST90027164	7	69788523	0.0509	0.7867	138086	Amyotrophic lateral sclerosis	TRUE	reported	textfile	chr7	70323537	9.292e-07	0.029718	35360	ADCYAP1;PACA	TRUE	reported	ADCYAP1_PACA	textfile	8285_64_ADCYAP1_PACA	21.663	2	TRUE
rs2322310	C	T	C	T	-0.1109	0.008	NA	NA	FALSE	FALSE	FALSE	GCST90027164	4	142963776	0.0245	0.7443	138086	Amyotrophic lateral sclerosis	TRUE	reported	textfile	chr4	142042623	3.737e-07	0.021823	35357	ADCYAP1;PACAP-27	TRUE	reported	ADCYAP1_PACAP_27	textfile	8446_4_ADCYAP1_PACAP_27	23.2422	2	TRUE
rs412852	A	G	A	G	-0.0409	0.0162	NA	NA	FALSE	FALSE	FALSE	GCST90027164	1	196703707	0.0112	0.1487	138086	Amyotrophic lateral sclerosis	TRUE	reported	textfile	chr1	196734577	1.971e-07	0.007862	35339	ADCYAP1;PACAP-27	TRUE	reported	ADCYAP1_PACAP_27	textfile	8446_4_ADCYAP1_PACAP_27	24.357	2	TRUE
rs113723791	T	C	G	C	0.3994	0.0648	NA	NA	TRUE	FALSE	FALSE	GCST90027164	2	149884871	0.0576	0.2605	138086	Amyotrophic lateral sclerosis	TRUE	reported	textfile	chr2	149028357	6.789e-07	0.080406	35351	ADCYAP1;PACAP-38	TRUE	reported	ADCYAP1_PACAP_38	textfile	8450_36_ADCYAP1_PACAP_38	22.2066	2	FALSE
rs2923783	TTTTTTTTTGGGT	GTTTTTTTTGGGT	A	C	0.0412	-0.015	NA	NA	TRUE	FALSE	FALSE	GCST90027164	8	101972509	0.0124	0.2276	138086	Amyotrophic lateral sclerosis	TRUE	reported	textfile	chr8	100960281	6.909e-07	0.0083	35351	ADCYAP1;PACAP-38	TRUE	reported	ADCYAP1_PACAP_38	textfile	8450_36_ADCYAP1_PACAP_38	22.1759	2	FALSE
rs354221	T	C	T	C	-0.0791	0.0034	NA	NA	FALSE	FALSE	FALSE	GCST90027164	2	54925679	0.0179	0.8499	138086	Amyotrophic lateral sclerosis	TRUE	reported	textfile	chr2	54698542	3.365e-07	0.015504	35345	ADCYAP1;PACAP-38	TRUE	reported	ADCYAP1_PACAP_38	textfile	8450_36_ADCYAP1_PACAP_38	23.4265	2	TRUE
rs6542680	T	C	T	C	-0.0778	-0.0024	NA	NA	FALSE	FALSE	FALSE	GCST90027164	2	3640142	0.0156	0.8781	138086	Amyotrophic lateral sclerosis	TRUE	reported	textfile	chr2	3592552	2.453e-14	0.010204	35332	ADCYAP1;PACAP-38	TRUE	reported	ADCYAP1_PACAP_38	textfile	8450_36_ADCYAP1_PACAP_38	52.3192	2	TRUE
rs71585211	T	C	T	C	0.2094	-0.0242	NA	NA	FALSE	FALSE	FALSE	GCST90027164	5	118670368	0.0409	0.554	138086	Amyotrophic lateral sclerosis	TRUE	reported	textfile	chr5	119334673	5.688e-07	0.041867	35362	ADCYAP1;PACAP-38	TRUE	reported	ADCYAP1_PACAP_38	textfile	8450_36_ADCYAP1_PACAP_38	22.514	2	TRUE
rs9970075	G	T	G	T	-0.0449	0.0145	NA	NA	FALSE	FALSE	FALSE	GCST90027164	1	196673430	0.0112	0.1968	138086	Amyotrophic lateral sclerosis	TRUE	reported	textfile	chr1	196704300	1.713e-08	0.007963	35339	ADCYAP1;PACAP-38	TRUE	reported	ADCYAP1_PACAP_38	textfile	8450_36_ADCYAP1_PACAP_38	28.6142	2	TRUE
rs10922094	CATTA	GATTA	G	C	-0.0464	0.0072	NA	NA	TRUE	FALSE	FALSE	GCST90027164	1	196661505	0.0113	0.5235	138086	Amyotrophic lateral sclerosis	TRUE	reported	textfile	chr1	196692375	7.539e-09	0.00803	35339	ADH1B;ADH1B	TRUE	reported	ADH1B_ADH1B	textfile	9834_62_ADH1B_ADH1B	30.0502	2	FALSE
rs1229984	C	T	C	T	0.4338	-0.0334	NA	NA	FALSE	FALSE	FALSE	GCST90027164	4	100239319	0.0305	0.2733	138086	Amyotrophic lateral sclerosis	TRUE	reported	textfile	chr4	99318162	3.531e-12	0.062374	35344	ADH1B;ADH1B	TRUE	reported	ADH1B_ADH1B	textfile	9834_62_ADH1B_ADH1B	43.5326	2	TRUE
rs1355538	G	A	G	A	-0.0423	-0.007	NA	NA	FALSE	FALSE	FALSE	GCST90027164	3	165505177	0.0112	0.53	138086	Amyotrophic lateral sclerosis	TRUE	reported	textfile	chr3	165787389	1.356e-07	0.008025	35338	ADH1B;ADH1B	TRUE	reported	ADH1B_ADH1B	textfile	9834_62_ADH1B_ADH1B	25.0054	2	TRUE
rs3747207	A	G	A	G	0.0472	-0.0073	NA	NA	FALSE	FALSE	FALSE	GCST90027164	22	44324855	0.014	0.6004	138086	Amyotrophic lateral sclerosis	TRUE	reported	textfile	chr22	43928975	4.768e-07	0.009374	35372	ADH1B;ADH1B	TRUE	reported	ADH1B_ADH1B	textfile	9834_62_ADH1B_ADH1B	22.8179	2	TRUE
rs6803222	GCGGGAGGTCTA	GCTGGAGGTCTA	A	C	-0.0436	-0.0076	NA	NA	TRUE	FALSE	FALSE	GCST90027164	3	49665976	0.012	0.5235	138086	Amyotrophic lateral sclerosis	TRUE	reported	textfile	chr3	49628541	2.342e-07	0.008433	35344	ADH1B;ADH1B	TRUE	reported	ADH1B_ADH1B	textfile	9834_62_ADH1B_ADH1B	24.0575	2	FALSE
rs283415	T	C	T	C	0.1279	0.0165	NA	NA	FALSE	FALSE	FALSE	GCST90027164	4	100270607	0.0112	0.1405	138086	Amyotrophic lateral sclerosis	TRUE	reported	textfile	chr4	99349450	2.508e-55	0.008163	35344	ADH1C;ADH1G	TRUE	reported	ADH1C_ADH1G	textfile	15525_294_ADH1C_ADH1G	220.945	2	TRUE
rs28601761	G	C	G	C	-0.061	0.0018	NA	NA	FALSE	TRUE	TRUE	GCST90027164	8	126500031	0.0115	0.8781	138086	Amyotrophic lateral sclerosis	TRUE	reported	textfile	chr8	125487789	1.468e-13	0.008254	35369	ADH1C;ADH1G	TRUE	reported	ADH1C_ADH1G	textfile	15525_294_ADH1C_ADH1G	49.1556	2	FALSE
rs4753123	T	C	T	C	-0.068	0.0093	NA	NA	FALSE	FALSE	FALSE	GCST90027164	11	93808619	0.016	0.5634	138086	Amyotrophic lateral sclerosis	TRUE	reported	textfile	chr11	94075453	2.028e-08	0.012122	35353	ADH1C;ADH1G	TRUE	reported	ADH1C_ADH1G	textfile	15525_294_ADH1C_ADH1G	28.3212	2	TRUE
rs738409	G	C	G	C	0.0706	-0.0075	NA	NA	FALSE	TRUE	TRUE	GCST90027164	22	44324727	0.0139	0.5909	138086	Amyotrophic lateral sclerosis	TRUE	reported	textfile	chr22	43928847	3.237e-13	0.009692	35372	ADH1C;ADH1G	TRUE	reported	ADH1C_ADH1G	textfile	15525_294_ADH1C_ADH1G	47.7557	2	FALSE
rs13125919	T	C	T	C	0.1137	-0.0034	NA	NA	FALSE	FALSE	FALSE	GCST90027164	4	99999848	0.018	0.851	138086	Amyotrophic lateral sclerosis	TRUE	reported	textfile	chr4	99078697	5.343e-19	0.012768	35337	ADH5;ADHX	TRUE	reported	ADH5_ADHX	textfile	11369_23_ADH5_ADHX	71.3703	2	TRUE
rs138191461	C	A	C	A	-0.2874	0.0337	NA	NA	FALSE	FALSE	FALSE	GCST90027164	4	101914715	0.0627	0.5909	138086	Amyotrophic lateral sclerosis	TRUE	reported	textfile	chr4	100993558	3.583e-16	0.035256	35331	ADH5;ADHX	TRUE	reported	ADH5_ADHX	textfile	11369_23_ADH5_ADHX	59.8067	2	TRUE
rs151006272	A	G	A	G	-0.2634	0.0036	NA	NA	FALSE	FALSE	FALSE	GCST90027164	4	101063754	0.0736	0.9606	138086	Amyotrophic lateral sclerosis	TRUE	reported	textfile	chr4	100142597	2.542e-14	0.034568	35333	ADH5;ADHX	TRUE	reported	ADH5_ADHX	textfile	11369_23_ADH5_ADHX	52.2547	2	TRUE
rs192855919	G	C	T	C	-1.2225	0.0259	NA	NA	TRUE	TRUE	TRUE	GCST90027164	4	100445206	0.0303	0.3923	138086	Amyotrophic lateral sclerosis	TRUE	reported	textfile	chr4	99524049	4.949e-21	0.129911	35334	ADH5;ADHX	TRUE	reported	ADH5_ADHX	textfile	11369_23_ADH5_ADHX	79.6982	2	FALSE
rs28894371	A	G	A	G	-0.3572	-0.0421	NA	NA	FALSE	FALSE	FALSE	GCST90027164	4	100004620	0.0301	0.1617	138086	Amyotrophic lateral sclerosis	TRUE	reported	textfile	chr4	99083469	1.425e-77	0.019159	35337	ADH5;ADHX	TRUE	reported	ADH5_ADHX	textfile	11369_23_ADH5_ADHX	312.838	2	TRUE
rs4699538	GATGAGCGCTG	GATGAGCGCCG	A	G	0.0426	-0.0034	NA	NA	TRUE	FALSE	FALSE	GCST90027164	4	97663999	0.0117	0.7689	138086	Amyotrophic lateral sclerosis	TRUE	reported	textfile	chr4	96742839	4.329e-07	0.008429	35328	ADH5;ADHX	TRUE	reported	ADH5_ADHX	textfile	11369_23_ADH5_ADHX	22.9884	2	FALSE
rs705016	T	C	T	C	0.0435	0.0027	NA	NA	FALSE	FALSE	FALSE	GCST90027164	3	165443782	0.0115	0.8147	138086	Amyotrophic lateral sclerosis	TRUE	reported	textfile	chr3	165725994	7.818e-07	0.008806	35330	ADH5;ADHX	TRUE	reported	ADH5_ADHX	textfile	11369_23_ADH5_ADHX	21.9616	2	TRUE
rs72678667	C	T	C	T	-0.2305	-0.0265	NA	NA	FALSE	FALSE	FALSE	GCST90027164	4	96956261	0.0456	0.5609	138086	Amyotrophic lateral sclerosis	TRUE	reported	textfile	chr4	96035110	2.024e-13	0.031372	35328	ADH5;ADHX	TRUE	reported	ADH5_ADHX	textfile	11369_23_ADH5_ADHX	48.5847	2	TRUE
rs10922098	T	C	T	C	-0.0787	0.0071	NA	NA	FALSE	FALSE	FALSE	GCST90027164	1	196664651	0.0113	0.5312	138086	Amyotrophic lateral sclerosis	TRUE	reported	textfile	chr1	196695521	4.301e-22	0.008144	35329	ADH7;ADH7	TRUE	reported	ADH7_ADH7	textfile	11377_19_ADH7_ADH7	84.0459	2	TRUE
rs140859990	A	G	A	G	-0.0876	-0.0422	NA	NA	FALSE	FALSE	FALSE	GCST90027164	4	99456373	0.0285	0.1391	138086	Amyotrophic lateral sclerosis	TRUE	reported	textfile	chr4	98535222	2.569e-08	0.015731	35326	ADH7;ADH7	TRUE	reported	ADH7_ADH7	textfile	11377_19_ADH7_ADH7	27.9086	2	TRUE
rs17529509	A	C	A	C	-0.4233	-0.0182	NA	NA	FALSE	FALSE	FALSE	GCST90027164	4	100351436	0.0179	0.3082	138086	Amyotrophic lateral sclerosis	TRUE	reported	textfile	chr4	99430279	2.169e-169	0.015258	35334	ADH7;ADH7	TRUE	reported	ADH7_ADH7	textfile	11377_19_ADH7_ADH7	692.698	2	TRUE
rs2275848	T	G	T	G	-0.0675	-0.0037	NA	NA	FALSE	FALSE	FALSE	GCST90027164	9	95887320	0.0143	0.7952	138086	Amyotrophic lateral sclerosis	TRUE	reported	textfile	chr9	93125038	2.284e-11	0.010095	35349	ADH7;ADH7	TRUE	reported	ADH7_ADH7	textfile	11377_19_ADH7_ADH7	40.2381	2	TRUE
rs6584554	A	G	A	G	-0.0517	0.0012	NA	NA	FALSE	FALSE	FALSE	GCST90027164	10	105299476	0.0151	0.9367	138086	Amyotrophic lateral sclerosis	TRUE	reported	textfile	chr10	103539719	5.536e-07	0.010326	35361	ADH7;ADH7	TRUE	reported	ADH7_ADH7	textfile	11377_19_ADH7_ADH7	22.5611	2	TRUE
rs6846835	C	T	C	T	-0.0882	0.0161	NA	NA	FALSE	FALSE	FALSE	GCST90027164	4	100272147	0.0126	0.1997	138086	Amyotrophic lateral sclerosis	TRUE	reported	textfile	chr4	99350990	7.609e-21	0.009418	35335	ADH7;ADH7	TRUE	reported	ADH7_ADH7	textfile	11377_19_ADH7_ADH7	78.9337	2	TRUE
rs716556	A	G	A	G	0.0586	-0.0046	NA	NA	FALSE	FALSE	FALSE	GCST90027164	4	100684801	0.012	0.7041	138086	Amyotrophic lateral sclerosis	TRUE	reported	textfile	chr4	99763644	3.9e-12	0.008443	35333	ADH7;ADH7	TRUE	reported	ADH7_ADH7	textfile	11377_19_ADH7_ADH7	43.3555	2	TRUE
rs10012528	G	C	G	C	-0.0441	-0.015	NA	NA	FALSE	TRUE	TRUE	GCST90027164	4	89724963	0.011	0.1744	138086	Amyotrophic lateral sclerosis	TRUE	reported	textfile	chr4	88803812	4.951e-07	0.008771	35346	ADIPOQ;Adiponectin	TRUE	reported	ADIPOQ_Adiponectin	textfile	3554_24_ADIPOQ_Adiponectin	22.7521	2	FALSE
rs10937275	G	A	G	A	-0.0881	-0.0226	NA	NA	FALSE	FALSE	FALSE	GCST90027164	3	186650790	0.0172	0.1886	138086	Amyotrophic lateral sclerosis	TRUE	reported	textfile	chr3	186933001	3.366e-13	0.012104	35368	ADIPOQ;Adiponectin	TRUE	reported	ADIPOQ_Adiponectin	textfile	3554_24_ADIPOQ_Adiponectin	47.68	2	TRUE
rs115177000	A	G	A	G	-0.1296	0.0214	NA	NA	FALSE	FALSE	FALSE	GCST90027164	6	34203893	0.0312	0.4931	138086	Amyotrophic lateral sclerosis	TRUE	reported	textfile	chr6	34236116	2.872e-08	0.023355	35347	ADIPOQ;Adiponectin	TRUE	reported	ADIPOQ_Adiponectin	textfile	3554_24_ADIPOQ_Adiponectin	27.7136	2	TRUE
rs1187415	C	G	C	G	-0.0766	-0.0004	NA	NA	FALSE	TRUE	TRUE	GCST90027164	12	124491529	0.0116	0.9693	138086	Amyotrophic lateral sclerosis	TRUE	reported	textfile	chr12	124006982	9.275e-17	0.009214	35368	ADIPOQ;Adiponectin	TRUE	reported	ADIPOQ_Adiponectin	textfile	3554_24_ADIPOQ_Adiponectin	62.2019	2	FALSE
rs12445207	G	C	G	C	-0.2567	0.0251	NA	NA	FALSE	TRUE	TRUE	GCST90027164	16	82643758	0.0328	0.4439	138086	Amyotrophic lateral sclerosis	TRUE	reported	textfile	chr16	82610153	2.585e-23	0.025805	35380	ADIPOQ;Adiponectin	TRUE	reported	ADIPOQ_Adiponectin	textfile	3554_24_ADIPOQ_Adiponectin	89.0608	2	FALSE
rs143257534	T	C	T	C	-0.6346	0.0008	NA	NA	FALSE	FALSE	FALSE	GCST90027164	3	186551888	0.035	0.9817	138086	Amyotrophic lateral sclerosis	TRUE	reported	textfile	chr3	186834099	1.877e-154	0.02397	35367	ADIPOQ;Adiponectin	TRUE	reported	ADIPOQ_Adiponectin	textfile	3554_24_ADIPOQ_Adiponectin	630.822	2	TRUE
rs1538742	A	C	A	C	-0.0626	-0.0064	NA	NA	FALSE	FALSE	FALSE	GCST90027164	1	219668252	0.0112	0.57	138086	Amyotrophic lateral sclerosis	TRUE	reported	textfile	chr1	219494910	5.26e-13	0.008672	35356	ADIPOQ;Adiponectin	TRUE	reported	ADIPOQ_Adiponectin	textfile	3554_24_ADIPOQ_Adiponectin	46.8978	2	TRUE
rs17391694	T	C	T	C	0.0649	0.0001	NA	NA	FALSE	FALSE	FALSE	GCST90027164	1	78623626	0.0194	0.9942	138086	Amyotrophic lateral sclerosis	TRUE	reported	textfile	chr1	78157942	8.674e-08	0.012125	35355	ADIPOQ;Adiponectin	TRUE	reported	ADIPOQ_Adiponectin	textfile	3554_24_ADIPOQ_Adiponectin	25.7851	2	TRUE
rs2581790	C	T	C	T	-0.0541	-0.0084	NA	NA	FALSE	FALSE	FALSE	GCST90027164	3	53101780	0.0119	0.4831	138086	Amyotrophic lateral sclerosis	TRUE	reported	textfile	chr3	53067764	3.264e-09	0.009142	35349	ADIPOQ;Adiponectin	TRUE	reported	ADIPOQ_Adiponectin	textfile	3554_24_ADIPOQ_Adiponectin	31.5177	2	TRUE
rs2782979	G	T	G	T	0.0449	0.0165	NA	NA	FALSE	FALSE	FALSE	GCST90027164	10	115781367	0.0112	0.1381	138086	Amyotrophic lateral sclerosis	TRUE	reported	textfile	chr10	114021608	2.011e-07	0.008637	35385	ADIPOQ;Adiponectin	TRUE	reported	ADIPOQ_Adiponectin	textfile	3554_24_ADIPOQ_Adiponectin	24.3226	2	TRUE
rs2954038	A	C	A	C	0.0551	0	NA	NA	FALSE	FALSE	FALSE	GCST90027164	8	126507389	0.0124	0.9977	138086	Amyotrophic lateral sclerosis	TRUE	reported	textfile	chr8	125495147	1.98e-09	0.009184	35367	ADIPOQ;Adiponectin	TRUE	reported	ADIPOQ_Adiponectin	textfile	3554_24_ADIPOQ_Adiponectin	32.3953	2	TRUE
rs429358	C	T	C	T	0.0609	0.0255	NA	NA	FALSE	FALSE	FALSE	GCST90027164	19	45411941	0.0175	0.1458	138086	Amyotrophic lateral sclerosis	TRUE	reported	textfile	chr19	44908684	9.147e-08	0.011398	35368	ADIPOQ;Adiponectin	TRUE	reported	ADIPOQ_Adiponectin	textfile	3554_24_ADIPOQ_Adiponectin	25.6933	2	TRUE
rs4300636	T	C	T	C	-0.0455	-0.0041	NA	NA	FALSE	FALSE	FALSE	GCST90027164	16	83067711	0.0113	0.7155	138086	Amyotrophic lateral sclerosis	TRUE	reported	textfile	chr16	83034106	1.807e-07	0.00872	35376	ADIPOQ;Adiponectin	TRUE	reported	ADIPOQ_Adiponectin	textfile	3554_24_ADIPOQ_Adiponectin	24.5037	2	TRUE
rs4709701	G	A	G	A	-0.0493	-0.0107	NA	NA	FALSE	FALSE	FALSE	GCST90027164	6	163739362	0.0157	0.4933	138086	Amyotrophic lateral sclerosis	TRUE	reported	textfile	chr6	163318330	9.292e-07	0.010049	35370	ADIPOQ;Adiponectin	TRUE	reported	ADIPOQ_Adiponectin	textfile	3554_24_ADIPOQ_Adiponectin	21.6616	2	TRUE
rs4790978	G	A	G	A	-0.0501	-0.0086	NA	NA	FALSE	FALSE	FALSE	GCST90027164	17	65397200	0.0122	0.4783	138086	Amyotrophic lateral sclerosis	TRUE	reported	textfile	chr17	67401084	4.602e-07	0.009936	35364	ADIPOQ;Adiponectin	TRUE	reported	ADIPOQ_Adiponectin	textfile	3554_24_ADIPOQ_Adiponectin	22.882	2	TRUE
rs4805881	C	A	C	A	0.0862	0.0049	NA	NA	FALSE	FALSE	FALSE	GCST90027164	19	33896432	0.0118	0.6799	138086	Amyotrophic lateral sclerosis	TRUE	reported	textfile	chr19	33405526	1.039e-20	0.009237	35369	ADIPOQ;Adiponectin	TRUE	reported	ADIPOQ_Adiponectin	textfile	3554_24_ADIPOQ_Adiponectin	78.3782	2	TRUE
rs4896469	G	A	G	A	-0.0495	0.0047	NA	NA	FALSE	FALSE	FALSE	GCST90027164	6	139843787	0.0118	0.69	138086	Amyotrophic lateral sclerosis	TRUE	reported	textfile	chr6	139522650	2.799e-08	0.008913	35354	ADIPOQ;Adiponectin	TRUE	reported	ADIPOQ_Adiponectin	textfile	3554_24_ADIPOQ_Adiponectin	27.7591	2	TRUE
rs5013866	G	A	G	A	-0.0572	-0.0028	NA	NA	FALSE	FALSE	FALSE	GCST90027164	5	53300947	0.0125	0.822	138086	Amyotrophic lateral sclerosis	TRUE	reported	textfile	chr5	54005117	1.048e-08	0.009995	35366	ADIPOQ;Adiponectin	TRUE	reported	ADIPOQ_Adiponectin	textfile	3554_24_ADIPOQ_Adiponectin	29.476	2	TRUE
rs56211697	T	C	T	C	0.153	-0.0137	NA	NA	FALSE	FALSE	FALSE	GCST90027164	3	186429997	0.0175	0.4344	138086	Amyotrophic lateral sclerosis	TRUE	reported	textfile	chr3	186712208	1.327e-23	0.015279	35367	ADIPOQ;Adiponectin	TRUE	reported	ADIPOQ_Adiponectin	textfile	3554_24_ADIPOQ_Adiponectin	90.2476	2	TRUE
rs56823429	A	C	A	C	0.0877	-0.007	NA	NA	FALSE	FALSE	FALSE	GCST90027164	16	81533789	0.0129	0.5838	138086	Amyotrophic lateral sclerosis	TRUE	reported	textfile	chr16	81500184	7.486e-20	0.009616	35375	ADIPOQ;Adiponectin	TRUE	reported	ADIPOQ_Adiponectin	textfile	3554_24_ADIPOQ_Adiponectin	74.8605	2	TRUE
rs57420784	T	C	T	C	0.1113	0.0432	NA	NA	FALSE	FALSE	FALSE	GCST90027164	3	185983964	0.0253	0.08783	138086	Amyotrophic lateral sclerosis	TRUE	reported	textfile	chr3	186266175	6.21e-10	0.017995	35367	ADIPOQ;Adiponectin	TRUE	reported	ADIPOQ_Adiponectin	textfile	3554_24_ADIPOQ_Adiponectin	34.4294	2	TRUE
rs59436957	A	G	A	G	0.0677	-0.0235	NA	NA	FALSE	FALSE	FALSE	GCST90027164	12	20468423	0.0144	0.1036	138086	Amyotrophic lateral sclerosis	TRUE	reported	textfile	chr12	20315489	5.201e-11	0.010312	35422	ADIPOQ;Adiponectin	TRUE	reported	ADIPOQ_Adiponectin	textfile	3554_24_ADIPOQ_Adiponectin	38.7913	2	TRUE
rs7118490	A	G	A	G	0.0734	0.0081	NA	NA	FALSE	FALSE	FALSE	GCST90027164	11	14371944	0.0175	0.6463	138086	Amyotrophic lateral sclerosis	TRUE	reported	textfile	chr11	14350398	2.58e-10	0.01161	35369	ADIPOQ;Adiponectin	TRUE	reported	ADIPOQ_Adiponectin	textfile	3554_24_ADIPOQ_Adiponectin	35.9725	2	TRUE
rs7488780	C	G	C	G	0.0516	-0.0111	NA	NA	FALSE	TRUE	TRUE	GCST90027164	12	20579392	0.0148	0.4522	138086	Amyotrophic lateral sclerosis	TRUE	reported	textfile	chr12	20426458	2.055e-07	0.009934	35422	ADIPOQ;Adiponectin	TRUE	reported	ADIPOQ_Adiponectin	textfile	3554_24_ADIPOQ_Adiponectin	24.2825	2	FALSE
rs7757983	T	C	T	C	-0.0407	-0.0025	NA	NA	FALSE	FALSE	FALSE	GCST90027164	6	31193764	0.0121	0.8382	138086	Amyotrophic lateral sclerosis	TRUE	reported	textfile	chr6	31225987	5.319e-07	0.008117	35436	ADIPOQ;Adiponectin	TRUE	reported	ADIPOQ_Adiponectin	textfile	3554_24_ADIPOQ_Adiponectin	22.6277	2	TRUE
rs78961970	T	C	T	C	-0.2408	0.1277	NA	NA	FALSE	FALSE	FALSE	GCST90027164	3	187020688	0.0539	0.01783	138086	Amyotrophic lateral sclerosis	TRUE	reported	textfile	chr3	187302900	1.678e-07	0.046026	35368	ADIPOQ;Adiponectin	TRUE	reported	ADIPOQ_Adiponectin	textfile	3554_24_ADIPOQ_Adiponectin	24.6348	2	TRUE
rs79346050	A	G	A	G	0.153	0.0654	NA	NA	FALSE	FALSE	FALSE	GCST90027164	12	124684223	0.0524	0.2116	138086	Amyotrophic lateral sclerosis	TRUE	reported	textfile	chr12	124199677	2.045e-07	0.02945	35368	ADIPOQ;Adiponectin	TRUE	reported	ADIPOQ_Adiponectin	textfile	3554_24_ADIPOQ_Adiponectin	24.2915	2	TRUE
rs7977765	G	A	G	A	-0.0581	0.0251	NA	NA	FALSE	FALSE	FALSE	GCST90027164	12	107205390	0.013	0.05432	138086	Amyotrophic lateral sclerosis	TRUE	reported	textfile	chr12	106811612	1.464e-07	0.011052	35381	ADIPOQ;Adiponectin	TRUE	reported	ADIPOQ_Adiponectin	textfile	3554_24_ADIPOQ_Adiponectin	24.8721	2	TRUE
rs8121509	C	T	C	T	0.0464	0.0191	NA	NA	FALSE	FALSE	FALSE	GCST90027164	20	62712053	0.0124	0.123	138086	Amyotrophic lateral sclerosis	TRUE	reported	textfile	chr20	64080700	7.433e-08	0.008624	34870	ADIPOQ;Adiponectin	TRUE	reported	ADIPOQ_Adiponectin	textfile	3554_24_ADIPOQ_Adiponectin	26.0532	2	TRUE
rs10922094	CATTA	GATTA	G	C	-0.0987	0.0072	NA	NA	TRUE	FALSE	FALSE	GCST90027164	1	196661505	0.0113	0.5235	138086	Amyotrophic lateral sclerosis	TRUE	reported	textfile	chr1	196692375	2.045e-34	0.008068	35339	ADM;Adrenomedullin	TRUE	reported	ADM_Adrenomedullin	textfile	7922_5_ADM_Adrenomedullin	134.693	2	FALSE
rs138648708	C	T	C	T	0.2005	0.0206	NA	NA	FALSE	FALSE	FALSE	GCST90027164	5	53360275	0.0462	0.6563	138086	Amyotrophic lateral sclerosis	TRUE	reported	textfile	chr5	54064445	2.008e-07	0.038568	35366	ADM;Adrenomedullin	TRUE	reported	ADM_Adrenomedullin	textfile	7922_5_ADM_Adrenomedullin	24.323	2	TRUE
rs146886223	G	T	G	T	0.2022	-0.0792	NA	NA	FALSE	FALSE	FALSE	GCST90027164	14	39569857	0.0563	0.1594	138086	Amyotrophic lateral sclerosis	TRUE	reported	textfile	chr14	39100653	8.142e-07	0.040998	35367	ADM;Adrenomedullin	TRUE	reported	ADM_Adrenomedullin	textfile	14115_34_ADM_Adrenomedullin	21.8917	2	TRUE
rs150520146	C	A	C	A	0.1837	0.067	NA	NA	FALSE	FALSE	FALSE	GCST90027164	2	208323381	0.0555	0.2268	138086	Amyotrophic lateral sclerosis	TRUE	reported	textfile	chr2	207458657	6.512e-07	0.036922	35361	ADM;Adrenomedullin	TRUE	reported	ADM_Adrenomedullin	textfile	7922_5_ADM_Adrenomedullin	22.2787	2	TRUE
rs1706435	G	A	G	A	0.0504	0.0073	NA	NA	FALSE	FALSE	FALSE	GCST90027164	3	165461476	0.0112	0.5153	138086	Amyotrophic lateral sclerosis	TRUE	reported	textfile	chr3	165743688	7.252e-10	0.008181	35339	ADM;Adrenomedullin	TRUE	reported	ADM_Adrenomedullin	textfile	7922_5_ADM_Adrenomedullin	34.1579	2	TRUE
rs2304456	G	T	G	T	-0.1801	-0.0291	NA	NA	FALSE	FALSE	FALSE	GCST90027164	3	186445052	0.0181	0.107	138086	Amyotrophic lateral sclerosis	TRUE	reported	textfile	chr3	186727263	8.374e-49	0.012266	35368	ADM;Adrenomedullin	TRUE	reported	ADM_Adrenomedullin	textfile	14115_34_ADM_Adrenomedullin	194.028	2	TRUE
rs266748	C	T	C	T	0.0434	0.0094	NA	NA	FALSE	FALSE	FALSE	GCST90027164	3	186471970	0.0119	0.4271	138086	Amyotrophic lateral sclerosis	TRUE	reported	textfile	chr3	186754181	1.562e-07	0.008274	35366	ADM;Adrenomedullin	TRUE	reported	ADM_Adrenomedullin	textfile	14115_34_ADM_Adrenomedullin	24.7623	2	TRUE
rs2731672	C	T	C	T	0.0688	-0.0274	NA	NA	FALSE	FALSE	FALSE	GCST90027164	5	176842474	0.0183	0.1345	138086	Amyotrophic lateral sclerosis	TRUE	reported	textfile	chr5	177415473	1.401e-13	0.009302	35362	ADM;Adrenomedullin	TRUE	reported	ADM_Adrenomedullin	textfile	14115_34_ADM_Adrenomedullin	49.2342	2	TRUE
rs41446546	T	C	T	C	0.1128	0.0727	NA	NA	FALSE	FALSE	FALSE	GCST90027164	18	45723604	0.0366	0.04716	138086	Amyotrophic lateral sclerosis	TRUE	reported	textfile	chr18	48197233	8.041e-07	0.02286	35366	ADM;Adrenomedullin	TRUE	reported	ADM_Adrenomedullin	textfile	7922_5_ADM_Adrenomedullin	21.9133	2	TRUE
rs4784323	G	A	G	A	0.0416	0.0008	NA	NA	FALSE	FALSE	FALSE	GCST90027164	16	53797565	0.0127	0.9514	138086	Amyotrophic lateral sclerosis	TRUE	reported	textfile	chr16	53763653	7.882e-07	0.008424	35366	ADM;Adrenomedullin	TRUE	reported	ADM_Adrenomedullin	textfile	14115_34_ADM_Adrenomedullin	21.9479	2	TRUE
rs10138671	G	A	G	A	0.192	0.0117	NA	NA	FALSE	FALSE	FALSE	GCST90027164	14	65860092	0.0113	0.3014	138086	Amyotrophic lateral sclerosis	TRUE	reported	textfile	chr14	65393374	6.38e-116	0.008389	35360	AGER;sRAGE	TRUE	reported	AGER_sRAGE	textfile	4125_52_AGER_sRAGE	471.438	2	TRUE
rs1057239	A	G	A	G	-0.0469	-0.0042	NA	NA	FALSE	FALSE	FALSE	GCST90027164	1	175130204	0.0114	0.7143	138086	Amyotrophic lateral sclerosis	TRUE	reported	textfile	chr1	175161068	1.549e-08	0.008292	35347	AGER;sRAGE	TRUE	reported	AGER_sRAGE	textfile	4125_52_AGER_sRAGE	28.7919	2	TRUE
rs10735335	A	G	A	G	-0.0535	-0.0004	NA	NA	FALSE	FALSE	FALSE	GCST90027164	12	96263437	0.0111	0.9679	138086	Amyotrophic lateral sclerosis	TRUE	reported	textfile	chr12	95869659	6.629e-10	0.008664	35364	AGER;sRAGE	TRUE	reported	AGER_sRAGE	textfile	4125_52_AGER_sRAGE	34.3173	2	TRUE
rs10821955	G	T	G	T	0.0418	0.0124	NA	NA	FALSE	FALSE	FALSE	GCST90027164	10	63840687	0.0115	0.2823	138086	Amyotrophic lateral sclerosis	TRUE	reported	textfile	chr10	62080928	6.589e-07	0.008405	35351	AGER;sRAGE	TRUE	reported	AGER_sRAGE	textfile	4125_52_AGER_sRAGE	22.2597	2	TRUE
rs10824665	A	G	A	G	-0.0738	0.0061	NA	NA	FALSE	FALSE	FALSE	GCST90027164	10	80676990	0.0142	0.6671	138086	Amyotrophic lateral sclerosis	TRUE	reported	textfile	chr10	78917233	2.108e-12	0.010502	35370	AGER;sRAGE	TRUE	reported	AGER_sRAGE	textfile	4125_52_AGER_sRAGE	44.4438	2	TRUE
rs10941277	G	A	G	A	-0.0417	0.0062	NA	NA	FALSE	FALSE	FALSE	GCST90027164	5	36190172	0.0115	0.5918	138086	Amyotrophic lateral sclerosis	TRUE	reported	textfile	chr5	36190070	4.332e-07	0.008251	35377	AGER;sRAGE	TRUE	reported	AGER_sRAGE	textfile	4125_52_AGER_sRAGE	22.988	2	TRUE
rs11053575	C	A	C	A	0.0486	0.0081	NA	NA	FALSE	FALSE	FALSE	GCST90027164	12	10243143	0.0121	0.5041	138086	Amyotrophic lateral sclerosis	TRUE	reported	textfile	chr12	10090544	6.976e-08	0.009014	35387	AGER;sRAGE	TRUE	reported	AGER_sRAGE	textfile	4125_52_AGER_sRAGE	26.1625	2	TRUE
rs111510768	A	G	A	G	-0.0688	-0.0203	NA	NA	FALSE	FALSE	FALSE	GCST90027164	8	102477106	0.0153	0.1839	138086	Amyotrophic lateral sclerosis	TRUE	reported	textfile	chr8	101464878	8.337e-10	0.011208	35358	AGER;sRAGE	TRUE	reported	AGER_sRAGE	textfile	4125_52_AGER_sRAGE	33.9128	2	TRUE
rs11243421	C	T	C	T	-0.1876	0.0098	NA	NA	FALSE	FALSE	FALSE	GCST90027164	9	134426038	0.0112	0.3824	138086	Amyotrophic lateral sclerosis	TRUE	reported	textfile	chr9	131550651	2.568e-112	0.00833	35372	AGER;sRAGE	TRUE	reported	AGER_sRAGE	textfile	4125_52_AGER_sRAGE	456.476	2	TRUE
rs114248625	G	T	G	T	0.1366	-0.0613	NA	NA	FALSE	FALSE	FALSE	GCST90027164	3	169442523	0.0359	0.08741	138086	Amyotrophic lateral sclerosis	TRUE	reported	textfile	chr3	169724735	8.554e-08	0.025509	35359	AGER;sRAGE	TRUE	reported	AGER_sRAGE	textfile	4125_52_AGER_sRAGE	25.8082	2	TRUE
rs115802521	T	A	T	A	-0.2677	-0.121	NA	NA	FALSE	TRUE	TRUE	GCST90027164	6	29444992	0.0643	0.06	138086	Amyotrophic lateral sclerosis	TRUE	reported	textfile	chr6	29477215	1.28e-08	0.047058	35448	AGER;sRAGE	TRUE	reported	AGER_sRAGE	textfile	4125_52_AGER_sRAGE	29.1254	2	FALSE
rs116045725	A	G	A	G	0.0902	0.0076	NA	NA	FALSE	FALSE	FALSE	GCST90027164	6	30847797	0.0234	0.7451	138086	Amyotrophic lateral sclerosis	TRUE	reported	textfile	chr6	30880020	1.755e-07	0.017268	35439	AGER;sRAGE	TRUE	reported	AGER_sRAGE	textfile	4125_52_AGER_sRAGE	24.5568	2	TRUE
rs116592029	C	T	C	T	-0.106	-0.0675	NA	NA	FALSE	FALSE	FALSE	GCST90027164	3	168705590	0.0281	0.01618	138086	Amyotrophic lateral sclerosis	TRUE	reported	textfile	chr3	168987802	3.742e-10	0.016921	35355	AGER;sRAGE	TRUE	reported	AGER_sRAGE	textfile	4125_52_AGER_sRAGE	35.3185	2	TRUE
rs117048263	A	C	A	C	-0.2084	-0.1019	NA	NA	FALSE	FALSE	FALSE	GCST90027164	3	169089582	0.0514	0.04733	138086	Amyotrophic lateral sclerosis	TRUE	reported	textfile	chr3	169371794	1.746e-14	0.027178	35355	AGER;sRAGE	TRUE	reported	AGER_sRAGE	textfile	4125_52_AGER_sRAGE	52.9179	2	TRUE
rs12201133	A	C	A	C	0.0967	0.0295	NA	NA	FALSE	FALSE	FALSE	GCST90027164	6	130290769	0.0121	0.01426	138086	Amyotrophic lateral sclerosis	TRUE	reported	textfile	chr6	129969624	4.283e-25	0.009345	35365	AGER;sRAGE	TRUE	reported	AGER_sRAGE	textfile	4125_52_AGER_sRAGE	96.3689	2	TRUE
rs12461753	A	G	A	G	-0.0702	0.0033	NA	NA	FALSE	FALSE	FALSE	GCST90027164	19	38202515	0.014	0.8165	138086	Amyotrophic lateral sclerosis	TRUE	reported	textfile	chr19	37711614	3.822e-10	0.011212	35377	AGER;sRAGE	TRUE	reported	AGER_sRAGE	textfile	4125_52_AGER_sRAGE	35.2818	2	TRUE
rs12492447	G	A	G	A	-0.15	-0.0265	NA	NA	FALSE	FALSE	FALSE	GCST90027164	3	166912598	0.0447	0.5526	138086	Amyotrophic lateral sclerosis	TRUE	reported	textfile	chr3	167194810	1.442e-09	0.02479	35354	AGER;sRAGE	TRUE	reported	AGER_sRAGE	textfile	4125_52_AGER_sRAGE	32.9513	2	TRUE
rs12501006	G	C	G	C	0.1474	-0.021	NA	NA	FALSE	TRUE	TRUE	GCST90027164	4	56503519	0.0212	0.322	138086	Amyotrophic lateral sclerosis	TRUE	reported	textfile	chr4	55637352	7.4e-33	0.012346	35360	AGER;sRAGE	TRUE	reported	AGER_sRAGE	textfile	4125_52_AGER_sRAGE	128.288	2	FALSE
rs1289871	A	G	A	G	0.0448	-0.0033	NA	NA	FALSE	FALSE	FALSE	GCST90027164	1	117864089	0.0114	0.7729	138086	Amyotrophic lateral sclerosis	TRUE	reported	textfile	chr1	117321467	7.517e-08	0.00833	35364	AGER;sRAGE	TRUE	reported	AGER_sRAGE	textfile	4125_52_AGER_sRAGE	26.0321	2	TRUE
rs12906898	A	G	A	G	0.0533	-0.0077	NA	NA	FALSE	FALSE	FALSE	GCST90027164	15	67046796	0.0125	0.54	138086	Amyotrophic lateral sclerosis	TRUE	reported	textfile	chr15	66754458	2.182e-09	0.008908	35364	AGER;sRAGE	TRUE	reported	AGER_sRAGE	textfile	4125_52_AGER_sRAGE	32.2208	2	TRUE
rs1294430	GAGACAGGTGTG	GAGACAGGTATG	T	C	0.0709	-0.0051	NA	NA	TRUE	FALSE	FALSE	GCST90027164	6	6744698	0.0114	0.6538	138086	Amyotrophic lateral sclerosis	TRUE	reported	textfile	chr6	6744456	2.282e-17	0.008362	35373	AGER;sRAGE	TRUE	reported	AGER_sRAGE	textfile	4125_52_AGER_sRAGE	64.7015	2	FALSE
rs142402520	A	G	A	G	-0.2785	0.0381	NA	NA	FALSE	FALSE	FALSE	GCST90027164	15	85139125	0.0473	0.4209	138086	Amyotrophic lateral sclerosis	TRUE	reported	textfile	chr15	84595894	2.574e-07	0.054054	35366	AGER;sRAGE	TRUE	reported	AGER_sRAGE	textfile	4125_52_AGER_sRAGE	23.8912	2	TRUE
rs1460246	C	A	C	A	-0.0504	-0.0087	NA	NA	FALSE	FALSE	FALSE	GCST90027164	8	105852461	0.0125	0.4866	138086	Amyotrophic lateral sclerosis	TRUE	reported	textfile	chr8	104840233	1.705e-07	0.009639	35359	AGER;sRAGE	TRUE	reported	AGER_sRAGE	textfile	4125_52_AGER_sRAGE	24.6059	2	TRUE
rs149438404	A	G	A	G	0.1343	0.0044	NA	NA	FALSE	FALSE	FALSE	GCST90027164	7	74024050	0.0381	0.9074	138086	Amyotrophic lateral sclerosis	TRUE	reported	textfile	chr7	74609727	1.38e-14	0.017446	35340	AGER;sRAGE	TRUE	reported	AGER_sRAGE	textfile	4125_52_AGER_sRAGE	53.3338	2	TRUE
rs1569419	C	T	C	T	-0.1348	-0.0042	NA	NA	FALSE	FALSE	FALSE	GCST90027164	1	2996602	0.0144	0.7684	138086	Amyotrophic lateral sclerosis	TRUE	reported	textfile	chr1	3080038	1e-42	0.009839	35333	AGER;sRAGE	TRUE	reported	AGER_sRAGE	textfile	4125_52_AGER_sRAGE	168.935	2	TRUE
rs1718860	A	G	A	G	-0.0463	-0.0138	NA	NA	FALSE	FALSE	FALSE	GCST90027164	4	57949517	0.0128	0.2807	138086	Amyotrophic lateral sclerosis	TRUE	reported	textfile	chr4	57083351	3.546e-07	0.009093	35358	AGER;sRAGE	TRUE	reported	AGER_sRAGE	textfile	4125_52_AGER_sRAGE	23.334	2	TRUE
rs17762402	A	G	A	G	0.0947	-0.0177	NA	NA	FALSE	FALSE	FALSE	GCST90027164	11	61553201	0.0238	0.4568	138086	Amyotrophic lateral sclerosis	TRUE	reported	textfile	chr11	61785729	1.392e-10	0.014758	35367	AGER;sRAGE	TRUE	reported	AGER_sRAGE	textfile	4125_52_AGER_sRAGE	37.0585	2	TRUE
rs182969725	G	A	G	A	-0.4156	-0.0076	NA	NA	FALSE	FALSE	FALSE	GCST90027164	6	25807247	0.0544	0.8883	138086	Amyotrophic lateral sclerosis	TRUE	reported	textfile	chr6	25807019	1.011e-18	0.047046	35376	AGER;sRAGE	TRUE	reported	AGER_sRAGE	textfile	4125_52_AGER_sRAGE	70.2341	2	TRUE
rs234759	ACCCTTAC	GCCCTTAC	T	C	-0.0634	-0.0118	NA	NA	TRUE	FALSE	FALSE	GCST90027164	21	44419150	0.0154	0.4416	138086	Amyotrophic lateral sclerosis	TRUE	reported	textfile	chr21	42999040	5.933e-07	0.012697	35302	AGER;sRAGE	TRUE	reported	AGER_sRAGE	textfile	4125_52_AGER_sRAGE	22.4398	2	FALSE
rs2463097	C	G	C	G	-0.0576	0.0125	NA	NA	FALSE	TRUE	TRUE	GCST90027164	2	61614301	0.011	0.2573	138086	Amyotrophic lateral sclerosis	TRUE	reported	textfile	chr2	61387166	2.626e-12	0.008233	35353	AGER;sRAGE	TRUE	reported	AGER_sRAGE	textfile	4125_52_AGER_sRAGE	44.0526	2	FALSE
rs2639184	C	T	C	T	0.0545	0.0026	NA	NA	FALSE	FALSE	FALSE	GCST90027164	15	96380569	0.0116	0.8255	138086	Amyotrophic lateral sclerosis	TRUE	reported	textfile	chr15	95837340	4.576e-10	0.008744	35365	AGER;sRAGE	TRUE	reported	AGER_sRAGE	textfile	4125_52_AGER_sRAGE	34.9635	2	TRUE
rs2794264	G	C	G	C	-0.0681	-0.0023	NA	NA	FALSE	TRUE	TRUE	GCST90027164	6	43408466	0.013	0.8599	138086	Amyotrophic lateral sclerosis	TRUE	reported	textfile	chr6	43440728	1.136e-11	0.010032	35367	AGER;sRAGE	TRUE	reported	AGER_sRAGE	textfile	4125_52_AGER_sRAGE	41.4726	2	FALSE
rs2844456	C	T	C	T	-0.6535	-0.0261	NA	NA	FALSE	FALSE	FALSE	GCST90027164	6	31864674	0.0315	0.408	138086	Amyotrophic lateral sclerosis	TRUE	reported	textfile	chr6	31896897	1e-200	0.020853	35441	AGER;sRAGE	TRUE	reported	AGER_sRAGE	textfile	4125_52_AGER_sRAGE	883.887	2	TRUE
rs2852746	G	A	G	A	-0.059	-0.0051	NA	NA	FALSE	FALSE	FALSE	GCST90027164	18	42229324	0.0115	0.6547	138086	Amyotrophic lateral sclerosis	TRUE	reported	textfile	chr18	44649359	5.773e-12	0.008569	35346	AGER;sRAGE	TRUE	reported	AGER_sRAGE	textfile	4125_52_AGER_sRAGE	42.6664	2	TRUE
rs33443	A	T	A	T	0.0589	0.0049	NA	NA	FALSE	TRUE	TRUE	GCST90027164	5	52279233	0.0124	0.6933	138086	Amyotrophic lateral sclerosis	TRUE	reported	textfile	chr5	52983403	7.307e-11	0.009042	35361	AGER;sRAGE	TRUE	reported	AGER_sRAGE	textfile	4125_52_AGER_sRAGE	38.1895	2	FALSE
rs34907759	A	G	A	G	0.092	-0.0183	NA	NA	FALSE	FALSE	FALSE	GCST90027164	14	66596581	0.022	0.4043	138086	Amyotrophic lateral sclerosis	TRUE	reported	textfile	chr14	66129863	1.524e-08	0.016258	35365	AGER;sRAGE	TRUE	reported	AGER_sRAGE	textfile	4125_52_AGER_sRAGE	28.8193	2	TRUE
rs34979081	G	T	G	T	-0.0499	0.0086	NA	NA	FALSE	FALSE	FALSE	GCST90027164	21	18990384	0.0137	0.5311	138086	Amyotrophic lateral sclerosis	TRUE	reported	textfile	chr21	17618066	1.801e-08	0.008863	35355	AGER;sRAGE	TRUE	reported	AGER_sRAGE	textfile	4125_52_AGER_sRAGE	28.5287	2	TRUE
rs4608502	C	T	C	T	-0.0452	0.0075	NA	NA	FALSE	FALSE	FALSE	GCST90027164	2	228134155	0.0117	0.5206	138086	Amyotrophic lateral sclerosis	TRUE	reported	textfile	chr2	227269439	2.507e-07	0.008764	35355	AGER;sRAGE	TRUE	reported	AGER_sRAGE	textfile	4125_52_AGER_sRAGE	23.9395	2	TRUE
rs4685105	G	A	G	A	-0.0589	-0.0242	NA	NA	FALSE	FALSE	FALSE	GCST90027164	3	14320176	0.0115	0.03475	138086	Amyotrophic lateral sclerosis	TRUE	reported	textfile	chr3	14278676	2.66e-12	0.008421	35369	AGER;sRAGE	TRUE	reported	AGER_sRAGE	textfile	4125_52_AGER_sRAGE	44.0297	2	TRUE
rs4734869	A	T	A	T	0.1614	0.0124	NA	NA	FALSE	TRUE	TRUE	GCST90027164	8	106512828	0.0132	0.3475	138086	Amyotrophic lateral sclerosis	TRUE	reported	textfile	chr8	105500600	3.263e-61	0.009778	35360	AGER;sRAGE	TRUE	reported	AGER_sRAGE	textfile	4125_52_AGER_sRAGE	245.216	2	FALSE
rs4886410	C	G	C	G	-0.061	0.0096	NA	NA	FALSE	TRUE	TRUE	GCST90027164	15	75065644	0.0117	0.4124	138086	Amyotrophic lateral sclerosis	TRUE	reported	textfile	chr15	74773303	3.619e-12	0.008775	35358	AGER;sRAGE	TRUE	reported	AGER_sRAGE	textfile	4125_52_AGER_sRAGE	43.4919	2	FALSE
rs4902375	C	T	C	T	-0.0574	0.0054	NA	NA	FALSE	FALSE	FALSE	GCST90027164	14	65721509	0.0125	0.6641	138086	Amyotrophic lateral sclerosis	TRUE	reported	textfile	chr14	65254791	3.489e-09	0.009718	35358	AGER;sRAGE	TRUE	reported	AGER_sRAGE	textfile	4125_52_AGER_sRAGE	31.3988	2	TRUE
rs4924456	GGAAGC	GGAAGG	G	C	0.0518	-0.0246	NA	NA	TRUE	FALSE	FALSE	GCST90027164	15	40639820	0.0121	0.04287	138086	Amyotrophic lateral sclerosis	TRUE	reported	textfile	chr15	40347614	5.894e-10	0.008364	35363	AGER;sRAGE	TRUE	reported	AGER_sRAGE	textfile	4125_52_AGER_sRAGE	34.5203	2	FALSE
rs4975932	C	T	C	T	-0.054	0.0038	NA	NA	FALSE	FALSE	FALSE	GCST90027164	5	46359749	0.0152	0.8032	138086	Amyotrophic lateral sclerosis	TRUE	reported	textfile	chr5	46359647	7.79e-09	0.009354	35362	AGER;sRAGE	TRUE	reported	AGER_sRAGE	textfile	4125_52_AGER_sRAGE	29.9941	2	TRUE
rs56049626	G	T	G	T	0.1175	0.0129	NA	NA	FALSE	FALSE	FALSE	GCST90027164	13	73647030	0.0127	0.3127	138086	Amyotrophic lateral sclerosis	TRUE	reported	textfile	chr13	73072892	7.174e-34	0.009685	35358	AGER;sRAGE	TRUE	reported	AGER_sRAGE	textfile	4125_52_AGER_sRAGE	132.47	2	TRUE
rs56332871	A	C	A	C	0.0671	0.0192	NA	NA	FALSE	FALSE	FALSE	GCST90027164	15	96714816	0.0131	0.1424	138086	Amyotrophic lateral sclerosis	TRUE	reported	textfile	chr15	96171587	6.13e-12	0.009758	35362	AGER;sRAGE	TRUE	reported	AGER_sRAGE	textfile	4125_52_AGER_sRAGE	42.5565	2	TRUE
rs60308761	GAAAAGAAAAACG	GAAAAAAAAAACG	T	C	0.0516	-0.0053	NA	NA	TRUE	FALSE	FALSE	GCST90027164	22	30927422	0.0133	0.6875	138086	Amyotrophic lateral sclerosis	TRUE	reported	textfile	chr22	30531430	2.564e-07	0.010014	35366	AGER;sRAGE	TRUE	reported	AGER_sRAGE	textfile	4125_52_AGER_sRAGE	23.8961	2	FALSE
rs6045291	T	G	T	G	0.1041	0.0037	NA	NA	FALSE	FALSE	FALSE	GCST90027164	20	18229460	0.0174	0.8334	138086	Amyotrophic lateral sclerosis	TRUE	reported	textfile	chr20	18248816	5.213e-15	0.013309	35379	AGER;sRAGE	TRUE	reported	AGER_sRAGE	textfile	4125_52_AGER_sRAGE	55.0621	2	TRUE
rs62055069	C	A	C	A	0.1165	0.0058	NA	NA	FALSE	FALSE	FALSE	GCST90027164	16	73077722	0.0307	0.8503	138086	Amyotrophic lateral sclerosis	TRUE	reported	textfile	chr16	73043823	4.014e-08	0.021219	35370	AGER;sRAGE	TRUE	reported	AGER_sRAGE	textfile	4125_52_AGER_sRAGE	27.1297	2	TRUE
rs6745864	G	T	G	T	0.0691	-0.0136	NA	NA	FALSE	FALSE	FALSE	GCST90027164	2	25834523	0.0162	0.3994	138086	Amyotrophic lateral sclerosis	TRUE	reported	textfile	chr2	25611654	1.039e-10	0.010695	35369	AGER;sRAGE	TRUE	reported	AGER_sRAGE	textfile	4125_52_AGER_sRAGE	37.5696	2	TRUE
rs6890684	G	A	G	A	-0.0479	0.002	NA	NA	FALSE	FALSE	FALSE	GCST90027164	5	60615886	0.0115	0.8602	138086	Amyotrophic lateral sclerosis	TRUE	reported	textfile	chr5	61320059	7.385e-09	0.008284	35355	AGER;sRAGE	TRUE	reported	AGER_sRAGE	textfile	4125_52_AGER_sRAGE	30.0908	2	TRUE
rs6897262	C	T	C	T	0.0462	0.0105	NA	NA	FALSE	FALSE	FALSE	GCST90027164	5	148642706	0.0114	0.3552	138086	Amyotrophic lateral sclerosis	TRUE	reported	textfile	chr5	149263143	1.868e-08	0.008215	35361	AGER;sRAGE	TRUE	reported	AGER_sRAGE	textfile	4125_52_AGER_sRAGE	28.465	2	TRUE
rs6920742	C	T	C	T	-0.0438	0.0022	NA	NA	FALSE	FALSE	FALSE	GCST90027164	6	6869794	0.0113	0.8455	138086	Amyotrophic lateral sclerosis	TRUE	reported	textfile	chr6	6869561	1.726e-07	0.00838	35375	AGER;sRAGE	TRUE	reported	AGER_sRAGE	textfile	4125_52_AGER_sRAGE	24.5868	2	TRUE
rs6961094	T	C	T	C	0.0783	0.0156	NA	NA	FALSE	FALSE	FALSE	GCST90027164	7	101546316	0.0174	0.3685	138086	Amyotrophic lateral sclerosis	TRUE	reported	textfile	chr7	101903036	2.294e-11	0.011711	35367	AGER;sRAGE	TRUE	reported	AGER_sRAGE	textfile	4125_52_AGER_sRAGE	40.2326	2	TRUE
rs7212311	T	C	T	C	-0.0612	0.0089	NA	NA	FALSE	FALSE	FALSE	GCST90027164	17	73094407	0.0119	0.4552	138086	Amyotrophic lateral sclerosis	TRUE	reported	textfile	chr17	75098312	1.362e-12	0.008634	35381	AGER;sRAGE	TRUE	reported	AGER_sRAGE	textfile	4125_52_AGER_sRAGE	45.219	2	TRUE
rs72835417	A	G	A	G	-0.0736	-0.0193	NA	NA	FALSE	FALSE	FALSE	GCST90027164	17	47241642	0.0201	0.3364	138086	Amyotrophic lateral sclerosis	TRUE	reported	textfile	chr17	49164280	4.841e-08	0.013487	35361	AGER;sRAGE	TRUE	reported	AGER_sRAGE	textfile	4125_52_AGER_sRAGE	26.802	2	TRUE
rs7306778	T	C	T	C	-0.1627	0.0132	NA	NA	FALSE	FALSE	FALSE	GCST90027164	12	617308	0.0155	0.394	138086	Amyotrophic lateral sclerosis	TRUE	reported	textfile	chr12	508142	1.037e-54	0.010445	35313	AGER;sRAGE	TRUE	reported	AGER_sRAGE	textfile	4125_52_AGER_sRAGE	218.374	2	TRUE
rs73093253	A	G	A	G	0.062	0.0036	NA	NA	FALSE	FALSE	FALSE	GCST90027164	4	24589064	0.0122	0.7715	138086	Amyotrophic lateral sclerosis	TRUE	reported	textfile	chr4	24587441	5.883e-12	0.009008	35358	AGER;sRAGE	TRUE	reported	AGER_sRAGE	textfile	4125_52_AGER_sRAGE	42.6353	2	TRUE
rs73126824	T	A	T	A	-0.0978	0.0097	NA	NA	FALSE	TRUE	TRUE	GCST90027164	20	19302780	0.0312	0.7553	138086	Amyotrophic lateral sclerosis	TRUE	reported	textfile	chr20	19322136	6.696e-07	0.019678	35377	AGER;sRAGE	TRUE	reported	AGER_sRAGE	textfile	4125_52_AGER_sRAGE	22.231	2	FALSE
rs73135307	G	C	G	C	-0.1074	-0.0168	NA	NA	FALSE	TRUE	TRUE	GCST90027164	7	73869857	0.0343	0.6244	138086	Amyotrophic lateral sclerosis	TRUE	reported	textfile	chr7	74455527	5.5e-11	0.01638	35345	AGER;sRAGE	TRUE	reported	AGER_sRAGE	textfile	4125_52_AGER_sRAGE	38.6922	2	FALSE
rs7530075	A	G	A	G	0.0902	-0.0191	NA	NA	FALSE	FALSE	FALSE	GCST90027164	1	3106062	0.0141	0.1737	138086	Amyotrophic lateral sclerosis	TRUE	reported	textfile	chr1	3189498	3.046e-19	0.010059	35329	AGER;sRAGE	TRUE	reported	AGER_sRAGE	textfile	4125_52_AGER_sRAGE	72.3679	2	TRUE
rs7613427	G	C	G	C	0.0529	0.0115	NA	NA	FALSE	TRUE	TRUE	GCST90027164	3	14878843	0.0133	0.3876	138086	Amyotrophic lateral sclerosis	TRUE	reported	textfile	chr3	14837336	7.517e-09	0.009154	35369	AGER;sRAGE	TRUE	reported	AGER_sRAGE	textfile	4125_52_AGER_sRAGE	30.0561	2	FALSE
rs7616330	A	C	A	C	0.0815	0.0199	NA	NA	FALSE	FALSE	FALSE	GCST90027164	3	71115751	0.0155	0.1968	138086	Amyotrophic lateral sclerosis	TRUE	reported	textfile	chr3	71066600	4.047e-14	0.010781	35350	AGER;sRAGE	TRUE	reported	AGER_sRAGE	textfile	4125_52_AGER_sRAGE	51.4327	2	TRUE
rs76305320	A	G	A	G	-0.0772	0.0038	NA	NA	FALSE	FALSE	FALSE	GCST90027164	14	61785128	0.0228	0.8693	138086	Amyotrophic lateral sclerosis	TRUE	reported	textfile	chr14	61318410	9.749e-07	0.015766	35356	AGER;sRAGE	TRUE	reported	AGER_sRAGE	textfile	4125_52_AGER_sRAGE	21.5791	2	TRUE
rs7744366	A	G	A	G	0.1256	0.0015	NA	NA	FALSE	FALSE	FALSE	GCST90027164	6	6854489	0.0157	0.9254	138086	Amyotrophic lateral sclerosis	TRUE	reported	textfile	chr6	6854256	8.532e-21	0.013429	35375	AGER;sRAGE	TRUE	reported	AGER_sRAGE	textfile	4125_52_AGER_sRAGE	78.7289	2	TRUE
rs78442819	C	G	C	G	-0.0565	0.0081	NA	NA	FALSE	TRUE	TRUE	GCST90027164	16	10740982	0.0153	0.5994	138086	Amyotrophic lateral sclerosis	TRUE	reported	textfile	chr16	10647125	4.076e-08	0.010296	35383	AGER;sRAGE	TRUE	reported	AGER_sRAGE	textfile	4125_52_AGER_sRAGE	27.1021	2	FALSE
rs7868554	G	A	G	A	-0.0519	-0.0047	NA	NA	FALSE	FALSE	FALSE	GCST90027164	9	112917545	0.0115	0.6865	138086	Amyotrophic lateral sclerosis	TRUE	reported	textfile	chr9	110155265	1.047e-08	0.009069	35373	AGER;sRAGE	TRUE	reported	AGER_sRAGE	textfile	4125_52_AGER_sRAGE	29.4753	2	TRUE
rs7920682	G	A	G	A	0.0455	0.002	NA	NA	FALSE	FALSE	FALSE	GCST90027164	10	30317826	0.0111	0.8582	138086	Amyotrophic lateral sclerosis	TRUE	reported	textfile	chr10	30028897	3.689e-08	0.008265	35355	AGER;sRAGE	TRUE	reported	AGER_sRAGE	textfile	4125_52_AGER_sRAGE	27.2759	2	TRUE
rs7962469	G	A	G	A	0.0568	-0.0097	NA	NA	FALSE	FALSE	FALSE	GCST90027164	12	52348259	0.0118	0.4094	138086	Amyotrophic lateral sclerosis	TRUE	reported	textfile	chr12	51954475	4.026e-11	0.008602	35384	AGER;sRAGE	TRUE	reported	AGER_sRAGE	textfile	4125_52_AGER_sRAGE	39.241	2	TRUE
rs79730878	C	T	C	T	0.1014	-0.048	NA	NA	FALSE	FALSE	FALSE	GCST90027164	17	43849415	0.0131	0.0002593	138086	Amyotrophic lateral sclerosis	TRUE	reported	textfile	chr17	45772049	1.75e-21	0.010652	35364	AGER;sRAGE	TRUE	reported	AGER_sRAGE	textfile	4125_52_AGER_sRAGE	81.556	2	TRUE
rs8047587	T	G	T	G	-0.0419	-0.0152	NA	NA	FALSE	FALSE	FALSE	GCST90027164	16	53798622	0.0112	0.1754	138086	Amyotrophic lateral sclerosis	TRUE	reported	textfile	chr16	53764710	4.41e-07	0.008296	35366	AGER;sRAGE	TRUE	reported	AGER_sRAGE	textfile	4125_52_AGER_sRAGE	22.9579	2	TRUE
rs9304578	A	G	A	G	-0.0427	-0.0204	NA	NA	FALSE	FALSE	FALSE	GCST90027164	19	39250337	0.0113	0.07175	138086	Amyotrophic lateral sclerosis	TRUE	reported	textfile	chr19	38759697	2.064e-07	0.008222	35374	AGER;sRAGE	TRUE	reported	AGER_sRAGE	textfile	4125_52_AGER_sRAGE	24.2741	2	TRUE
rs9600022	CGGTTTTTC	CGGTTTTTT	A	G	-0.1497	-0.029	NA	NA	TRUE	FALSE	FALSE	GCST90027164	13	73341301	0.0272	0.2865	138086	Amyotrophic lateral sclerosis	TRUE	reported	textfile	chr13	72767155	1.942e-12	0.021268	35359	AGER;sRAGE	TRUE	reported	AGER_sRAGE	textfile	4125_52_AGER_sRAGE	44.5895	2	FALSE
rs111744215	G	T	G	T	0.0911	0.0237	NA	NA	FALSE	FALSE	FALSE	GCST90027164	1	220439803	0.0308	0.4405	138086	Amyotrophic lateral sclerosis	TRUE	reported	textfile	chr1	220266461	2.512e-07	0.017666	35355	AGT;Angiotensinogen	TRUE	reported	AGT_Angiotensinogen	textfile	3484_60_AGT_Angiotensinogen	23.9333	2	TRUE
rs117842479	A	G	A	G	0.1535	0.0077	NA	NA	FALSE	FALSE	FALSE	GCST90027164	12	58873543	0.0374	0.8359	138086	Amyotrophic lateral sclerosis	TRUE	reported	textfile	chr12	58479760	3.288e-07	0.030062	35366	AGT;Angiotensinogen	TRUE	reported	AGT_Angiotensinogen	textfile	3484_60_AGT_Angiotensinogen	23.4652	2	TRUE
rs13234378	TA	AA	T	A	-0.0998	0.0165	NA	NA	TRUE	FALSE	FALSE	GCST90027164	7	73026151	0.0172	0.3374	138086	Amyotrophic lateral sclerosis	TRUE	reported	textfile	chr7	73611821	2.538e-16	0.01218	35354	AGT;Angiotensinogen	TRUE	reported	AGT_Angiotensinogen	textfile	3484_60_AGT_Angiotensinogen	60.4239	2	FALSE
rs139974673	C	T	C	T	0.1621	0.0168	NA	NA	FALSE	FALSE	FALSE	GCST90027164	15	44027885	0.0316	0.5939	138086	Amyotrophic lateral sclerosis	TRUE	reported	textfile	chr15	43735687	1.928e-11	0.024153	35362	AGT;Angiotensinogen	TRUE	reported	AGT_Angiotensinogen	textfile	3484_60_AGT_Angiotensinogen	40.5384	2	TRUE
rs145089453	A	C	A	C	-0.1521	0.0212	NA	NA	FALSE	FALSE	FALSE	GCST90027164	1	233341204	0.0427	0.6203	138086	Amyotrophic lateral sclerosis	TRUE	reported	textfile	chr1	233205458	4.273e-07	0.030081	35363	AGT;Angiotensinogen	TRUE	reported	AGT_Angiotensinogen	textfile	3484_60_AGT_Angiotensinogen	23.01	2	TRUE
rs1929224	C	T	C	T	-0.189	0.0022	NA	NA	FALSE	FALSE	FALSE	GCST90027164	1	194774228	0.0676	0.9746	138086	Amyotrophic lateral sclerosis	TRUE	reported	textfile	chr1	194805098	2.065e-07	0.036392	35343	AGT;Angiotensinogen	TRUE	reported	AGT_Angiotensinogen	textfile	3484_60_AGT_Angiotensinogen	24.2747	2	TRUE
rs2071404	A	C	A	C	0.2772	0.0191	NA	NA	FALSE	FALSE	FALSE	GCST90027164	1	230850940	0.0172	0.269	138086	Amyotrophic lateral sclerosis	TRUE	reported	textfile	chr1	230715194	6.872e-92	0.013635	35364	AGT;Angiotensinogen	TRUE	reported	AGT_Angiotensinogen	textfile	3484_60_AGT_Angiotensinogen	371.979	2	TRUE
rs35491981	C	T	C	T	-0.045	-0.0105	NA	NA	FALSE	FALSE	FALSE	GCST90027164	4	100069335	0.0122	0.3903	138086	Amyotrophic lateral sclerosis	TRUE	reported	textfile	chr4	99148183	7.835e-07	0.00911	35345	AGT;Angiotensinogen	TRUE	reported	AGT_Angiotensinogen	textfile	3484_60_AGT_Angiotensinogen	21.9599	2	TRUE
rs780093	C	T	C	T	-0.0753	-0.018	NA	NA	FALSE	FALSE	FALSE	GCST90027164	2	27742603	0.0111	0.1068	138086	Amyotrophic lateral sclerosis	TRUE	reported	textfile	chr2	27519736	1.956e-19	0.008352	35373	AGT;Angiotensinogen	TRUE	reported	AGT_Angiotensinogen	textfile	3484_60_AGT_Angiotensinogen	73.1563	2	TRUE
rs7956099	C	T	C	T	-0.0669	0.0055	NA	NA	FALSE	FALSE	FALSE	GCST90027164	12	103556109	0.0112	0.6228	138086	Amyotrophic lateral sclerosis	TRUE	reported	textfile	chr12	103162331	3.785e-17	0.007946	35366	AGT;Angiotensinogen	TRUE	reported	AGT_Angiotensinogen	textfile	3484_60_AGT_Angiotensinogen	63.7966	2	TRUE
rs10922098	T	C	T	C	-0.2022	0.0071	NA	NA	FALSE	FALSE	FALSE	GCST90027164	1	196664651	0.0113	0.5312	138086	Amyotrophic lateral sclerosis	TRUE	reported	textfile	chr1	196695521	1.781e-136	0.008132	35338	AHSP;AHSP	TRUE	reported	AHSP_AHSP	textfile	9025_5_AHSP_AHSP	556.429	2	TRUE
rs1707652	T	C	T	C	0.1179	0.012	NA	NA	FALSE	FALSE	FALSE	GCST90027164	3	165478799	0.0114	0.2964	138086	Amyotrophic lateral sclerosis	TRUE	reported	textfile	chr3	165761011	1.285e-42	0.008617	35339	AHSP;AHSP	TRUE	reported	AHSP_AHSP	textfile	9025_5_AHSP_AHSP	168.484	2	TRUE
rs17825092	G	A	G	A	0.0786	0.0194	NA	NA	FALSE	FALSE	FALSE	GCST90027164	14	94890358	0.0229	0.3965	138086	Amyotrophic lateral sclerosis	TRUE	reported	textfile	chr14	94424021	1.303e-07	0.014891	35370	AHSP;AHSP	TRUE	reported	AHSP_AHSP	textfile	9025_5_AHSP_AHSP	25.0749	2	TRUE
rs6457457	T	C	T	C	0.1457	0.0071	NA	NA	FALSE	FALSE	FALSE	GCST90027164	6	31878108	0.0222	0.7479	138086	Amyotrophic lateral sclerosis	TRUE	reported	textfile	chr6	31910331	2.179e-19	0.016182	35441	AHSP;AHSP	TRUE	reported	AHSP_AHSP	textfile	9025_5_AHSP_AHSP	72.9621	2	TRUE
rs7513100	C	T	C	T	0.0601	-0.0289	NA	NA	FALSE	FALSE	FALSE	GCST90027164	1	198035065	0.0156	0.06451	138086	Amyotrophic lateral sclerosis	TRUE	reported	textfile	chr1	198065935	8.492e-08	0.01122	35343	AHSP;AHSP	TRUE	reported	AHSP_AHSP	textfile	9025_5_AHSP_AHSP	25.8229	2	TRUE
rs965344	A	G	A	G	0.0637	-0.0019	NA	NA	FALSE	FALSE	FALSE	GCST90027164	14	94818078	0.0138	0.8888	138086	Amyotrophic lateral sclerosis	TRUE	reported	textfile	chr14	94351741	2.955e-11	0.009581	35372	AHSP;AHSP	TRUE	reported	AHSP_AHSP	textfile	9025_5_AHSP_AHSP	39.7832	2	TRUE
rs10922094	CATTA	GATTA	G	C	-0.0533	0.0072	NA	NA	TRUE	FALSE	FALSE	GCST90027164	1	196661505	0.0113	0.5235	138086	Amyotrophic lateral sclerosis	TRUE	reported	textfile	chr1	196692375	7.018e-11	0.008175	35339	AIFM1;AIF	TRUE	reported	AIFM1_AIF	textfile	9522_3_AIFM1_AIF	38.2579	2	FALSE
rs1180658	A	C	A	C	-0.0591	-0.0023	NA	NA	FALSE	FALSE	FALSE	GCST90027164	10	61645945	0.0114	0.8388	138086	Amyotrophic lateral sclerosis	TRUE	reported	textfile	chr10	59886187	1.14e-12	0.008309	35352	AIFM1;AIF	TRUE	reported	AIFM1_AIF	textfile	9522_3_AIFM1_AIF	45.5323	2	TRUE
rs1265941	C	A	C	A	0.1295	-0.0028	NA	NA	FALSE	FALSE	FALSE	GCST90027164	6	31872352	0.0223	0.8989	138086	Amyotrophic lateral sclerosis	TRUE	reported	textfile	chr6	31904575	3.914e-17	0.015388	35441	AIFM1;AIF	TRUE	reported	AIFM1_AIF	textfile	9522_3_AIFM1_AIF	63.7408	2	TRUE
rs453821	T	C	T	C	0.1664	0.0117	NA	NA	FALSE	FALSE	FALSE	GCST90027164	6	31935311	0.0163	0.4722	138086	Amyotrophic lateral sclerosis	TRUE	reported	textfile	chr6	31967534	2.322e-47	0.011511	35441	AIFM1;AIF	TRUE	reported	AIFM1_AIF	textfile	9522_3_AIFM1_AIF	188.072	2	TRUE
rs704	A	G	A	G	0.0485	0.0309	NA	NA	FALSE	FALSE	FALSE	GCST90027164	17	26694861	0.0111	0.005385	138086	Amyotrophic lateral sclerosis	TRUE	reported	textfile	chr17	28367840	1.417e-09	0.008012	35360	AIFM1;AIF	TRUE	reported	AIFM1_AIF	textfile	9522_3_AIFM1_AIF	32.9795	2	TRUE
rs113151279	AATTAATTAATTT	AATTAATTTATTT	T	A	-0.2474	0.0301	NA	NA	TRUE	FALSE	FALSE	GCST90027164	1	45778917	0.0335	0.3687	138086	Amyotrophic lateral sclerosis	TRUE	reported	textfile	chr1	45313237	3.23e-57	0.015519	35362	AKR1A1;AK1A1	TRUE	reported	AKR1A1_AK1A1	textfile	4192_10_AKR1A1_AK1A1	228.725	2	FALSE
rs1354034	C	T	C	T	0.0512	-0.016	NA	NA	FALSE	FALSE	FALSE	GCST90027164	3	56849749	0.0112	0.1542	138086	Amyotrophic lateral sclerosis	TRUE	reported	textfile	chr3	56815721	6.277e-10	0.00828	35356	AKR1A1;AK1A1	TRUE	reported	AKR1A1_AK1A1	textfile	4192_10_AKR1A1_AK1A1	34.4129	2	TRUE
rs150080554	T	C	T	C	-0.5772	-0.0234	NA	NA	FALSE	FALSE	FALSE	GCST90027164	1	45507418	0.0513	0.6487	138086	Amyotrophic lateral sclerosis	TRUE	reported	textfile	chr1	45041746	2.488e-49	0.039094	35366	AKR1A1;AK1A1	TRUE	reported	AKR1A1_AK1A1	textfile	4192_10_AKR1A1_AK1A1	196.189	2	TRUE
rs1738050	C	G	C	G	-0.1025	0.0036	NA	NA	FALSE	TRUE	TRUE	GCST90027164	1	44707295	0.0113	0.7529	138086	Amyotrophic lateral sclerosis	TRUE	reported	textfile	chr1	44241623	6.272e-32	0.008716	35364	AKR1A1;AK1A1	TRUE	reported	AKR1A1_AK1A1	textfile	4192_10_AKR1A1_AK1A1	124.467	2	FALSE
rs182105782	T	C	T	C	-0.1268	0.0309	NA	NA	FALSE	FALSE	FALSE	GCST90027164	1	42854077	0.0448	0.4898	138086	Amyotrophic lateral sclerosis	TRUE	reported	textfile	chr1	42388406	8.816e-07	0.025791	35366	AKR1A1;AK1A1	TRUE	reported	AKR1A1_AK1A1	textfile	4192_10_AKR1A1_AK1A1	21.7543	2	TRUE
rs3001722	A	T	A	T	-0.3009	0.012	NA	NA	FALSE	TRUE	TRUE	GCST90027164	1	43996420	0.0436	0.7839	138086	Amyotrophic lateral sclerosis	TRUE	reported	textfile	chr1	43530749	6.906e-33	0.025191	35366	AKR1A1;AK1A1	TRUE	reported	AKR1A1_AK1A1	textfile	4192_10_AKR1A1_AK1A1	128.409	2	FALSE
rs4541868	A	C	A	C	-0.0619	0.0136	NA	NA	FALSE	FALSE	FALSE	GCST90027164	8	106590705	0.0124	0.2755	138086	Amyotrophic lateral sclerosis	TRUE	reported	textfile	chr8	105578477	2.131e-10	0.009746	35364	AKR1A1;AK1A1	TRUE	reported	AKR1A1_AK1A1	textfile	4192_10_AKR1A1_AK1A1	36.3054	2	TRUE
rs56980390	A	G	A	G	-0.1326	-0.0299	NA	NA	FALSE	FALSE	FALSE	GCST90027164	1	54477125	0.0292	0.305	138086	Amyotrophic lateral sclerosis	TRUE	reported	textfile	chr1	54011452	2.627e-07	0.025756	35367	AKR1A1;AK1A1	TRUE	reported	AKR1A1_AK1A1	textfile	4192_10_AKR1A1_AK1A1	23.8546	2	TRUE
rs61751012	A	G	A	G	-0.3271	0.0183	NA	NA	FALSE	FALSE	FALSE	GCST90027164	1	46032307	0.0581	0.7533	138086	Amyotrophic lateral sclerosis	TRUE	reported	textfile	chr1	45566635	1.211e-08	0.057404	35369	AKR1A1;AK1A1	TRUE	reported	AKR1A1_AK1A1	textfile	4192_10_AKR1A1_AK1A1	29.2226	2	TRUE
rs6884904	A	C	A	C	0.2104	0.0102	NA	NA	FALSE	FALSE	FALSE	GCST90027164	5	118917481	0.0446	0.8191	138086	Amyotrophic lateral sclerosis	TRUE	reported	textfile	chr5	119581786	1.9e-07	0.040393	35363	AKR1A1;AK1A1	TRUE	reported	AKR1A1_AK1A1	textfile	4192_10_AKR1A1_AK1A1	24.4187	2	TRUE
rs72673097	A	G	A	G	-0.1814	-0.0651	NA	NA	FALSE	FALSE	FALSE	GCST90027164	1	44087925	0.0359	0.06986	138086	Amyotrophic lateral sclerosis	TRUE	reported	textfile	chr1	43622254	5.852e-13	0.025181	35366	AKR1A1;AK1A1	TRUE	reported	AKR1A1_AK1A1	textfile	4192_10_AKR1A1_AK1A1	46.7058	2	TRUE
rs72892774	G	A	G	A	-0.5327	0.0739	NA	NA	FALSE	FALSE	FALSE	GCST90027164	1	46951919	0.0556	0.1839	138086	Amyotrophic lateral sclerosis	TRUE	reported	textfile	chr1	46486247	8.655e-19	0.060184	35372	AKR1A1;AK1A1	TRUE	reported	AKR1A1_AK1A1	textfile	4192_10_AKR1A1_AK1A1	70.5092	2	TRUE
rs75339918	C	T	C	T	-0.3667	-0.0391	NA	NA	FALSE	FALSE	FALSE	GCST90027164	1	44992321	0.0424	0.3562	138086	Amyotrophic lateral sclerosis	TRUE	reported	textfile	chr1	44526649	1.009e-46	0.025547	35361	AKR1A1;AK1A1	TRUE	reported	AKR1A1_AK1A1	textfile	4192_10_AKR1A1_AK1A1	185.432	2	TRUE
rs9947300	G	C	G	C	0.0441	0.0102	NA	NA	FALSE	TRUE	TRUE	GCST90027164	18	5924634	0.0122	0.4039	138086	Amyotrophic lateral sclerosis	TRUE	reported	textfile	chr18	5924635	6.208e-07	0.008847	35363	AKR1A1;AK1A1	TRUE	reported	AKR1A1_AK1A1	textfile	4192_10_AKR1A1_AK1A1	22.3629	2	FALSE
rs11792848	A	G	A	G	-0.0548	-0.0012	NA	NA	FALSE	FALSE	FALSE	GCST90027164	9	99089943	0.0141	0.931	138086	Amyotrophic lateral sclerosis	TRUE	reported	textfile	chr9	96327661	1.321e-08	0.009642	35345	AKR1B1;Aldose-reductase	TRUE	reported	AKR1B1_Aldose_reductase	textfile	16606_85_AKR1B1_Aldose_reductase	29.0716	2	TRUE
rs16873418	G	A	G	A	-0.0538	0.0109	NA	NA	FALSE	FALSE	FALSE	GCST90027164	8	106592145	0.0121	0.3699	138086	Amyotrophic lateral sclerosis	TRUE	reported	textfile	chr8	105579917	8.974e-09	0.009358	35362	AKR1B1;Aldose-reductase	TRUE	reported	AKR1B1_Aldose_reductase	textfile	16606_85_AKR1B1_Aldose_reductase	29.7468	2	TRUE
rs2229542	C	T	C	T	-0.2011	-0.0375	NA	NA	FALSE	FALSE	FALSE	GCST90027164	7	134135621	0.0545	0.4914	138086	Amyotrophic lateral sclerosis	TRUE	reported	textfile	chr7	134450869	1.003e-10	0.031099	35357	AKR1B1;Aldose-reductase	TRUE	reported	AKR1B1_Aldose_reductase	textfile	16606_85_AKR1B1_Aldose_reductase	37.6334	2	TRUE
rs4980320	C	T	C	T	0.0426	-0.0253	NA	NA	FALSE	FALSE	FALSE	GCST90027164	11	198986	0.0123	0.03908	138086	Amyotrophic lateral sclerosis	TRUE	reported	textfile	chr11	198986	1.518e-07	0.008114	35352	AKR1B1;Aldose-reductase	TRUE	reported	AKR1B1_Aldose_reductase	textfile	16606_85_AKR1B1_Aldose_reductase	24.808	2	TRUE
rs75627053	T	C	T	C	0.3078	0.0102	NA	NA	FALSE	FALSE	FALSE	GCST90027164	7	134152856	0.0331	0.7584	138086	Amyotrophic lateral sclerosis	TRUE	reported	textfile	chr7	134468104	3.703e-16	0.037777	35357	AKR1B1;Aldose-reductase	TRUE	reported	AKR1B1_Aldose_reductase	textfile	16606_85_AKR1B1_Aldose_reductase	59.7482	2	TRUE
rs77265585	C	G	C	G	0.0589	0.0075	NA	NA	FALSE	TRUE	TRUE	GCST90027164	9	4764332	0.0193	0.6968	138086	Amyotrophic lateral sclerosis	TRUE	reported	textfile	chr9	4764332	3.215e-07	0.011526	35374	AKR1B1;Aldose-reductase	TRUE	reported	AKR1B1_Aldose_reductase	textfile	16606_85_AKR1B1_Aldose_reductase	23.5026	2	FALSE
rs10922094	CATTA	GATTA	G	C	-0.1195	0.0072	NA	NA	TRUE	FALSE	FALSE	GCST90027164	1	196661505	0.0113	0.5235	138086	Amyotrophic lateral sclerosis	TRUE	reported	textfile	chr1	196692375	8.32e-50	0.008054	35330	AKR1C1;Aldo-keto-reductase-1C1	TRUE	reported	AKR1C1_Aldo_keto_reductase_1C1	textfile	12618_50_AKR1C1_Aldo_keto_reductase_1C1	198.132	2	FALSE
rs12478841	G	A	G	A	0.0606	0.0143	NA	NA	FALSE	FALSE	FALSE	GCST90027164	2	27811722	0.0124	0.2461	138086	Amyotrophic lateral sclerosis	TRUE	reported	textfile	chr2	27588855	2.013e-10	0.009528	35364	AKR1C1;Aldo-keto-reductase-1C1	TRUE	reported	AKR1C1_Aldo_keto_reductase_1C1	textfile	12618_50_AKR1C1_Aldo_keto_reductase_1C1	36.4069	2	TRUE
rs139783923	A	G	A	G	-0.1192	0.0416	NA	NA	FALSE	FALSE	FALSE	GCST90027164	1	150384868	0.0486	0.3922	138086	Amyotrophic lateral sclerosis	TRUE	reported	textfile	chr1	150412392	2.647e-07	0.023159	35353	AKR1C1;Aldo-keto-reductase-1C1	TRUE	reported	AKR1C1_Aldo_keto_reductase_1C1	textfile	12618_50_AKR1C1_Aldo_keto_reductase_1C1	23.8427	2	TRUE
rs1619994	G	A	G	A	0.0599	-0.0085	NA	NA	FALSE	FALSE	FALSE	GCST90027164	3	165461835	0.0119	0.4758	138086	Amyotrophic lateral sclerosis	TRUE	reported	textfile	chr3	165744047	9.979e-12	0.0088	35330	AKR1C1;Aldo-keto-reductase-1C1	TRUE	reported	AKR1C1_Aldo_keto_reductase_1C1	textfile	12618_50_AKR1C1_Aldo_keto_reductase_1C1	41.6995	2	TRUE
rs6457457	T	C	T	C	0.0987	0.0071	NA	NA	FALSE	FALSE	FALSE	GCST90027164	6	31878108	0.0222	0.7479	138086	Amyotrophic lateral sclerosis	TRUE	reported	textfile	chr6	31910331	6.917e-10	0.016002	35432	AKR1C1;Aldo-keto-reductase-1C1	TRUE	reported	AKR1C1_Aldo_keto_reductase_1C1	textfile	12618_50_AKR1C1_Aldo_keto_reductase_1C1	34.2396	2	TRUE
rs72664714	T	C	T	C	0.2239	-0.0532	NA	NA	FALSE	FALSE	FALSE	GCST90027164	8	66376393	0.0491	0.2784	138086	Amyotrophic lateral sclerosis	TRUE	reported	textfile	chr8	65464158	8.24e-08	0.041758	35339	AKR1C1;Aldo-keto-reductase-1C1	TRUE	reported	AKR1C1_Aldo_keto_reductase_1C1	textfile	12618_50_AKR1C1_Aldo_keto_reductase_1C1	25.8745	2	TRUE
rs72749892	G	A	G	A	-0.1361	-0.0351	NA	NA	FALSE	FALSE	FALSE	GCST90027164	15	93068486	0.0365	0.3353	138086	Amyotrophic lateral sclerosis	TRUE	reported	textfile	chr15	92525256	6.024e-07	0.027272	35366	AKR1C1;Aldo-keto-reductase-1C1	TRUE	reported	AKR1C1_Aldo_keto_reductase_1C1	textfile	12618_50_AKR1C1_Aldo_keto_reductase_1C1	22.4143	2	TRUE
rs10922098	T	C	T	C	-0.0842	0.0071	NA	NA	FALSE	FALSE	FALSE	GCST90027164	1	196664651	0.0113	0.5312	138086	Amyotrophic lateral sclerosis	TRUE	reported	textfile	chr1	196695521	1.814e-24	0.008248	35338	AKR1C3;Aldose-reductase-like-C3	TRUE	reported	AKR1C3_Aldose_reductase_like_C3	textfile	17377_1_AKR1C3_Aldose_reductase_like_C3	93.7928	2	TRUE
rs11557154	T	C	T	C	0.2259	-0.0094	NA	NA	FALSE	FALSE	FALSE	GCST90027164	9	34107505	0.0167	0.572	138086	Amyotrophic lateral sclerosis	TRUE	reported	textfile	chr9	34107507	2.489e-81	0.011827	35349	AKR1C3;Aldose-reductase-like-C3	TRUE	reported	AKR1C3_Aldose_reductase_like_C3	textfile	17377_1_AKR1C3_Aldose_reductase_like_C3	328.341	2	TRUE
rs117737753	T	C	T	C	-0.1682	0.0229	NA	NA	FALSE	FALSE	FALSE	GCST90027164	10	5605228	0.0418	0.5834	138086	Amyotrophic lateral sclerosis	TRUE	reported	textfile	chr10	5563265	3.305e-09	0.028433	35372	AKR1C3;Aldose-reductase-like-C3	TRUE	reported	AKR1C3_Aldose_reductase_like_C3	textfile	17377_1_AKR1C3_Aldose_reductase_like_C3	31.4955	2	TRUE
rs147256308	C	A	C	A	-0.5088	-0.0192	NA	NA	FALSE	FALSE	FALSE	GCST90027164	10	6218509	0.0643	0.7646	138086	Amyotrophic lateral sclerosis	TRUE	reported	textfile	chr10	6176546	9.555e-35	0.04138	35356	AKR1C3;Aldose-reductase-like-C3	TRUE	reported	AKR1C3_Aldose_reductase_like_C3	textfile	17377_1_AKR1C3_Aldose_reductase_like_C3	136.068	2	TRUE
rs1707652	T	C	T	C	0.0946	0.012	NA	NA	FALSE	FALSE	FALSE	GCST90027164	3	165478799	0.0114	0.2964	138086	Amyotrophic lateral sclerosis	TRUE	reported	textfile	chr3	165761011	1.884e-27	0.008715	35339	AKR1C3;Aldose-reductase-like-C3	TRUE	reported	AKR1C3_Aldose_reductase_like_C3	textfile	17377_1_AKR1C3_Aldose_reductase_like_C3	106.045	2	TRUE
rs2245801	C	T	C	T	-0.0695	-0.0021	NA	NA	FALSE	FALSE	FALSE	GCST90027164	4	90757840	0.0143	0.8834	138086	Amyotrophic lateral sclerosis	TRUE	reported	textfile	chr4	89836689	1.146e-12	0.009773	35344	AKR1C3;Aldose-reductase-like-C3	TRUE	reported	AKR1C3_Aldose_reductase_like_C3	textfile	17377_1_AKR1C3_Aldose_reductase_like_C3	45.5152	2	TRUE
rs35687230	T	C	T	C	0.0497	-0.0028	NA	NA	FALSE	FALSE	FALSE	GCST90027164	10	4644147	0.0138	0.8387	138086	Amyotrophic lateral sclerosis	TRUE	reported	textfile	chr10	4601955	3.282e-08	0.008994	35373	AKR1C3;Aldose-reductase-like-C3	TRUE	reported	AKR1C3_Aldose_reductase_like_C3	textfile	17377_1_AKR1C3_Aldose_reductase_like_C3	27.4821	2	TRUE
rs41279069	C	G	C	G	0.0669	-0.0012	NA	NA	FALSE	TRUE	TRUE	GCST90027164	9	114361707	0.0149	0.938	138086	Amyotrophic lateral sclerosis	TRUE	reported	textfile	chr9	111599427	5.351e-11	0.010197	35369	AKR1C3;Aldose-reductase-like-C3	TRUE	reported	AKR1C3_Aldose_reductase_like_C3	textfile	17377_1_AKR1C3_Aldose_reductase_like_C3	38.7391	2	FALSE
rs55744013	TTG	CTG	A	G	-0.1255	0.0006	NA	NA	TRUE	FALSE	FALSE	GCST90027164	10	4912628	0.0131	0.9626	138086	Amyotrophic lateral sclerosis	TRUE	reported	textfile	chr10	4870436	4.598e-36	0.010009	35374	AKR1C3;Aldose-reductase-like-C3	TRUE	reported	AKR1C3_Aldose_reductase_like_C3	textfile	17377_1_AKR1C3_Aldose_reductase_like_C3	141.497	2	FALSE
rs6592965	A	G	A	G	-0.0641	0.0179	NA	NA	FALSE	FALSE	FALSE	GCST90027164	7	50427982	0.0113	0.1125	138086	Amyotrophic lateral sclerosis	TRUE	reported	textfile	chr7	50360284	8.347e-15	0.008258	35336	AKR1C3;Aldose-reductase-like-C3	TRUE	reported	AKR1C3_Aldose_reductase_like_C3	textfile	17377_1_AKR1C3_Aldose_reductase_like_C3	54.2262	2	TRUE
rs72710977	T	C	T	C	-0.0681	-0.0304	NA	NA	FALSE	FALSE	FALSE	GCST90027164	1	86344146	0.0192	0.1136	138086	Amyotrophic lateral sclerosis	TRUE	reported	textfile	chr1	85878463	4.024e-07	0.013438	35335	AKR1C3;Aldose-reductase-like-C3	TRUE	reported	AKR1C3_Aldose_reductase_like_C3	textfile	17377_1_AKR1C3_Aldose_reductase_like_C3	23.1136	2	TRUE
rs72778490	T	G	T	G	0.128	-0.0318	NA	NA	FALSE	FALSE	FALSE	GCST90027164	10	5390241	0.0509	0.5324	138086	Amyotrophic lateral sclerosis	TRUE	reported	textfile	chr10	5348278	8.889e-10	0.020887	35368	AKR1C3;Aldose-reductase-like-C3	TRUE	reported	AKR1C3_Aldose_reductase_like_C3	textfile	17377_1_AKR1C3_Aldose_reductase_like_C3	33.7995	2	TRUE
rs72781981	T	C	T	C	-0.207	0.0285	NA	NA	FALSE	FALSE	FALSE	GCST90027164	10	5639560	0.0294	0.333	138086	Amyotrophic lateral sclerosis	TRUE	reported	textfile	chr10	5597597	1.747e-20	0.022314	35377	AKR1C3;Aldose-reductase-like-C3	TRUE	reported	AKR1C3_Aldose_reductase_like_C3	textfile	17377_1_AKR1C3_Aldose_reductase_like_C3	77.4512	2	TRUE
rs1354034	C	T	C	T	0.0609	-0.016	NA	NA	FALSE	FALSE	FALSE	GCST90027164	3	56849749	0.0112	0.1542	138086	Amyotrophic lateral sclerosis	TRUE	reported	textfile	chr3	56815721	3.496e-13	0.008373	35356	AKT1;PKB	TRUE	reported	AKT1_PKB	textfile	15627_83_AKT1_PKB	47.6118	2	TRUE
rs35979828	T	C	T	C	-0.0774	0.018	NA	NA	FALSE	FALSE	FALSE	GCST90027164	12	54685880	0.0208	0.3872	138086	Amyotrophic lateral sclerosis	TRUE	reported	textfile	chr12	54292096	1.371e-07	0.014689	35375	AKT1;PKB	TRUE	reported	AKT1_PKB	textfile	15627_83_AKT1_PKB	24.9885	2	TRUE
rs4980320	C	T	C	T	0.0442	-0.0253	NA	NA	FALSE	FALSE	FALSE	GCST90027164	11	198986	0.0123	0.03908	138086	Amyotrophic lateral sclerosis	TRUE	reported	textfile	chr11	198986	6.411e-08	0.008175	35352	AKT1;PKB	TRUE	reported	AKT1_PKB	textfile	15627_83_AKT1_PKB	26.3094	2	TRUE
rs77265585	C	G	C	G	0.0657	0.0075	NA	NA	FALSE	TRUE	TRUE	GCST90027164	9	4764332	0.0193	0.6968	138086	Amyotrophic lateral sclerosis	TRUE	reported	textfile	chr9	4764332	1.425e-08	0.011587	35374	AKT1;PKB	TRUE	reported	AKT1_PKB	textfile	15627_83_AKT1_PKB	28.9355	2	FALSE
rs10922094	CATTA	GATTA	G	C	-0.048	0.0072	NA	NA	TRUE	FALSE	FALSE	GCST90027164	1	196661505	0.0113	0.5235	138086	Amyotrophic lateral sclerosis	TRUE	reported	textfile	chr1	196692375	6.288e-09	0.008263	35339	AKT2;PKB-beta	TRUE	reported	AKT2_PKB_beta	textfile	14685_17_AKT2_PKB_beta	30.3703	2	FALSE
rs113206176	C	G	A	G	0.9055	0.0429	NA	NA	TRUE	TRUE	TRUE	GCST90027164	6	24446659	0.0284	0.1304	138086	Amyotrophic lateral sclerosis	TRUE	reported	textfile	chr6	24446431	1.062e-73	0.049861	35380	AKT2;PKB-beta	TRUE	reported	AKT2_PKB_beta	textfile	14685_17_AKT2_PKB_beta	296.823	2	FALSE
rs114925146	AAAAAAATTT	AAAAAAATTA	T	A	0.8206	0.0463	NA	NA	TRUE	FALSE	FALSE	GCST90027164	6	24118630	0.0427	0.2786	138086	Amyotrophic lateral sclerosis	TRUE	reported	textfile	chr6	24118393	1e-200	0.027005	35377	AKT2;PKB-beta	TRUE	reported	AKT2_PKB_beta	textfile	14685_17_AKT2_PKB_beta	831.031	2	FALSE
rs11536949	T	G	T	G	0.1396	-0.0183	NA	NA	FALSE	FALSE	FALSE	GCST90027164	20	36985885	0.022	0.4072	138086	Amyotrophic lateral sclerosis	TRUE	reported	textfile	chr20	38357231	8.261e-26	0.01329	35375	AKT2;PKB-beta	TRUE	reported	AKT2_PKB_beta	textfile	5360_9_AKT2_PKB_beta	99.3032	2	TRUE
rs12478841	G	A	G	A	0.0506	0.0143	NA	NA	FALSE	FALSE	FALSE	GCST90027164	2	27811722	0.0124	0.2461	138086	Amyotrophic lateral sclerosis	TRUE	reported	textfile	chr2	27588855	2.185e-07	0.009763	35373	AKT2;PKB-beta	TRUE	reported	AKT2_PKB_beta	textfile	14685_17_AKT2_PKB_beta	24.1756	2	TRUE
rs1555405	A	G	A	G	-0.0436	-0.017	NA	NA	FALSE	FALSE	FALSE	GCST90027164	14	101176769	0.0131	0.193	138086	Amyotrophic lateral sclerosis	TRUE	reported	textfile	chr14	100710432	8.058e-07	0.008837	35380	AKT2;PKB-beta	TRUE	reported	AKT2_PKB_beta	textfile	14685_17_AKT2_PKB_beta	21.9082	2	TRUE
rs4310650	C	T	C	T	-0.0933	-0.03	NA	NA	FALSE	FALSE	FALSE	GCST90027164	11	116998879	0.0387	0.4377	138086	Amyotrophic lateral sclerosis	TRUE	reported	textfile	chr11	117128163	5.592e-07	0.018642	35378	AKT2;PKB-beta	TRUE	reported	AKT2_PKB_beta	textfile	14685_17_AKT2_PKB_beta	22.5435	2	TRUE
rs438811	T	C	T	C	-0.1198	-0.0123	NA	NA	FALSE	FALSE	FALSE	GCST90027164	19	45416741	0.0148	0.4056	138086	Amyotrophic lateral sclerosis	TRUE	reported	textfile	chr19	44913484	3.198e-35	0.009674	35366	AKT2;PKB-beta	TRUE	reported	AKT2_PKB_beta	textfile	14685_17_AKT2_PKB_beta	138.021	2	TRUE
rs4711064	T	C	T	C	0.0772	-0.0079	NA	NA	FALSE	FALSE	FALSE	GCST90027164	6	24794915	0.0133	0.5527	138086	Amyotrophic lateral sclerosis	TRUE	reported	textfile	chr6	24794687	2.061e-17	0.009093	35379	AKT2;PKB-beta	TRUE	reported	AKT2_PKB_beta	textfile	14685_17_AKT2_PKB_beta	64.8728	2	TRUE
rs4980320	C	T	C	T	0.0479	-0.0253	NA	NA	FALSE	FALSE	FALSE	GCST90027164	11	198986	0.0123	0.03908	138086	Amyotrophic lateral sclerosis	TRUE	reported	textfile	chr11	198986	3.847e-09	0.008132	35352	AKT2;PKB-beta	TRUE	reported	AKT2_PKB_beta	textfile	5360_9_AKT2_PKB_beta	31.2262	2	TRUE
rs5112	G	C	G	C	0.0692	-0.0154	NA	NA	FALSE	TRUE	TRUE	GCST90027164	19	45430280	0.0142	0.2798	138086	Amyotrophic lateral sclerosis	TRUE	reported	textfile	chr19	44927023	1.852e-17	0.008139	35367	AKT2;PKB-beta	TRUE	reported	AKT2_PKB_beta	textfile	14685_17_AKT2_PKB_beta	65.0598	2	FALSE
rs6445035	A	G	A	G	0.1048	-0.0123	NA	NA	FALSE	FALSE	FALSE	GCST90027164	3	165480100	0.0138	0.3704	138086	Amyotrophic lateral sclerosis	TRUE	reported	textfile	chr3	165762312	2.204e-24	0.010285	35339	AKT2;PKB-beta	TRUE	reported	AKT2_PKB_beta	textfile	14685_17_AKT2_PKB_beta	93.4451	2	TRUE
rs77265585	C	G	C	G	0.0573	0.0075	NA	NA	FALSE	TRUE	TRUE	GCST90027164	9	4764332	0.0193	0.6968	138086	Amyotrophic lateral sclerosis	TRUE	reported	textfile	chr9	4764332	6.948e-07	0.011546	35374	AKT2;PKB-beta	TRUE	reported	AKT2_PKB_beta	textfile	5360_9_AKT2_PKB_beta	22.1661	2	FALSE
rs876825	C	T	C	T	-0.0419	-0.0012	NA	NA	FALSE	FALSE	FALSE	GCST90027164	7	101267435	0.0113	0.9133	138086	Amyotrophic lateral sclerosis	TRUE	reported	textfile	chr7	101624155	4.778e-07	0.008322	35366	AKT2;PKB-beta	TRUE	reported	AKT2_PKB_beta	textfile	5360_9_AKT2_PKB_beta	22.8147	2	TRUE
rs9295778	G	T	G	T	-0.0698	0.0016	NA	NA	FALSE	FALSE	FALSE	GCST90027164	6	28684183	0.0163	0.9227	138086	Amyotrophic lateral sclerosis	TRUE	reported	textfile	chr6	28716406	3.857e-08	0.012697	35443	AKT2;PKB-beta	TRUE	reported	AKT2_PKB_beta	textfile	14685_17_AKT2_PKB_beta	27.1989	2	TRUE
rs117236744	G	C	G	C	-0.2414	0.0593	NA	NA	FALSE	TRUE	TRUE	GCST90027164	11	13091906	0.0484	0.22	138086	Amyotrophic lateral sclerosis	TRUE	reported	textfile	chr11	13070359	8.596e-07	0.049052	35380	ALAD;HEM2	TRUE	reported	ALAD_HEM2	textfile	15523_9_ALAD_HEM2	21.7973	2	FALSE
rs11790374	C	T	C	T	0.1261	0.0277	NA	NA	FALSE	FALSE	FALSE	GCST90027164	9	116396226	0.0317	0.3827	138086	Amyotrophic lateral sclerosis	TRUE	reported	textfile	chr9	113633946	2.903e-11	0.018958	35365	ALAD;HEM2	TRUE	reported	ALAD_HEM2	textfile	15523_9_ALAD_HEM2	39.8188	2	TRUE
rs141972027	C	T	C	T	-0.1952	0.0093	NA	NA	FALSE	FALSE	FALSE	GCST90027164	9	116102756	0.0529	0.8612	138086	Amyotrophic lateral sclerosis	TRUE	reported	textfile	chr9	113340476	4.159e-10	0.031242	35374	ALAD;HEM2	TRUE	reported	ALAD_HEM2	textfile	15523_9_ALAD_HEM2	35.1337	2	TRUE
rs1800435	G	C	G	C	-0.4172	-0.0215	NA	NA	FALSE	TRUE	TRUE	GCST90027164	9	116153891	0.0234	0.3569	138086	Amyotrophic lateral sclerosis	TRUE	reported	textfile	chr9	113391611	1.117e-179	0.014596	35359	ALAD;HEM2	TRUE	reported	ALAD_HEM2	textfile	15523_9_ALAD_HEM2	735.298	2	FALSE
[truncated: 4,735 more rows]

## Sheet: results
id.exposure	id.outcome	outcome	exposure	method	nsnp	b	se	pval	SymbolId	ProteinId	Source
[truncated: 2,062 more rows]

## Sheet: heterogeneity,leaveoneout
id.exposure	id.outcome	outcome	exposure	method	Q	Q_df	Q_pval
[truncated: 914 more rows]

[truncated: 2 more sheets: cis-pqtl, cis-eqtl]
