# Supplementary material for: Integrated molecular data analysis confirms PDK1 as a candidate risk factor in ALS pathophysiology
Source: Mol Brain. 2025 Oct 1;18:76. doi: 10.1186/s13041-025-01248-0 (PMC12486756; doi:10.1186/s13041-025-01248-0)
Supplement: Supplementary file 2 — Supplementary Material 2 [file 13041_2025_1248_MOESM2_ESM.xlsx]

## Sheet: eqtlsnp
SNP	effect_allele.exposure	other_allele.exposure	effect_allele.outcome	other_allele.outcome	beta.exposure	beta.outcome	eaf.exposure	eaf.outcome	remove	palindromic	ambiguous	id.outcome	se.outcome	pval.outcome	chr.outcome	pos.outcome	samplesize.outcome	outcome	mr_keep.outcome	pval_origin.outcome	data_source.outcome	Symbol	chr.exposure	pos.exposure	se.exposure	pval.exposure	samplesize.exposure	id.exposure	exposure	mr_keep.exposure	pval_origin.exposure	data_source.exposure	F	action	SNP_index	mr_keep
rs11656013	T	C	T	C	0.0607	0.0174706	NA	0.776918	FALSE	FALSE	FALSE	eqtl-a-ENSG00000108839	0.0142956	0.221632	17	7446081	31684	ENSG00000108839	TRUE	reported	textfile	ALOX12	17	7446081	0.0135	6.965e-06	138086	GCST90027164	Amyotrophic lateral sclerosis	TRUE	reported	textfile	18.195	2	1	TRUE
rs12608932	A	C	A	C	-0.1247	-0.0382405	NA	0.663014	FALSE	FALSE	FALSE	eqtl-a-ENSG00000108839	0.0125874	0.00238314	19	17752689	26280	ENSG00000108839	TRUE	reported	textfile	ALOX12	19	17752689	0.0121	8.768e-25	138086	GCST90027164	Amyotrophic lateral sclerosis	TRUE	reported	textfile	95.5883	2	1	TRUE
rs12608932	A	C	A	C	-0.1247	-0.029481	NA	0.663014	FALSE	FALSE	FALSE	eqtl-a-ENSG00000127022	0.012589	0.0191911	19	17752689	9188	ENSG00000127022	TRUE	reported	textfile	CANX	19	17752689	0.0121	8.768e-25	138086	GCST90027164	Amyotrophic lateral sclerosis	TRUE	reported	textfile	95.5883	2	1	TRUE
rs12608932	A	C	A	C	-0.1247	-0.0228761	NA	0.663014	FALSE	FALSE	FALSE	eqtl-a-ENSG00000084092	0.01259	0.0692484	19	17752689	25361	ENSG00000084092	TRUE	reported	textfile	NOA1	19	17752689	0.0121	8.768e-25	138086	GCST90027164	Amyotrophic lateral sclerosis	TRUE	reported	textfile	95.5883	2	1	TRUE
rs12608932	A	C	A	C	-0.1247	-0.0227011	NA	0.663014	FALSE	FALSE	FALSE	eqtl-a-ENSG00000130348	0.01259	0.0713888	19	17752689	26280	ENSG00000130348	TRUE	reported	textfile	QRSL1	19	17752689	0.0121	8.768e-25	138086	GCST90027164	Amyotrophic lateral sclerosis	TRUE	reported	textfile	95.5883	2	1	TRUE
rs12608932	A	C	A	C	-0.1247	-0.0225224	NA	0.663014	FALSE	FALSE	FALSE	eqtl-a-ENSG00000135596	0.0125901	0.0736478	19	17752689	26280	ENSG00000135596	TRUE	reported	textfile	MICAL1	19	17752689	0.0121	8.768e-25	138086	GCST90027164	Amyotrophic lateral sclerosis	TRUE	reported	textfile	95.5883	2	1	TRUE
rs12608932	A	C	A	C	-0.1247	-0.0197329	NA	0.663014	FALSE	FALSE	FALSE	eqtl-a-ENSG00000043591	0.0125904	0.117068	19	17752689	26280	ENSG00000043591	TRUE	reported	textfile	ADRB1	19	17752689	0.0121	8.768e-25	138086	GCST90027164	Amyotrophic lateral sclerosis	TRUE	reported	textfile	95.5883	2	1	TRUE
rs12608932	A	C	A	C	-0.1247	-0.0173461	NA	0.663014	FALSE	FALSE	FALSE	eqtl-a-ENSG00000152256	0.0125906	0.168327	19	17752689	26280	ENSG00000152256	TRUE	reported	textfile	PDK1	19	17752689	0.0121	8.768e-25	138086	GCST90027164	Amyotrophic lateral sclerosis	TRUE	reported	textfile	95.5883	2	1	TRUE
rs12608932	A	C	A	C	-0.1247	-0.0123329	NA	0.663014	FALSE	FALSE	FALSE	eqtl-a-ENSG00000065833	0.0125911	0.327382	19	17752689	26280	ENSG00000065833	TRUE	reported	textfile	ME1	19	17752689	0.0121	8.768e-25	138086	GCST90027164	Amyotrophic lateral sclerosis	TRUE	reported	textfile	95.5883	2	1	TRUE
rs12608932	A	C	A	C	-0.1247	-0.0121542	NA	0.663014	FALSE	FALSE	FALSE	eqtl-a-ENSG00000138798	0.0125911	0.334444	19	17752689	26280	ENSG00000138798	TRUE	reported	textfile	EGF	19	17752689	0.0121	8.768e-25	138086	GCST90027164	Amyotrophic lateral sclerosis	TRUE	reported	textfile	95.5883	2	1	TRUE
rs12608932	A	C	A	C	-0.1247	-0.010953	NA	0.663014	FALSE	FALSE	FALSE	eqtl-a-ENSG00000109819	0.0125912	0.384409	19	17752689	26280	ENSG00000109819	TRUE	reported	textfile	PPARGC1A	19	17752689	0.0121	8.768e-25	138086	GCST90027164	Amyotrophic lateral sclerosis	TRUE	reported	textfile	95.5883	2	1	TRUE
rs12608932	A	C	A	C	-0.1247	-0.00832537	NA	0.663014	FALSE	FALSE	FALSE	eqtl-a-ENSG00000234745	0.0125913	0.508612	19	17752689	8269	ENSG00000234745	TRUE	reported	textfile	HLA-B	19	17752689	0.0121	8.768e-25	138086	GCST90027164	Amyotrophic lateral sclerosis	TRUE	reported	textfile	95.5883	2	1	TRUE
rs12608932	A	C	A	C	-0.1247	-0.0024226	NA	0.663014	FALSE	FALSE	FALSE	eqtl-a-ENSG00000149269	0.0125915	0.847585	19	17752689	26280	ENSG00000149269	TRUE	reported	textfile	PAK1	19	17752689	0.0121	8.768e-25	138086	GCST90027164	Amyotrophic lateral sclerosis	TRUE	reported	textfile	95.5883	2	1	TRUE
rs12608932	A	C	A	C	-0.1247	0.00318942	NA	0.663014	FALSE	FALSE	FALSE	eqtl-a-ENSG00000099194	0.0125915	0.799959	19	17752689	26280	ENSG00000099194	TRUE	reported	textfile	SCD	19	17752689	0.0121	8.768e-25	138086	GCST90027164	Amyotrophic lateral sclerosis	TRUE	reported	textfile	95.5883	2	1	TRUE
rs12608932	A	C	A	C	-0.1247	0.00337577	NA	0.663014	FALSE	FALSE	FALSE	eqtl-a-ENSG00000100300	0.0125915	0.788546	19	17752689	26066	ENSG00000100300	TRUE	reported	textfile	TSPO	19	17752689	0.0121	8.768e-25	138086	GCST90027164	Amyotrophic lateral sclerosis	TRUE	reported	textfile	95.5883	2	1	TRUE
rs12608932	A	C	A	C	-0.1247	0.00368552	NA	0.663014	FALSE	FALSE	FALSE	eqtl-a-ENSG00000145050	0.0125915	0.769674	19	17752689	26066	ENSG00000145050	TRUE	reported	textfile	MANF	19	17752689	0.0121	8.768e-25	138086	GCST90027164	Amyotrophic lateral sclerosis	TRUE	reported	textfile	95.5883	2	1	TRUE
rs12608932	A	C	A	C	-0.1247	0.00580589	NA	0.663014	FALSE	FALSE	FALSE	eqtl-a-ENSG00000171791	0.0125914	0.644654	19	17752689	26240	ENSG00000171791	TRUE	reported	textfile	BCL2	19	17752689	0.0121	8.768e-25	138086	GCST90027164	Amyotrophic lateral sclerosis	TRUE	reported	textfile	95.5883	2	1	TRUE
rs12608932	A	C	A	C	-0.1247	0.00622392	NA	0.663014	FALSE	FALSE	FALSE	eqtl-a-ENSG00000089159	0.0125914	0.621023	19	17752689	9188	ENSG00000089159	TRUE	reported	textfile	PXN	19	17752689	0.0121	8.768e-25	138086	GCST90027164	Amyotrophic lateral sclerosis	TRUE	reported	textfile	95.5883	2	1	TRUE
rs12608932	A	C	A	C	-0.1247	0.00814028	NA	0.663014	FALSE	FALSE	FALSE	eqtl-a-ENSG00000131495	0.0125913	0.517891	19	17752689	21006	ENSG00000131495	TRUE	reported	textfile	NDUFA2	19	17752689	0.0121	8.768e-25	138086	GCST90027164	Amyotrophic lateral sclerosis	TRUE	reported	textfile	95.5883	2	1	TRUE
rs12608932	A	C	A	C	-0.1247	0.010151	NA	0.663014	FALSE	FALSE	FALSE	eqtl-a-ENSG00000136827	0.0125912	0.420012	19	17752689	26280	ENSG00000136827	TRUE	reported	textfile	TOR1A	19	17752689	0.0121	8.768e-25	138086	GCST90027164	Amyotrophic lateral sclerosis	TRUE	reported	textfile	95.5883	2	1	TRUE
rs12608932	A	C	A	C	-0.1247	0.0118356	NA	0.663014	FALSE	FALSE	FALSE	eqtl-a-ENSG00000137513	0.0125911	0.347218	19	17752689	26280	ENSG00000137513	TRUE	reported	textfile	NARS2	19	17752689	0.0121	8.768e-25	138086	GCST90027164	Amyotrophic lateral sclerosis	TRUE	reported	textfile	95.5883	2	1	TRUE
rs12608932	A	C	A	C	-0.1247	0.0145702	NA	0.663014	FALSE	FALSE	FALSE	eqtl-a-ENSG00000120885	0.0125909	0.247191	19	17752689	25896	ENSG00000120885	TRUE	reported	textfile	CLU	19	17752689	0.0121	8.768e-25	138086	GCST90027164	Amyotrophic lateral sclerosis	TRUE	reported	textfile	95.5883	2	1	TRUE
rs12608932	A	C	A	C	-0.1247	0.0149869	NA	0.663014	FALSE	FALSE	FALSE	eqtl-a-ENSG00000147894	0.0125909	0.233889	19	17752689	26240	ENSG00000147894	TRUE	reported	textfile	C9orf72	19	17752689	0.0121	8.768e-25	138086	GCST90027164	Amyotrophic lateral sclerosis	TRUE	reported	textfile	95.5883	2	1	TRUE
rs12608932	A	C	A	C	-0.1247	0.0155736	NA	0.663014	FALSE	FALSE	FALSE	eqtl-a-ENSG00000204388	0.0125908	0.216087	19	17752689	9188	ENSG00000204388	TRUE	reported	textfile	HSPA1B	19	17752689	0.0121	8.768e-25	138086	GCST90027164	Amyotrophic lateral sclerosis	TRUE	reported	textfile	95.5883	2	1	TRUE
rs12608932	A	C	A	C	-0.1247	0.0159865	NA	0.663014	FALSE	FALSE	FALSE	eqtl-a-ENSG00000064012	0.0125908	0.204156	19	17752689	26066	ENSG00000064012	TRUE	reported	textfile	CASP8	19	17752689	0.0121	8.768e-25	138086	GCST90027164	Amyotrophic lateral sclerosis	TRUE	reported	textfile	95.5883	2	1	TRUE
rs12608932	A	C	A	C	-0.1247	0.01665	NA	0.663014	FALSE	FALSE	FALSE	eqtl-a-ENSG00000178726	0.0125907	0.185968	19	17752689	26280	ENSG00000178726	TRUE	reported	textfile	THBD	19	17752689	0.0121	8.768e-25	138086	GCST90027164	Amyotrophic lateral sclerosis	TRUE	reported	textfile	95.5883	2	1	TRUE
rs12608932	A	C	A	C	-0.1247	0.0169974	NA	0.663014	FALSE	FALSE	FALSE	eqtl-a-ENSG00000116133	0.0125907	0.177016	19	17752689	25896	ENSG00000116133	TRUE	reported	textfile	DHCR24	19	17752689	0.0121	8.768e-25	138086	GCST90027164	Amyotrophic lateral sclerosis	TRUE	reported	textfile	95.5883	2	1	TRUE
rs12608932	A	C	A	C	-0.1247	0.0233846	NA	0.663014	FALSE	FALSE	FALSE	eqtl-a-ENSG00000161533	0.01259	0.0632252	19	17752689	26280	ENSG00000161533	TRUE	reported	textfile	ACOX1	19	17752689	0.0121	8.768e-25	138086	GCST90027164	Amyotrophic lateral sclerosis	TRUE	reported	textfile	95.5883	2	1	TRUE
rs12608932	A	C	A	C	-0.1247	0.0254538	NA	0.663014	FALSE	FALSE	FALSE	eqtl-a-ENSG00000105379	0.0125897	0.0431768	19	17752689	26066	ENSG00000105379	TRUE	reported	textfile	ETFB	19	17752689	0.0121	8.768e-25	138086	GCST90027164	Amyotrophic lateral sclerosis	TRUE	reported	textfile	95.5883	2	1	TRUE
rs12608932	A	C	A	C	-0.1247	0.0297088	NA	0.663014	FALSE	FALSE	FALSE	eqtl-a-ENSG00000160200	0.012589	0.0182751	19	17752689	26280	ENSG00000160200	TRUE	reported	textfile	CBS	19	17752689	0.0121	8.768e-25	138086	GCST90027164	Amyotrophic lateral sclerosis	TRUE	reported	textfile	95.5883	2	1	TRUE
rs12948394	T	C	T	C	-0.0792	-0.0195131	NA	0.452455	FALSE	FALSE	FALSE	eqtl-a-ENSG00000234745	0.0119566	0.10268	17	76382791	8269	ENSG00000234745	TRUE	reported	textfile	HLA-B	17	76382791	0.0166	1.814e-06	138086	GCST90027164	Amyotrophic lateral sclerosis	TRUE	reported	textfile	20.4869	2	1	TRUE
rs12948394	T	C	T	C	-0.0792	-0.018124	NA	0.452455	FALSE	FALSE	FALSE	eqtl-a-ENSG00000131495	0.0119567	0.129519	17	76382791	20891	ENSG00000131495	TRUE	reported	textfile	NDUFA2	17	76382791	0.0166	1.814e-06	138086	GCST90027164	Amyotrophic lateral sclerosis	TRUE	reported	textfile	20.4869	2	1	TRUE
rs12948394	T	C	T	C	-0.0792	-0.0136419	NA	0.452455	FALSE	FALSE	FALSE	eqtl-a-ENSG00000127022	0.0119571	0.25387	17	76382791	14263	ENSG00000127022	TRUE	reported	textfile	CANX	17	76382791	0.0166	1.814e-06	138086	GCST90027164	Amyotrophic lateral sclerosis	TRUE	reported	textfile	20.4869	2	1	TRUE
rs12948394	T	C	T	C	-0.0792	-0.0107927	NA	0.452455	FALSE	FALSE	FALSE	eqtl-a-ENSG00000149269	0.0119573	0.366738	17	76382791	31240	ENSG00000149269	TRUE	reported	textfile	PAK1	17	76382791	0.0166	1.814e-06	138086	GCST90027164	Amyotrophic lateral sclerosis	TRUE	reported	textfile	20.4869	2	1	TRUE
rs12948394	T	C	T	C	-0.0792	-0.00763367	NA	0.452455	FALSE	FALSE	FALSE	eqtl-a-ENSG00000100300	0.0119575	0.523083	17	76382791	31026	ENSG00000100300	TRUE	reported	textfile	TSPO	17	76382791	0.0166	1.814e-06	138086	GCST90027164	Amyotrophic lateral sclerosis	TRUE	reported	textfile	20.4869	2	1	TRUE
rs12948394	T	C	T	C	-0.0792	-0.00734431	NA	0.452455	FALSE	FALSE	FALSE	eqtl-a-ENSG00000145050	0.0119575	0.538951	17	76382791	31026	ENSG00000145050	TRUE	reported	textfile	MANF	17	76382791	0.0166	1.814e-06	138086	GCST90027164	Amyotrophic lateral sclerosis	TRUE	reported	textfile	20.4869	2	1	TRUE
rs12948394	T	C	T	C	-0.0792	-0.00489784	NA	0.452455	FALSE	FALSE	FALSE	eqtl-a-ENSG00000204388	0.0119576	0.681952	17	76382791	14263	ENSG00000204388	TRUE	reported	textfile	HSPA1B	17	76382791	0.0166	1.814e-06	138086	GCST90027164	Amyotrophic lateral sclerosis	TRUE	reported	textfile	20.4869	2	1	TRUE
rs12948394	T	C	T	C	-0.0792	-0.0044877	NA	0.452455	FALSE	FALSE	FALSE	eqtl-a-ENSG00000099194	0.0119576	0.707362	17	76382791	31240	ENSG00000099194	TRUE	reported	textfile	SCD	17	76382791	0.0166	1.814e-06	138086	GCST90027164	Amyotrophic lateral sclerosis	TRUE	reported	textfile	20.4869	2	1	TRUE
rs12948394	T	C	T	C	-0.0792	-0.00339956	NA	0.452455	FALSE	FALSE	FALSE	eqtl-a-ENSG00000135596	0.0119576	0.776104	17	76382791	26165	ENSG00000135596	TRUE	reported	textfile	MICAL1	17	76382791	0.0166	1.814e-06	138086	GCST90027164	Amyotrophic lateral sclerosis	TRUE	reported	textfile	20.4869	2	1	TRUE
rs12948394	T	C	T	C	-0.0792	-0.00105706	NA	0.452455	FALSE	FALSE	FALSE	eqtl-a-ENSG00000178726	0.0119577	0.929559	17	76382791	31240	ENSG00000178726	TRUE	reported	textfile	THBD	17	76382791	0.0166	1.814e-06	138086	GCST90027164	Amyotrophic lateral sclerosis	TRUE	reported	textfile	20.4869	2	1	TRUE
rs12948394	T	C	T	C	-0.0792	-0.000571577	NA	0.452455	FALSE	FALSE	FALSE	eqtl-a-ENSG00000116133	0.0119577	0.961876	17	76382791	30856	ENSG00000116133	TRUE	reported	textfile	DHCR24	17	76382791	0.0166	1.814e-06	138086	GCST90027164	Amyotrophic lateral sclerosis	TRUE	reported	textfile	20.4869	2	1	TRUE
rs12948394	T	C	T	C	-0.0792	0.000752138	NA	0.452455	FALSE	FALSE	FALSE	eqtl-a-ENSG00000120885	0.0119577	0.949926	17	76382791	30856	ENSG00000120885	TRUE	reported	textfile	CLU	17	76382791	0.0166	1.814e-06	138086	GCST90027164	Amyotrophic lateral sclerosis	TRUE	reported	textfile	20.4869	2	1	TRUE
rs12948394	T	C	T	C	-0.0792	0.00129741	NA	0.452455	FALSE	FALSE	FALSE	eqtl-a-ENSG00000084092	0.0119577	0.913678	17	76382791	25246	ENSG00000084092	TRUE	reported	textfile	NOA1	17	76382791	0.0166	1.814e-06	138086	GCST90027164	Amyotrophic lateral sclerosis	TRUE	reported	textfile	20.4869	2	1	TRUE
rs12948394	T	C	T	C	-0.0792	0.00677754	NA	0.452455	FALSE	FALSE	FALSE	eqtl-a-ENSG00000108839	0.0119575	0.570985	17	76382791	31240	ENSG00000108839	TRUE	reported	textfile	ALOX12	17	76382791	0.0166	1.814e-06	138086	GCST90027164	Amyotrophic lateral sclerosis	TRUE	reported	textfile	20.4869	2	1	TRUE
rs12948394	T	C	T	C	-0.0792	0.00708245	NA	0.452455	FALSE	FALSE	FALSE	eqtl-a-ENSG00000065833	0.0119575	0.553717	17	76382791	31240	ENSG00000065833	TRUE	reported	textfile	ME1	17	76382791	0.0166	1.814e-06	138086	GCST90027164	Amyotrophic lateral sclerosis	TRUE	reported	textfile	20.4869	2	1	TRUE
rs12948394	T	C	T	C	-0.0792	0.00812511	NA	0.452455	FALSE	FALSE	FALSE	eqtl-a-ENSG00000147894	0.0119575	0.496884	17	76382791	31200	ENSG00000147894	TRUE	reported	textfile	C9orf72	17	76382791	0.0166	1.814e-06	138086	GCST90027164	Amyotrophic lateral sclerosis	TRUE	reported	textfile	20.4869	2	1	TRUE
rs12948394	T	C	T	C	-0.0792	0.00815859	NA	0.452455	FALSE	FALSE	FALSE	eqtl-a-ENSG00000130348	0.0119575	0.495113	17	76382791	31240	ENSG00000130348	TRUE	reported	textfile	QRSL1	17	76382791	0.0166	1.814e-06	138086	GCST90027164	Amyotrophic lateral sclerosis	TRUE	reported	textfile	20.4869	2	1	TRUE
rs12948394	T	C	T	C	-0.0792	0.00956952	NA	0.452455	FALSE	FALSE	FALSE	eqtl-a-ENSG00000105379	0.0119574	0.423595	17	76382791	31026	ENSG00000105379	TRUE	reported	textfile	ETFB	17	76382791	0.0166	1.814e-06	138086	GCST90027164	Amyotrophic lateral sclerosis	TRUE	reported	textfile	20.4869	2	1	TRUE
rs12948394	T	C	T	C	-0.0792	0.00989952	NA	0.452455	FALSE	FALSE	FALSE	eqtl-a-ENSG00000160200	0.0119574	0.407784	17	76382791	31240	ENSG00000160200	TRUE	reported	textfile	CBS	17	76382791	0.0166	1.814e-06	138086	GCST90027164	Amyotrophic lateral sclerosis	TRUE	reported	textfile	20.4869	2	1	TRUE
rs12948394	T	C	T	C	-0.0792	0.00993779	NA	0.452455	FALSE	FALSE	FALSE	eqtl-a-ENSG00000137513	0.0119574	0.405974	17	76382791	31240	ENSG00000137513	TRUE	reported	textfile	NARS2	17	76382791	0.0166	1.814e-06	138086	GCST90027164	Amyotrophic lateral sclerosis	TRUE	reported	textfile	20.4869	2	1	TRUE
rs12948394	T	C	T	C	-0.0792	0.0108106	NA	0.452455	FALSE	FALSE	FALSE	eqtl-a-ENSG00000109819	0.0119573	0.365996	17	76382791	31240	ENSG00000109819	TRUE	reported	textfile	PPARGC1A	17	76382791	0.0166	1.814e-06	138086	GCST90027164	Amyotrophic lateral sclerosis	TRUE	reported	textfile	20.4869	2	1	TRUE
rs12948394	T	C	T	C	-0.0792	0.0112949	NA	0.452455	FALSE	FALSE	FALSE	eqtl-a-ENSG00000043591	0.0119573	0.344965	17	76382791	26165	ENSG00000043591	TRUE	reported	textfile	ADRB1	17	76382791	0.0166	1.814e-06	138086	GCST90027164	Amyotrophic lateral sclerosis	TRUE	reported	textfile	20.4869	2	1	TRUE
rs12948394	T	C	T	C	-0.0792	0.0123434	NA	0.452455	FALSE	FALSE	FALSE	eqtl-a-ENSG00000152256	0.0119572	0.301978	17	76382791	31240	ENSG00000152256	TRUE	reported	textfile	PDK1	17	76382791	0.0166	1.814e-06	138086	GCST90027164	Amyotrophic lateral sclerosis	TRUE	reported	textfile	20.4869	2	1	TRUE
rs12948394	T	C	T	C	-0.0792	0.0126352	NA	0.452455	FALSE	FALSE	FALSE	eqtl-a-ENSG00000064012	0.0119572	0.290694	17	76382791	31026	ENSG00000064012	TRUE	reported	textfile	CASP8	17	76382791	0.0166	1.814e-06	138086	GCST90027164	Amyotrophic lateral sclerosis	TRUE	reported	textfile	20.4869	2	1	TRUE
rs12948394	T	C	T	C	-0.0792	0.0162446	NA	0.452455	FALSE	FALSE	FALSE	eqtl-a-ENSG00000127528	0.0119569	0.174337	17	76382791	30491	ENSG00000127528	TRUE	reported	textfile	KLF2	17	76382791	0.0166	1.814e-06	138086	GCST90027164	Amyotrophic lateral sclerosis	TRUE	reported	textfile	20.4869	2	1	TRUE
rs12948394	T	C	T	C	-0.0792	0.0167121	NA	0.452455	FALSE	FALSE	FALSE	eqtl-a-ENSG00000089159	0.0119569	0.162233	17	76382791	14263	ENSG00000089159	TRUE	reported	textfile	PXN	17	76382791	0.0166	1.814e-06	138086	GCST90027164	Amyotrophic lateral sclerosis	TRUE	reported	textfile	20.4869	2	1	TRUE
rs12948394	T	C	T	C	-0.0792	0.0202853	NA	0.452455	FALSE	FALSE	FALSE	eqtl-a-ENSG00000138798	0.0119565	0.0897718	17	76382791	31240	ENSG00000138798	TRUE	reported	textfile	EGF	17	76382791	0.0166	1.814e-06	138086	GCST90027164	Amyotrophic lateral sclerosis	TRUE	reported	textfile	20.4869	2	1	TRUE
rs12948394	T	C	T	C	-0.0792	0.0204491	NA	0.452455	FALSE	FALSE	FALSE	eqtl-a-ENSG00000136827	0.0119564	0.0872288	17	76382791	31240	ENSG00000136827	TRUE	reported	textfile	TOR1A	17	76382791	0.0166	1.814e-06	138086	GCST90027164	Amyotrophic lateral sclerosis	TRUE	reported	textfile	20.4869	2	1	TRUE
rs12948394	T	C	T	C	-0.0792	0.0254741	NA	0.452455	FALSE	FALSE	FALSE	eqtl-a-ENSG00000171791	0.0119558	0.0331223	17	76382791	31200	ENSG00000171791	TRUE	reported	textfile	BCL2	17	76382791	0.0166	1.814e-06	138086	GCST90027164	Amyotrophic lateral sclerosis	TRUE	reported	textfile	20.4869	2	1	TRUE
rs17785991	A	T	A	T	0.0738	-0.0321223	NA	0.305692	FALSE	TRUE	TRUE	eqtl-a-ENSG00000149269	0.0129161	0.0128825	20	48438761	31569	ENSG00000149269	TRUE	reported	textfile	PAK1	20	48438761	0.0118	3.513e-10	138086	GCST90027164	Amyotrophic lateral sclerosis	TRUE	reported	textfile	35.2039	2	1	FALSE
rs17785991	A	T	A	T	0.0738	-0.0295143	NA	0.305692	FALSE	TRUE	TRUE	eqtl-a-ENSG00000147894	0.0129165	0.0223013	20	48438761	31529	ENSG00000147894	TRUE	reported	textfile	C9orf72	20	48438761	0.0118	3.513e-10	138086	GCST90027164	Amyotrophic lateral sclerosis	TRUE	reported	textfile	35.2039	2	1	FALSE
rs17785991	A	T	A	T	0.0738	-0.0238287	NA	0.305692	FALSE	TRUE	TRUE	eqtl-a-ENSG00000234745	0.0129174	0.0650669	20	48438761	8269	ENSG00000234745	TRUE	reported	textfile	HLA-B	20	48438761	0.0118	3.513e-10	138086	GCST90027164	Amyotrophic lateral sclerosis	TRUE	reported	textfile	35.2039	2	1	FALSE
rs17785991	A	T	A	T	0.0738	-0.0216642	NA	0.305692	FALSE	TRUE	TRUE	eqtl-a-ENSG00000109819	0.0129176	0.093504	20	48438761	31569	ENSG00000109819	TRUE	reported	textfile	PPARGC1A	20	48438761	0.0118	3.513e-10	138086	GCST90027164	Amyotrophic lateral sclerosis	TRUE	reported	textfile	35.2039	2	1	FALSE
rs17785991	A	T	A	T	0.0738	-0.0207201	NA	0.305692	FALSE	TRUE	TRUE	eqtl-a-ENSG00000127022	0.0129178	0.108714	20	48438761	14263	ENSG00000127022	TRUE	reported	textfile	CANX	20	48438761	0.0118	3.513e-10	138086	GCST90027164	Amyotrophic lateral sclerosis	TRUE	reported	textfile	35.2039	2	1	FALSE
rs17785991	A	T	A	T	0.0738	-0.0199865	NA	0.305692	FALSE	TRUE	TRUE	eqtl-a-ENSG00000065833	0.0129178	0.121767	20	48438761	31569	ENSG00000065833	TRUE	reported	textfile	ME1	20	48438761	0.0118	3.513e-10	138086	GCST90027164	Amyotrophic lateral sclerosis	TRUE	reported	textfile	35.2039	2	1	FALSE
rs17785991	A	T	A	T	0.0738	-0.0185838	NA	0.305692	FALSE	TRUE	TRUE	eqtl-a-ENSG00000137513	0.012918	0.150264	20	48438761	31569	ENSG00000137513	TRUE	reported	textfile	NARS2	20	48438761	0.0118	3.513e-10	138086	GCST90027164	Amyotrophic lateral sclerosis	TRUE	reported	textfile	35.2039	2	1	FALSE
rs17785991	A	T	A	T	0.0738	-0.0183423	NA	0.305692	FALSE	TRUE	TRUE	eqtl-a-ENSG00000145050	0.012918	0.155608	20	48438761	31355	ENSG00000145050	TRUE	reported	textfile	MANF	20	48438761	0.0118	3.513e-10	138086	GCST90027164	Amyotrophic lateral sclerosis	TRUE	reported	textfile	35.2039	2	1	FALSE
rs17785991	A	T	A	T	0.0738	-0.0176965	NA	0.305692	FALSE	TRUE	TRUE	eqtl-a-ENSG00000152256	0.0129181	0.170687	20	48438761	31569	ENSG00000152256	TRUE	reported	textfile	PDK1	20	48438761	0.0118	3.513e-10	138086	GCST90027164	Amyotrophic lateral sclerosis	TRUE	reported	textfile	35.2039	2	1	FALSE
rs17785991	A	T	A	T	0.0738	-0.00984402	NA	0.305692	FALSE	TRUE	TRUE	eqtl-a-ENSG00000100300	0.0129187	0.445941	20	48438761	31355	ENSG00000100300	TRUE	reported	textfile	TSPO	20	48438761	0.0118	3.513e-10	138086	GCST90027164	Amyotrophic lateral sclerosis	TRUE	reported	textfile	35.2039	2	1	FALSE
rs17785991	A	T	A	T	0.0738	-0.00868267	NA	0.305692	FALSE	TRUE	TRUE	eqtl-a-ENSG00000204388	0.0129187	0.501456	20	48438761	14263	ENSG00000204388	TRUE	reported	textfile	HSPA1B	20	48438761	0.0118	3.513e-10	138086	GCST90027164	Amyotrophic lateral sclerosis	TRUE	reported	textfile	35.2039	2	1	FALSE
rs17785991	A	T	A	T	0.0738	-0.00624367	NA	0.305692	FALSE	TRUE	TRUE	eqtl-a-ENSG00000136827	0.0129188	0.628812	20	48438761	31569	ENSG00000136827	TRUE	reported	textfile	TOR1A	20	48438761	0.0118	3.513e-10	138086	GCST90027164	Amyotrophic lateral sclerosis	TRUE	reported	textfile	35.2039	2	1	FALSE
rs17785991	A	T	A	T	0.0738	-0.00527606	NA	0.305692	FALSE	TRUE	TRUE	eqtl-a-ENSG00000130348	0.0129189	0.682834	20	48438761	31569	ENSG00000130348	TRUE	reported	textfile	QRSL1	20	48438761	0.0118	3.513e-10	138086	GCST90027164	Amyotrophic lateral sclerosis	TRUE	reported	textfile	35.2039	2	1	FALSE
rs17785991	A	T	A	T	0.0738	-0.00321551	NA	0.305692	FALSE	TRUE	TRUE	eqtl-a-ENSG00000131495	0.0129189	0.803361	20	48438761	21220	ENSG00000131495	TRUE	reported	textfile	NDUFA2	20	48438761	0.0118	3.513e-10	138086	GCST90027164	Amyotrophic lateral sclerosis	TRUE	reported	textfile	35.2039	2	1	FALSE
rs17785991	A	T	A	T	0.0738	-0.0028357	NA	0.305692	FALSE	TRUE	TRUE	eqtl-a-ENSG00000178726	0.0129189	0.826183	20	48438761	31569	ENSG00000178726	TRUE	reported	textfile	THBD	20	48438761	0.0118	3.513e-10	138086	GCST90027164	Amyotrophic lateral sclerosis	TRUE	reported	textfile	35.2039	2	1	FALSE
rs17785991	A	T	A	T	0.0738	-0.00272718	NA	0.305692	FALSE	TRUE	TRUE	eqtl-a-ENSG00000064012	0.0129189	0.832731	20	48438761	31355	ENSG00000064012	TRUE	reported	textfile	CASP8	20	48438761	0.0118	3.513e-10	138086	GCST90027164	Amyotrophic lateral sclerosis	TRUE	reported	textfile	35.2039	2	1	FALSE
rs17785991	A	T	A	T	0.0738	-0.00233703	NA	0.305692	FALSE	TRUE	TRUE	eqtl-a-ENSG00000135596	0.0129189	0.856368	20	48438761	26494	ENSG00000135596	TRUE	reported	textfile	MICAL1	20	48438761	0.0118	3.513e-10	138086	GCST90027164	Amyotrophic lateral sclerosis	TRUE	reported	textfile	35.2039	2	1	FALSE
rs17785991	A	T	A	T	0.0738	-0.00086686	NA	0.305692	FALSE	TRUE	TRUE	eqtl-a-ENSG00000116133	0.0129189	0.946423	20	48438761	31185	ENSG00000116133	TRUE	reported	textfile	DHCR24	20	48438761	0.0118	3.513e-10	138086	GCST90027164	Amyotrophic lateral sclerosis	TRUE	reported	textfile	35.2039	2	1	FALSE
rs17785991	A	T	A	T	0.0738	-0.000692455	NA	0.305692	FALSE	TRUE	TRUE	eqtl-a-ENSG00000084092	0.0129189	0.957254	20	48438761	25575	ENSG00000084092	TRUE	reported	textfile	NOA1	20	48438761	0.0118	3.513e-10	138086	GCST90027164	Amyotrophic lateral sclerosis	TRUE	reported	textfile	35.2039	2	1	FALSE
rs17785991	A	T	A	T	0.0738	0.000214454	NA	0.305692	FALSE	TRUE	TRUE	eqtl-a-ENSG00000171791	0.0129189	0.986915	20	48438761	31529	ENSG00000171791	TRUE	reported	textfile	BCL2	20	48438761	0.0118	3.513e-10	138086	GCST90027164	Amyotrophic lateral sclerosis	TRUE	reported	textfile	35.2039	2	1	FALSE
rs17785991	A	T	A	T	0.0738	0.00838555	NA	0.305692	FALSE	TRUE	TRUE	eqtl-a-ENSG00000161533	0.0129187	0.516338	20	48438761	31569	ENSG00000161533	TRUE	reported	textfile	ACOX1	20	48438761	0.0118	3.513e-10	138086	GCST90027164	Amyotrophic lateral sclerosis	TRUE	reported	textfile	35.2039	2	1	FALSE
rs17785991	A	T	A	T	0.0738	0.0129301	NA	0.305692	FALSE	TRUE	TRUE	eqtl-a-ENSG00000099194	0.0129185	0.316923	20	48438761	31569	ENSG00000099194	TRUE	reported	textfile	SCD	20	48438761	0.0118	3.513e-10	138086	GCST90027164	Amyotrophic lateral sclerosis	TRUE	reported	textfile	35.2039	2	1	FALSE
rs17785991	A	T	A	T	0.0738	0.0156841	NA	0.305692	FALSE	TRUE	TRUE	eqtl-a-ENSG00000120885	0.0129183	0.224748	20	48438761	31185	ENSG00000120885	TRUE	reported	textfile	CLU	20	48438761	0.0118	3.513e-10	138086	GCST90027164	Amyotrophic lateral sclerosis	TRUE	reported	textfile	35.2039	2	1	FALSE
rs17785991	A	T	A	T	0.0738	0.0182234	NA	0.305692	FALSE	TRUE	TRUE	eqtl-a-ENSG00000127528	0.012918	0.158363	20	48438761	30820	ENSG00000127528	TRUE	reported	textfile	KLF2	20	48438761	0.0118	3.513e-10	138086	GCST90027164	Amyotrophic lateral sclerosis	TRUE	reported	textfile	35.2039	2	1	FALSE
rs17785991	A	T	A	T	0.0738	0.0185464	NA	0.305692	FALSE	TRUE	TRUE	eqtl-a-ENSG00000160200	0.012918	0.151116	20	48438761	31569	ENSG00000160200	TRUE	reported	textfile	CBS	20	48438761	0.0118	3.513e-10	138086	GCST90027164	Amyotrophic lateral sclerosis	TRUE	reported	textfile	35.2039	2	1	FALSE
rs17785991	A	T	A	T	0.0738	0.018886	NA	0.305692	FALSE	TRUE	TRUE	eqtl-a-ENSG00000105379	0.012918	0.143741	20	48438761	31355	ENSG00000105379	TRUE	reported	textfile	ETFB	20	48438761	0.0118	3.513e-10	138086	GCST90027164	Amyotrophic lateral sclerosis	TRUE	reported	textfile	35.2039	2	1	FALSE
rs17785991	A	T	A	T	0.0738	0.0188925	NA	0.305692	FALSE	TRUE	TRUE	eqtl-a-ENSG00000089159	0.0129179	0.143632	20	48438761	14263	ENSG00000089159	TRUE	reported	textfile	PXN	20	48438761	0.0118	3.513e-10	138086	GCST90027164	Amyotrophic lateral sclerosis	TRUE	reported	textfile	35.2039	2	1	FALSE
rs17785991	A	T	A	T	0.0738	0.0249173	NA	0.305692	FALSE	TRUE	TRUE	eqtl-a-ENSG00000108839	0.0129172	0.0537304	20	48438761	31569	ENSG00000108839	TRUE	reported	textfile	ALOX12	20	48438761	0.0118	3.513e-10	138086	GCST90027164	Amyotrophic lateral sclerosis	TRUE	reported	textfile	35.2039	2	1	FALSE
rs17785991	A	T	A	T	0.0738	0.0253306	NA	0.305692	FALSE	TRUE	TRUE	eqtl-a-ENSG00000043591	0.0129172	0.0499022	20	48438761	26494	ENSG00000043591	TRUE	reported	textfile	ADRB1	20	48438761	0.0118	3.513e-10	138086	GCST90027164	Amyotrophic lateral sclerosis	TRUE	reported	textfile	35.2039	2	1	FALSE
rs17785991	A	T	A	T	0.0738	0.0332959	NA	0.305692	FALSE	TRUE	TRUE	eqtl-a-ENSG00000138798	0.0129159	0.00994306	20	48438761	31569	ENSG00000138798	TRUE	reported	textfile	EGF	20	48438761	0.0118	3.513e-10	138086	GCST90027164	Amyotrophic lateral sclerosis	TRUE	reported	textfile	35.2039	2	1	FALSE
rs7870884	T	C	T	C	0.0738	-0.0561991	NA	0.159439	FALSE	FALSE	FALSE	eqtl-a-ENSG00000136827	0.016251	0.000543801	9	132707164	31684	ENSG00000136827	TRUE	reported	textfile	TOR1A	9	132707164	0.0155	1.853e-06	138086	GCST90027164	Amyotrophic lateral sclerosis	TRUE	reported	textfile	20.4029	2	1	TRUE

## Sheet: eqtlresult
id.exposure	id.outcome	outcome	exposure	method	nsnp	b	se	pval
GCST90027164	eqtl-a-ENSG00000165029	ENSG00000165029	Amyotrophic lateral sclerosis	Inverse variance weighted	2	-0.149539	0.0903212	0.0977958
GCST90027164	eqtl-a-ENSG00000043591	ENSG00000043591	Amyotrophic lateral sclerosis	Inverse variance weighted	2	0.0652713	0.139023	0.638711
GCST90027164	eqtl-a-ENSG00000108839	ENSG00000108839	Amyotrophic lateral sclerosis	Inverse variance weighted	3	0.19702	0.122864	0.108812
GCST90027164	eqtl-a-ENSG00000108839	ENSG00000108839	Amyotrophic lateral sclerosis	MR Egger	3	0.505745	0.528702	0.514126
GCST90027164	eqtl-a-ENSG00000108839	ENSG00000108839	Amyotrophic lateral sclerosis	Weighted median	3	0.296095	0.0949446	0.00181708
GCST90027164	eqtl-a-ENSG00000108839	ENSG00000108839	Amyotrophic lateral sclerosis	Weighted mode	3	0.303918	0.109894	0.109658
GCST90027164	eqtl-a-ENSG00000171791	ENSG00000171791	Amyotrophic lateral sclerosis	Inverse variance weighted	2	-0.131591	0.127124	0.300605
GCST90027164	eqtl-a-ENSG00000147894	ENSG00000147894	Amyotrophic lateral sclerosis	Inverse variance weighted	2	-0.114747	0.0839303	0.171574
GCST90027164	eqtl-a-ENSG00000127022	ENSG00000127022	Amyotrophic lateral sclerosis	Inverse variance weighted	2	0.216588	0.0839206	0.00985521
GCST90027164	eqtl-a-ENSG00000064012	ENSG00000064012	Amyotrophic lateral sclerosis	Inverse variance weighted	2	-0.137884	0.0839291	0.100412
GCST90027164	eqtl-a-ENSG00000160200	ENSG00000160200	Amyotrophic lateral sclerosis	Inverse variance weighted	2	-0.203251	0.0839213	0.0154383
GCST90027164	eqtl-a-ENSG00000120885	ENSG00000120885	Amyotrophic lateral sclerosis	Inverse variance weighted	2	-0.0836694	0.0839307	0.318819
GCST90027164	eqtl-a-ENSG00000116133	ENSG00000116133	Amyotrophic lateral sclerosis	Inverse variance weighted	2	-0.0919547	0.0839298	0.273247
GCST90027164	eqtl-a-ENSG00000138798	ENSG00000138798	Amyotrophic lateral sclerosis	Inverse variance weighted	2	-0.0118205	0.163401	0.942331
GCST90027164	eqtl-a-ENSG00000105379	ENSG00000105379	Amyotrophic lateral sclerosis	Inverse variance weighted	2	-0.178383	0.0839245	0.0335435
GCST90027164	eqtl-a-ENSG00000234745	ENSG00000234745	Amyotrophic lateral sclerosis	Inverse variance weighted	2	0.122278	0.0839301	0.145142
GCST90027164	eqtl-a-ENSG00000204388	ENSG00000204388	Amyotrophic lateral sclerosis	Inverse variance weighted	2	-0.0671839	0.0862865	0.436207
GCST90027164	eqtl-a-ENSG00000145050	ENSG00000145050	Amyotrophic lateral sclerosis	Inverse variance weighted	2	0.00823805	0.083933	0.921813
GCST90027164	eqtl-a-ENSG00000065833	ENSG00000065833	Amyotrophic lateral sclerosis	Inverse variance weighted	2	0.0407003	0.0870248	0.640009
GCST90027164	eqtl-a-ENSG00000135596	ENSG00000135596	Amyotrophic lateral sclerosis	Inverse variance weighted	2	0.138066	0.0839268	0.0999533
GCST90027164	eqtl-a-ENSG00000137513	ENSG00000137513	Amyotrophic lateral sclerosis	Inverse variance weighted	2	-0.104358	0.083931	0.213726
GCST90027164	eqtl-a-ENSG00000131495	ENSG00000131495	Amyotrophic lateral sclerosis	Inverse variance weighted	2	0.0256258	0.135915	0.850451
GCST90027164	eqtl-a-ENSG00000084092	ENSG00000084092	Amyotrophic lateral sclerosis	Inverse variance weighted	2	0.121702	0.0923376	0.1875
GCST90027164	eqtl-a-ENSG00000149269	ENSG00000149269	Amyotrophic lateral sclerosis	Inverse variance weighted	2	0.0555395	0.0839326	0.508154
GCST90027164	eqtl-a-ENSG00000152256	ENSG00000152256	Amyotrophic lateral sclerosis	Inverse variance weighted	2	0.0479517	0.136297	0.724975
GCST90027164	eqtl-a-ENSG00000109819	ENSG00000109819	Amyotrophic lateral sclerosis	Inverse variance weighted	2	0.0185045	0.103665	0.858327
GCST90027164	eqtl-a-ENSG00000089159	ENSG00000089159	Amyotrophic lateral sclerosis	Inverse variance weighted	2	-0.0997028	0.0839313	0.234869
GCST90027164	eqtl-a-ENSG00000130348	ENSG00000130348	Amyotrophic lateral sclerosis	Inverse variance weighted	2	0.0939616	0.13172	0.475635
GCST90027164	eqtl-a-ENSG00000099194	ENSG00000099194	Amyotrophic lateral sclerosis	Inverse variance weighted	2	-0.000160499	0.0839332	0.998474
GCST90027164	eqtl-a-ENSG00000178726	ENSG00000178726	Amyotrophic lateral sclerosis	Inverse variance weighted	2	-0.0881355	0.0839298	0.293667
GCST90027164	eqtl-a-ENSG00000136827	ENSG00000136827	Amyotrophic lateral sclerosis	Inverse variance weighted	3	-0.215383	0.156772	0.169486
GCST90027164	eqtl-a-ENSG00000136827	ENSG00000136827	Amyotrophic lateral sclerosis	MR Egger	3	0.530973	0.54511	0.508363
GCST90027164	eqtl-a-ENSG00000136827	ENSG00000136827	Amyotrophic lateral sclerosis	Weighted median	3	-0.149314	0.0911392	0.101359
GCST90027164	eqtl-a-ENSG00000136827	ENSG00000136827	Amyotrophic lateral sclerosis	Weighted mode	3	-0.12466	0.0873339	0.289619
GCST90027164	eqtl-a-ENSG00000100300	ENSG00000100300	Amyotrophic lateral sclerosis	Inverse variance weighted	2	0.0110835	0.083933	0.894944

## Sheet: pqtl
SNP	chr.exposure	pos.exposure	effect_allele.exposure	other_allele.exposure	beta.exposure	se.exposure	pval.exposure	eaf.exposure	samplesize.exposure	id.exposure	exposure	mr_keep.exposure	pval_origin.exposure	data_source.exposure	F
rs4653570	1	224417006	A	T	0.0741	0.0148	5.373e-07	NA	138086	GCST90027164	Amyotrophic lateral sclerosis	TRUE	reported	textfile	22.5609
rs6738336	2	220208174	C	G	0.0628	0.0124	3.981e-07	NA	138086	GCST90027164	Amyotrophic lateral sclerosis	TRUE	reported	textfile	23.0844
rs631312	3	39508968	A	G	-0.0791	0.012	5.242e-11	NA	138086	GCST90027164	Amyotrophic lateral sclerosis	TRUE	reported	textfile	39.1051
rs34711187	3	47835889	T	C	-0.1077	0.0198	5.732e-08	NA	138086	GCST90027164	Amyotrophic lateral sclerosis	TRUE	reported	textfile	26.6283
rs146358369	3	93522006	A	G	0.0963	0.0185	1.855e-07	NA	138086	GCST90027164	Amyotrophic lateral sclerosis	TRUE	reported	textfile	24.3866
rs873786	4	925376	T	C	-0.1139	0.0215	1.257e-07	NA	138086	GCST90027164	Amyotrophic lateral sclerosis	TRUE	reported	textfile	25.2588
rs6831487	4	170331972	T	G	-0.0627	0.0115	5.448e-08	NA	138086	GCST90027164	Amyotrophic lateral sclerosis	TRUE	reported	textfile	26.7536
rs75959431	5	22845786	A	C	0.1138	0.0229	6.42e-07	NA	138086	GCST90027164	Amyotrophic lateral sclerosis	TRUE	reported	textfile	22.2257
rs17558396	5	88102281	T	G	-0.0549	0.011	6.511e-07	NA	138086	GCST90027164	Amyotrophic lateral sclerosis	TRUE	reported	textfile	22.4183
rs10463311	5	150410835	T	C	-0.0792	0.0126	3.457e-10	NA	138086	GCST90027164	Amyotrophic lateral sclerosis	TRUE	reported	textfile	35.5592
rs517339	5	172354731	T	C	0.0645	0.0112	8.464e-09	NA	138086	GCST90027164	Amyotrophic lateral sclerosis	TRUE	reported	textfile	29.8487
rs2077492	6	31606392	A	G	0.0612	0.0111	3.346e-08	NA	138086	GCST90027164	Amyotrophic lateral sclerosis	TRUE	reported	textfile	27.3589
rs9275477	6	32672641	A	C	0.1426	0.0207	5.502e-12	NA	138086	GCST90027164	Amyotrophic lateral sclerosis	TRUE	reported	textfile	42.7111
rs6957988	7	5216165	A	G	-0.1001	0.0197	3.806e-07	NA	138086	GCST90027164	Amyotrophic lateral sclerosis	TRUE	reported	textfile	23.2369
rs2059374	7	133094348	T	C	0.0713	0.0144	7.982e-07	NA	138086	GCST90027164	Amyotrophic lateral sclerosis	TRUE	reported	textfile	22.0646
rs2453555	9	27563868	A	G	0.1736	0.0127	9.979e-43	NA	138086	GCST90027164	Amyotrophic lateral sclerosis	TRUE	reported	textfile	168.165
rs2072651	11	6637504	A	G	-0.0744	0.0147	4.338e-07	NA	138086	GCST90027164	Amyotrophic lateral sclerosis	TRUE	reported	textfile	23.0544
rs4944209	11	78275761	C	G	-0.0963	0.0195	7.917e-07	NA	138086	GCST90027164	Amyotrophic lateral sclerosis	TRUE	reported	textfile	21.9496
rs113247976	12	57975700	T	C	0.3322	0.0492	1.419e-11	NA	138086	GCST90027164	Amyotrophic lateral sclerosis	TRUE	reported	textfile	41.0309
rs4075094	12	64877053	A	T	-0.0984	0.0175	1.716e-08	NA	138086	GCST90027164	Amyotrophic lateral sclerosis	TRUE	reported	textfile	28.4549
rs2985994	13	46113984	T	C	-0.0661	0.0127	1.871e-07	NA	138086	GCST90027164	Amyotrophic lateral sclerosis	TRUE	reported	textfile	24.3802
rs229243	14	31083748	A	C	0.0922	0.0118	5.409e-15	NA	138086	GCST90027164	Amyotrophic lateral sclerosis	TRUE	reported	textfile	54.9465
rs2379994	15	83472507	T	C	0.061	0.0116	1.594e-07	NA	138086	GCST90027164	Amyotrophic lateral sclerosis	TRUE	reported	textfile	24.8878
rs12923337	16	23892887	A	T	-0.0565	0.0111	3.938e-07	NA	138086	GCST90027164	Amyotrophic lateral sclerosis	TRUE	reported	textfile	23.3181
rs739439	17	26723822	T	C	-0.0772	0.0144	9.03e-08	NA	138086	GCST90027164	Amyotrophic lateral sclerosis	TRUE	reported	textfile	25.8674
rs11650008	17	34892731	A	C	-0.0593	0.0111	8.607e-08	NA	138086	GCST90027164	Amyotrophic lateral sclerosis	TRUE	reported	textfile	25.6866
rs12459736	19	7759054	T	G	-0.0745	0.0147	4.411e-07	NA	138086	GCST90027164	Amyotrophic lateral sclerosis	TRUE	reported	textfile	23.1164
rs12608932	19	17752689	A	C	-0.1247	0.0121	8.768e-25	NA	138086	GCST90027164	Amyotrophic lateral sclerosis	TRUE	reported	textfile	95.5883
rs17785991	20	48438761	A	T	0.0738	0.0118	3.513e-10	NA	138086	GCST90027164	Amyotrophic lateral sclerosis	TRUE	reported	textfile	35.2039
rs75087725	21	45753117	A	C	0.4179	0.0627	2.652e-11	NA	138086	GCST90027164	Amyotrophic lateral sclerosis	TRUE	reported	textfile	39.9809

## Sheet: pqtlsnp
SNP	effect_allele.exposure	other_allele.exposure	effect_allele.outcome	other_allele.outcome	beta.exposure	beta.outcome	eaf.exposure	eaf.outcome	remove	palindromic	ambiguous	id.outcome	chr.outcome	pos.outcome	pval.outcome	se.outcome	samplesize.outcome	outcome	mr_keep.outcome	pval_origin.outcome	data_source.outcome	Source	chr.exposure	pos.exposure	se.exposure	pval.exposure	samplesize.exposure	id.exposure	exposure	mr_keep.exposure	pval_origin.exposure	data_source.exposure	F	action	SNP_index	mr_keep
rs10463311	T	C	T	C	-0.0792	-0.0091	NA	NA	FALSE	FALSE	FALSE	G3BP2_G3BP2	chr5	151031274	0.324746	0.009241	35354	G3BP2;G3BP2	TRUE	reported	textfile	9831_12_G3BP2_G3BP2	5	150410835	0.0126	3.457e-10	138086	GCST90027164	Amyotrophic lateral sclerosis	TRUE	reported	textfile	35.5592	2	1	TRUE
rs10463311	T	C	T	C	-0.0792	-0.0082	NA	NA	FALSE	FALSE	FALSE	SHC1_SHC1	chr5	151031274	0.376575	0.009274	35354	SHC1;SHC1	TRUE	reported	textfile	5272_55_SHC1_SHC1	5	150410835	0.0126	3.457e-10	138086	GCST90027164	Amyotrophic lateral sclerosis	TRUE	reported	textfile	35.5592	2	1	TRUE
rs10463311	T	C	T	C	-0.0792	-0.0079	NA	NA	FALSE	FALSE	FALSE	AKT1_PKB	chr5	151031274	0.400049	0.009388	35354	AKT1;PKB	TRUE	reported	textfile	15627_83_AKT1_PKB	5	150410835	0.0126	3.457e-10	138086	GCST90027164	Amyotrophic lateral sclerosis	TRUE	reported	textfile	35.5592	2	1	TRUE
rs10463311	T	C	T	C	-0.0792	-0.0061	NA	NA	FALSE	FALSE	FALSE	TIAL1_TIAR	chr5	151031274	0.510904	0.009279	35354	TIAL1;TIAR	TRUE	reported	textfile	19131_184_TIAL1_TIAR	5	150410835	0.0126	3.457e-10	138086	GCST90027164	Amyotrophic lateral sclerosis	TRUE	reported	textfile	35.5592	2	1	TRUE
rs10463311	T	C	T	C	-0.0792	-0.0054	NA	NA	FALSE	FALSE	FALSE	F3_TF	chr5	151031274	0.560894	0.009286	35354	F3;TF	TRUE	reported	textfile	4931_59_F3_TF	5	150410835	0.0126	3.457e-10	138086	GCST90027164	Amyotrophic lateral sclerosis	TRUE	reported	textfile	35.5592	2	1	TRUE
rs10463311	T	C	T	C	-0.0792	-0.0048	NA	NA	FALSE	FALSE	FALSE	HLA_DQA2_DQA2	chr5	151031274	0.60145	0.00919	35354	HLA;DQA2_DQA2	TRUE	reported	textfile	7757_5_HLA_DQA2_DQA2	5	150410835	0.0126	3.457e-10	138086	GCST90027164	Amyotrophic lateral sclerosis	TRUE	reported	textfile	35.5592	2	1	TRUE
rs10463311	T	C	T	C	-0.0792	-0.0047	NA	NA	FALSE	FALSE	FALSE	DNM2_DYN2	chr5	151031274	0.616673	0.009389	35345	DNM2;DYN2	TRUE	reported	textfile	11572_4_DNM2_DYN2	5	150410835	0.0126	3.457e-10	138086	GCST90027164	Amyotrophic lateral sclerosis	TRUE	reported	textfile	35.5592	2	1	TRUE
rs10463311	T	C	T	C	-0.0792	-0.0046	NA	NA	FALSE	FALSE	FALSE	RPS3_RS3	chr5	151031274	0.618129	0.009228	35354	RPS3;RS3	TRUE	reported	textfile	5026_66_RPS3_RS3	5	150410835	0.0126	3.457e-10	138086	GCST90027164	Amyotrophic lateral sclerosis	TRUE	reported	textfile	35.5592	2	1	TRUE
rs10463311	T	C	T	C	-0.0792	-0.004	NA	NA	FALSE	FALSE	FALSE	SMAD4_SMAD4	chr5	151031274	0.670688	0.009407	35345	SMAD4;SMAD4	TRUE	reported	textfile	12022_12_SMAD4_SMAD4	5	150410835	0.0126	3.457e-10	138086	GCST90027164	Amyotrophic lateral sclerosis	TRUE	reported	textfile	35.5592	2	1	TRUE
rs10463311	T	C	T	C	-0.0792	-0.0037	NA	NA	FALSE	FALSE	FALSE	MAPK12_MK12	chr5	151031274	0.689237	0.009253	35354	MAPK12;MK12	TRUE	reported	textfile	5005_4_MAPK12_MK12	5	150410835	0.0126	3.457e-10	138086	GCST90027164	Amyotrophic lateral sclerosis	TRUE	reported	textfile	35.5592	2	1	TRUE
rs10463311	T	C	T	C	-0.0792	-0.0035	NA	NA	FALSE	FALSE	FALSE	CAPN2_CAN2	chr5	151031274	0.71902	0.009728	35354	CAPN2;CAN2	TRUE	reported	textfile	14684_17_CAPN2_CAN2	5	150410835	0.0126	3.457e-10	138086	GCST90027164	Amyotrophic lateral sclerosis	TRUE	reported	textfile	35.5592	2	1	TRUE
rs10463311	T	C	T	C	-0.0792	-0.0032	NA	NA	FALSE	FALSE	FALSE	PDK1_PDK1	chr5	151031274	0.726877	0.009162	35354	PDK1;PDK1	TRUE	reported	textfile	5227_60_PDK1_PDK1	5	150410835	0.0126	3.457e-10	138086	GCST90027164	Amyotrophic lateral sclerosis	TRUE	reported	textfile	35.5592	2	1	TRUE
rs10463311	T	C	T	C	-0.0792	-0.0031	NA	NA	FALSE	FALSE	FALSE	HSP90AB1_HSP_90b	chr5	151031274	0.737217	0.009239	35354	HSP90AB1;HSP_90b	TRUE	reported	textfile	5467_15_HSP90AB1_HSP_90b	5	150410835	0.0126	3.457e-10	138086	GCST90027164	Amyotrophic lateral sclerosis	TRUE	reported	textfile	35.5592	2	1	TRUE
rs10463311	T	C	T	C	-0.0792	-0.0025	NA	NA	FALSE	FALSE	FALSE	MDH2_Malate_dehydrogenase_2	chr5	151031274	0.788704	0.009329	35354	MDH2;Malate_dehydrogenase_2	TRUE	reported	textfile	15534_26_MDH2_Malate_dehydrogenase_2	5	150410835	0.0126	3.457e-10	138086	GCST90027164	Amyotrophic lateral sclerosis	TRUE	reported	textfile	35.5592	2	1	TRUE
rs10463311	T	C	T	C	-0.0792	-0.0025	NA	NA	FALSE	FALSE	FALSE	PGD_6_Phosphogluconate_dehydrogenase	chr5	151031274	0.790706	0.00942	35354	PGD;6_Phosphogluconate_dehydrogenase	TRUE	reported	textfile	4187_49_PGD_6_Phosphogluconate_dehydrogenase	5	150410835	0.0126	3.457e-10	138086	GCST90027164	Amyotrophic lateral sclerosis	TRUE	reported	textfile	35.5592	2	1	TRUE
rs10463311	T	C	T	C	-0.0792	-0.0022	NA	NA	FALSE	FALSE	FALSE	HSP90B1_Endoplasmin	chr5	151031274	0.800337	0.008699	35354	HSP90B1;Endoplasmin	TRUE	reported	textfile	6393_63_HSP90B1_Endoplasmin	5	150410835	0.0126	3.457e-10	138086	GCST90027164	Amyotrophic lateral sclerosis	TRUE	reported	textfile	35.5592	2	1	TRUE
rs10463311	T	C	T	C	-0.0792	-0.0014	NA	NA	FALSE	FALSE	FALSE	HDAC2_HDAC2	chr5	151031274	0.881572	0.009397	35354	HDAC2;HDAC2	TRUE	reported	textfile	18897_31_HDAC2_HDAC2	5	150410835	0.0126	3.457e-10	138086	GCST90027164	Amyotrophic lateral sclerosis	TRUE	reported	textfile	35.5592	2	1	TRUE
rs10463311	T	C	T	C	-0.0792	-0.0014	NA	NA	FALSE	FALSE	FALSE	LYN_LYN	chr5	151031274	0.879168	0.009209	35354	LYN;LYN	TRUE	reported	textfile	3453_87_LYN_LYN	5	150410835	0.0126	3.457e-10	138086	GCST90027164	Amyotrophic lateral sclerosis	TRUE	reported	textfile	35.5592	2	1	TRUE
rs10463311	T	C	T	C	-0.0792	-0.0014	NA	NA	FALSE	FALSE	FALSE	SMAD3_SMAD3	chr5	151031274	0.880708	0.009329	35342	SMAD3;SMAD3	TRUE	reported	textfile	10363_13_SMAD3_SMAD3	5	150410835	0.0126	3.457e-10	138086	GCST90027164	Amyotrophic lateral sclerosis	TRUE	reported	textfile	35.5592	2	1	TRUE
rs10463311	T	C	T	C	-0.0792	-0.0012	NA	NA	FALSE	FALSE	FALSE	CDC42_Cdc42Hs	chr5	151031274	0.899053	0.009459	35354	CDC42;Cdc42Hs	TRUE	reported	textfile	9840_2_CDC42_Cdc42Hs	5	150410835	0.0126	3.457e-10	138086	GCST90027164	Amyotrophic lateral sclerosis	TRUE	reported	textfile	35.5592	2	1	TRUE
rs10463311	T	C	T	C	-0.0792	-0.0004	NA	NA	FALSE	FALSE	FALSE	CRAT_CACP	chr5	151031274	0.965903	0.009357	35345	CRAT;CACP	TRUE	reported	textfile	12637_7_CRAT_CACP	5	150410835	0.0126	3.457e-10	138086	GCST90027164	Amyotrophic lateral sclerosis	TRUE	reported	textfile	35.5592	2	1	TRUE
rs10463311	T	C	T	C	-0.0792	0.0022	NA	NA	FALSE	FALSE	FALSE	ATXN3_ATX3	chr5	151031274	0.808721	0.009088	35354	ATXN3;ATX3	TRUE	reported	textfile	16825_20_ATXN3_ATX3	5	150410835	0.0126	3.457e-10	138086	GCST90027164	Amyotrophic lateral sclerosis	TRUE	reported	textfile	35.5592	2	1	TRUE
rs10463311	T	C	T	C	-0.0792	0.0024	NA	NA	FALSE	FALSE	FALSE	MB_Myoglobin	chr5	151031274	0.801875	0.009565	35354	MB;Myoglobin	TRUE	reported	textfile	3042_7_MB_Myoglobin	5	150410835	0.0126	3.457e-10	138086	GCST90027164	Amyotrophic lateral sclerosis	TRUE	reported	textfile	35.5592	2	1	TRUE
rs10463311	T	C	T	C	-0.0792	0.0027	NA	NA	FALSE	FALSE	FALSE	LCAT_LCAT	chr5	151031274	0.77469	0.009432	35354	LCAT;LCAT	TRUE	reported	textfile	15413_3_LCAT_LCAT	5	150410835	0.0126	3.457e-10	138086	GCST90027164	Amyotrophic lateral sclerosis	TRUE	reported	textfile	35.5592	2	1	TRUE
rs10463311	T	C	T	C	-0.0792	0.0027	NA	NA	FALSE	FALSE	FALSE	LRRK2_LRRK2	chr5	151031274	0.774628	0.00943	35345	LRRK2;LRRK2	TRUE	reported	textfile	10990_21_LRRK2_LRRK2	5	150410835	0.0126	3.457e-10	138086	GCST90027164	Amyotrophic lateral sclerosis	TRUE	reported	textfile	35.5592	2	1	TRUE
rs10463311	T	C	T	C	-0.0792	0.0028	NA	NA	FALSE	FALSE	FALSE	PTK2B_FAK2	chr5	151031274	0.759721	0.009155	35345	PTK2B;FAK2	TRUE	reported	textfile	11395_5_PTK2B_FAK2	5	150410835	0.0126	3.457e-10	138086	GCST90027164	Amyotrophic lateral sclerosis	TRUE	reported	textfile	35.5592	2	1	TRUE
rs10463311	T	C	T	C	-0.0792	0.0049	NA	NA	FALSE	FALSE	FALSE	UGT1A1_UGT_1A1	chr5	151031274	0.590964	0.009117	35354	UGT1A1;UGT_1A1	TRUE	reported	textfile	17702_53_UGT1A1_UGT_1A1	5	150410835	0.0126	3.457e-10	138086	GCST90027164	Amyotrophic lateral sclerosis	TRUE	reported	textfile	35.5592	2	1	TRUE
rs10463311	T	C	T	C	-0.0792	0.0052	NA	NA	FALSE	FALSE	FALSE	CDH5_Cadherin_5	chr5	151031274	0.580269	0.009403	35354	CDH5;Cadherin_5	TRUE	reported	textfile	2819_23_CDH5_Cadherin_5	5	150410835	0.0126	3.457e-10	138086	GCST90027164	Amyotrophic lateral sclerosis	TRUE	reported	textfile	35.5592	2	1	TRUE
rs10463311	T	C	T	C	-0.0792	0.0065	NA	NA	FALSE	FALSE	FALSE	ATF6B_ATF6B	chr5	151031274	0.497213	0.009575	35345	ATF6B;ATF6B	TRUE	reported	textfile	11387_3_ATF6B_ATF6B	5	150410835	0.0126	3.457e-10	138086	GCST90027164	Amyotrophic lateral sclerosis	TRUE	reported	textfile	35.5592	2	1	TRUE
rs10463311	T	C	T	C	-0.0792	0.0066	NA	NA	FALSE	FALSE	FALSE	YBX1_NSEP1	chr5	151031274	0.480549	0.009356	35354	YBX1;NSEP1	TRUE	reported	textfile	9751_72_YBX1_NSEP1	5	150410835	0.0126	3.457e-10	138086	GCST90027164	Amyotrophic lateral sclerosis	TRUE	reported	textfile	35.5592	2	1	TRUE
rs10463311	T	C	T	C	-0.0792	0.0069	NA	NA	FALSE	FALSE	FALSE	KL_KLOTHO	chr5	151031274	0.472569	0.009606	35354	KL;KLOTHO	TRUE	reported	textfile	15384_15_KL_KLOTHO	5	150410835	0.0126	3.457e-10	138086	GCST90027164	Amyotrophic lateral sclerosis	TRUE	reported	textfile	35.5592	2	1	TRUE
rs10463311	T	C	T	C	-0.0792	0.0073	NA	NA	FALSE	FALSE	FALSE	NR1H2_NR1H2	chr5	151031274	0.430897	0.009268	35354	NR1H2;NR1H2	TRUE	reported	textfile	9016_12_NR1H2_NR1H2	5	150410835	0.0126	3.457e-10	138086	GCST90027164	Amyotrophic lateral sclerosis	TRUE	reported	textfile	35.5592	2	1	TRUE
rs10463311	T	C	T	C	-0.0792	0.0092	NA	NA	FALSE	FALSE	FALSE	VWF_vWF	chr5	151031274	0.318719	0.009227	35354	VWF;vWF	TRUE	reported	textfile	3050_7_VWF_vWF	5	150410835	0.0126	3.457e-10	138086	GCST90027164	Amyotrophic lateral sclerosis	TRUE	reported	textfile	35.5592	2	1	TRUE
rs10463311	T	C	T	C	-0.0792	0.0112	NA	NA	FALSE	FALSE	FALSE	GCK_HXK4	chr5	151031274	0.22749	0.00928	35345	GCK;HXK4	TRUE	reported	textfile	12960_9_GCK_HXK4	5	150410835	0.0126	3.457e-10	138086	GCST90027164	Amyotrophic lateral sclerosis	TRUE	reported	textfile	35.5592	2	1	TRUE
rs10463311	T	C	T	C	-0.0792	0.0118	NA	NA	FALSE	FALSE	FALSE	IGF1R_IGF_I_sR	chr5	151031274	0.215741	0.009532	35354	IGF1R;IGF_I_sR	TRUE	reported	textfile	4232_19_IGF1R_IGF_I_sR	5	150410835	0.0126	3.457e-10	138086	GCST90027164	Amyotrophic lateral sclerosis	TRUE	reported	textfile	35.5592	2	1	TRUE
rs10463311	T	C	T	C	-0.0792	0.0122	NA	NA	FALSE	FALSE	FALSE	SERPINA1_a1_Antitrypsin	chr5	151031274	0.196162	0.009439	35354	SERPINA1;a1_Antitrypsin	TRUE	reported	textfile	3580_25_SERPINA1_a1_Antitrypsin	5	150410835	0.0126	3.457e-10	138086	GCST90027164	Amyotrophic lateral sclerosis	TRUE	reported	textfile	35.5592	2	1	TRUE
rs10463311	T	C	T	C	-0.0792	0.0144	NA	NA	FALSE	FALSE	FALSE	NCF2_NCF_2	chr5	151031274	0.118562	0.009226	35342	NCF2;NCF_2	TRUE	reported	textfile	10047_12_NCF2_NCF_2	5	150410835	0.0126	3.457e-10	138086	GCST90027164	Amyotrophic lateral sclerosis	TRUE	reported	textfile	35.5592	2	1	TRUE
rs10463311	T	C	T	C	-0.0792	0.0218	NA	NA	FALSE	FALSE	FALSE	ALDH2_ALDH_E2	chr5	151031274	0.019783	0.009354	35354	ALDH2;ALDH_E2	TRUE	reported	textfile	18381_16_ALDH2_ALDH_E2	5	150410835	0.0126	3.457e-10	138086	GCST90027164	Amyotrophic lateral sclerosis	TRUE	reported	textfile	35.5592	2	1	TRUE
rs113247976	T	C	T	C	0.3322	-0.0434	NA	NA	FALSE	FALSE	FALSE	ATF6B_ATF6B	chr12	57581917	0.044621	0.021611	35356	ATF6B;ATF6B	TRUE	reported	textfile	11387_3_ATF6B_ATF6B	12	57975700	0.0492	1.419e-11	138086	GCST90027164	Amyotrophic lateral sclerosis	TRUE	reported	textfile	41.0309	2	1	TRUE
rs113247976	T	C	T	C	0.3322	-0.0336	NA	NA	FALSE	FALSE	FALSE	LCAT_LCAT	chr12	57581917	0.111354	0.021104	35365	LCAT;LCAT	TRUE	reported	textfile	15413_3_LCAT_LCAT	12	57975700	0.0492	1.419e-11	138086	GCST90027164	Amyotrophic lateral sclerosis	TRUE	reported	textfile	41.0309	2	1	TRUE
rs113247976	T	C	T	C	0.3322	-0.0326	NA	NA	FALSE	FALSE	FALSE	NR1H2_NR1H2	chr12	57581917	0.123529	0.021167	35365	NR1H2;NR1H2	TRUE	reported	textfile	9016_12_NR1H2_NR1H2	12	57975700	0.0492	1.419e-11	138086	GCST90027164	Amyotrophic lateral sclerosis	TRUE	reported	textfile	41.0309	2	1	TRUE
rs113247976	T	C	T	C	0.3322	-0.0312	NA	NA	FALSE	FALSE	FALSE	LRRK2_LRRK2	chr12	57581917	0.139255	0.021101	35356	LRRK2;LRRK2	TRUE	reported	textfile	10990_21_LRRK2_LRRK2	12	57975700	0.0492	1.419e-11	138086	GCST90027164	Amyotrophic lateral sclerosis	TRUE	reported	textfile	41.0309	2	1	TRUE
rs113247976	T	C	T	C	0.3322	-0.0295	NA	NA	FALSE	FALSE	FALSE	MB_Myoglobin	chr12	57581917	0.166623	0.021328	35365	MB;Myoglobin	TRUE	reported	textfile	3042_7_MB_Myoglobin	12	57975700	0.0492	1.419e-11	138086	GCST90027164	Amyotrophic lateral sclerosis	TRUE	reported	textfile	41.0309	2	1	TRUE
rs113247976	T	C	T	C	0.3322	-0.0281	NA	NA	FALSE	FALSE	FALSE	ALDH2_ALDH_E2	chr12	57581917	0.185605	0.021228	35365	ALDH2;ALDH_E2	TRUE	reported	textfile	18381_16_ALDH2_ALDH_E2	12	57975700	0.0492	1.419e-11	138086	GCST90027164	Amyotrophic lateral sclerosis	TRUE	reported	textfile	41.0309	2	1	TRUE
rs113247976	T	C	T	C	0.3322	-0.0237	NA	NA	FALSE	FALSE	FALSE	SERPINA1_a1_Antitrypsin	chr12	57581917	0.268847	0.021434	35365	SERPINA1;a1_Antitrypsin	TRUE	reported	textfile	3580_25_SERPINA1_a1_Antitrypsin	12	57975700	0.0492	1.419e-11	138086	GCST90027164	Amyotrophic lateral sclerosis	TRUE	reported	textfile	41.0309	2	1	TRUE
rs113247976	T	C	T	C	0.3322	-0.023	NA	NA	FALSE	FALSE	FALSE	SMAD3_SMAD3	chr12	57581917	0.280838	0.021327	35353	SMAD3;SMAD3	TRUE	reported	textfile	10363_13_SMAD3_SMAD3	12	57975700	0.0492	1.419e-11	138086	GCST90027164	Amyotrophic lateral sclerosis	TRUE	reported	textfile	41.0309	2	1	TRUE
rs113247976	T	C	T	C	0.3322	-0.0227	NA	NA	FALSE	FALSE	FALSE	PGD_6_Phosphogluconate_dehydrogenase	chr12	57581917	0.289013	0.021409	35365	PGD;6_Phosphogluconate_dehydrogenase	TRUE	reported	textfile	4187_49_PGD_6_Phosphogluconate_dehydrogenase	12	57975700	0.0492	1.419e-11	138086	GCST90027164	Amyotrophic lateral sclerosis	TRUE	reported	textfile	41.0309	2	1	TRUE
rs113247976	T	C	T	C	0.3322	-0.0209	NA	NA	FALSE	FALSE	FALSE	KL_KLOTHO	chr12	57581917	0.344229	0.022097	35365	KL;KLOTHO	TRUE	reported	textfile	15384_15_KL_KLOTHO	12	57975700	0.0492	1.419e-11	138086	GCST90027164	Amyotrophic lateral sclerosis	TRUE	reported	textfile	41.0309	2	1	TRUE
rs113247976	T	C	T	C	0.3322	-0.0197	NA	NA	FALSE	FALSE	FALSE	AKT1_PKB	chr12	57581917	0.357676	0.021418	35365	AKT1;PKB	TRUE	reported	textfile	15627_83_AKT1_PKB	12	57975700	0.0492	1.419e-11	138086	GCST90027164	Amyotrophic lateral sclerosis	TRUE	reported	textfile	41.0309	2	1	TRUE
rs113247976	T	C	T	C	0.3322	-0.0181	NA	NA	FALSE	FALSE	FALSE	CDH5_Cadherin_5	chr12	57581917	0.392697	0.021176	35365	CDH5;Cadherin_5	TRUE	reported	textfile	2819_23_CDH5_Cadherin_5	12	57975700	0.0492	1.419e-11	138086	GCST90027164	Amyotrophic lateral sclerosis	TRUE	reported	textfile	41.0309	2	1	TRUE
rs113247976	T	C	T	C	0.3322	-0.0162	NA	NA	FALSE	FALSE	FALSE	HDAC2_HDAC2	chr12	57581917	0.446294	0.021271	35365	HDAC2;HDAC2	TRUE	reported	textfile	18897_31_HDAC2_HDAC2	12	57975700	0.0492	1.419e-11	138086	GCST90027164	Amyotrophic lateral sclerosis	TRUE	reported	textfile	41.0309	2	1	TRUE
rs113247976	T	C	T	C	0.3322	-0.0162	NA	NA	FALSE	FALSE	FALSE	SMAD4_SMAD4	chr12	57581917	0.44536	0.021227	35356	SMAD4;SMAD4	TRUE	reported	textfile	12022_12_SMAD4_SMAD4	12	57975700	0.0492	1.419e-11	138086	GCST90027164	Amyotrophic lateral sclerosis	TRUE	reported	textfile	41.0309	2	1	TRUE
rs113247976	T	C	T	C	0.3322	-0.0159	NA	NA	FALSE	FALSE	FALSE	GCK_HXK4	chr12	57581917	0.45066	0.021079	35356	GCK;HXK4	TRUE	reported	textfile	12960_9_GCK_HXK4	12	57975700	0.0492	1.419e-11	138086	GCST90027164	Amyotrophic lateral sclerosis	TRUE	reported	textfile	41.0309	2	1	TRUE
rs113247976	T	C	T	C	0.3322	-0.0144	NA	NA	FALSE	FALSE	FALSE	PDK1_PDK1	chr12	57581917	0.488405	0.020784	35365	PDK1;PDK1	TRUE	reported	textfile	5227_60_PDK1_PDK1	12	57975700	0.0492	1.419e-11	138086	GCST90027164	Amyotrophic lateral sclerosis	TRUE	reported	textfile	41.0309	2	1	TRUE
rs113247976	T	C	T	C	0.3322	-0.0136	NA	NA	FALSE	FALSE	FALSE	CRAT_CACP	chr12	57581917	0.518824	0.02108	35356	CRAT;CACP	TRUE	reported	textfile	12637_7_CRAT_CACP	12	57975700	0.0492	1.419e-11	138086	GCST90027164	Amyotrophic lateral sclerosis	TRUE	reported	textfile	41.0309	2	1	TRUE
rs113247976	T	C	T	C	0.3322	-0.0136	NA	NA	FALSE	FALSE	FALSE	HSP90B1_Endoplasmin	chr12	57581917	0.521244	0.021203	35365	HSP90B1;Endoplasmin	TRUE	reported	textfile	6393_63_HSP90B1_Endoplasmin	12	57975700	0.0492	1.419e-11	138086	GCST90027164	Amyotrophic lateral sclerosis	TRUE	reported	textfile	41.0309	2	1	TRUE
rs113247976	T	C	T	C	0.3322	-0.0135	NA	NA	FALSE	FALSE	FALSE	CDC42_Cdc42Hs	chr12	57581917	0.525952	0.021287	35365	CDC42;Cdc42Hs	TRUE	reported	textfile	9840_2_CDC42_Cdc42Hs	12	57975700	0.0492	1.419e-11	138086	GCST90027164	Amyotrophic lateral sclerosis	TRUE	reported	textfile	41.0309	2	1	TRUE
rs113247976	T	C	T	C	0.3322	-0.0135	NA	NA	FALSE	FALSE	FALSE	IGF1R_IGF_I_sR	chr12	57581917	0.532047	0.021604	35365	IGF1R;IGF_I_sR	TRUE	reported	textfile	4232_19_IGF1R_IGF_I_sR	12	57975700	0.0492	1.419e-11	138086	GCST90027164	Amyotrophic lateral sclerosis	TRUE	reported	textfile	41.0309	2	1	TRUE
rs113247976	T	C	T	C	0.3322	-0.0118	NA	NA	FALSE	FALSE	FALSE	SHC1_SHC1	chr12	57581917	0.57735	0.021175	35365	SHC1;SHC1	TRUE	reported	textfile	5272_55_SHC1_SHC1	12	57975700	0.0492	1.419e-11	138086	GCST90027164	Amyotrophic lateral sclerosis	TRUE	reported	textfile	41.0309	2	1	TRUE
rs113247976	T	C	T	C	0.3322	-0.0116	NA	NA	FALSE	FALSE	FALSE	G3BP2_G3BP2	chr12	57581917	0.581748	0.021059	35365	G3BP2;G3BP2	TRUE	reported	textfile	9831_12_G3BP2_G3BP2	12	57975700	0.0492	1.419e-11	138086	GCST90027164	Amyotrophic lateral sclerosis	TRUE	reported	textfile	41.0309	2	1	TRUE
rs113247976	T	C	T	C	0.3322	-0.0111	NA	NA	FALSE	FALSE	FALSE	CAPN2_CAN2	chr12	57581917	0.61169	0.021865	35365	CAPN2;CAN2	TRUE	reported	textfile	14684_17_CAPN2_CAN2	12	57975700	0.0492	1.419e-11	138086	GCST90027164	Amyotrophic lateral sclerosis	TRUE	reported	textfile	41.0309	2	1	TRUE
rs113247976	T	C	T	C	0.3322	-0.0108	NA	NA	FALSE	FALSE	FALSE	UGT1A1_UGT_1A1	chr12	57581917	0.602849	0.020757	35365	UGT1A1;UGT_1A1	TRUE	reported	textfile	17702_53_UGT1A1_UGT_1A1	12	57975700	0.0492	1.419e-11	138086	GCST90027164	Amyotrophic lateral sclerosis	TRUE	reported	textfile	41.0309	2	1	TRUE
rs113247976	T	C	T	C	0.3322	-0.0099	NA	NA	FALSE	FALSE	FALSE	LYN_LYN	chr12	57581917	0.632815	0.020721	35365	LYN;LYN	TRUE	reported	textfile	3453_87_LYN_LYN	12	57975700	0.0492	1.419e-11	138086	GCST90027164	Amyotrophic lateral sclerosis	TRUE	reported	textfile	41.0309	2	1	TRUE
rs113247976	T	C	T	C	0.3322	-0.0086	NA	NA	FALSE	FALSE	FALSE	MDH2_Malate_dehydrogenase_2	chr12	57581917	0.677892	0.020706	35365	MDH2;Malate_dehydrogenase_2	TRUE	reported	textfile	15534_26_MDH2_Malate_dehydrogenase_2	12	57975700	0.0492	1.419e-11	138086	GCST90027164	Amyotrophic lateral sclerosis	TRUE	reported	textfile	41.0309	2	1	TRUE
rs113247976	T	C	T	C	0.3322	-0.0067	NA	NA	FALSE	FALSE	FALSE	DNM2_DYN2	chr12	57581917	0.752337	0.021232	35356	DNM2;DYN2	TRUE	reported	textfile	11572_4_DNM2_DYN2	12	57975700	0.0492	1.419e-11	138086	GCST90027164	Amyotrophic lateral sclerosis	TRUE	reported	textfile	41.0309	2	1	TRUE
rs113247976	T	C	T	C	0.3322	-0.0066	NA	NA	FALSE	FALSE	FALSE	RPS3_RS3	chr12	57581917	0.752295	0.020912	35365	RPS3;RS3	TRUE	reported	textfile	5026_66_RPS3_RS3	12	57975700	0.0492	1.419e-11	138086	GCST90027164	Amyotrophic lateral sclerosis	TRUE	reported	textfile	41.0309	2	1	TRUE
rs113247976	T	C	T	C	0.3322	-0.0036	NA	NA	FALSE	FALSE	FALSE	VWF_vWF	chr12	57581917	0.863806	0.020987	35365	VWF;vWF	TRUE	reported	textfile	3050_7_VWF_vWF	12	57975700	0.0492	1.419e-11	138086	GCST90027164	Amyotrophic lateral sclerosis	TRUE	reported	textfile	41.0309	2	1	TRUE
rs113247976	T	C	T	C	0.3322	-0.0024	NA	NA	FALSE	FALSE	FALSE	HLA_DQA2_DQA2	chr12	57581917	0.907022	0.020549	35365	HLA;DQA2_DQA2	TRUE	reported	textfile	7757_5_HLA_DQA2_DQA2	12	57975700	0.0492	1.419e-11	138086	GCST90027164	Amyotrophic lateral sclerosis	TRUE	reported	textfile	41.0309	2	1	TRUE
rs113247976	T	C	T	C	0.3322	-0.0024	NA	NA	FALSE	FALSE	FALSE	HSP90AB1_HSP_90b	chr12	57581917	0.909658	0.021151	35365	HSP90AB1;HSP_90b	TRUE	reported	textfile	5467_15_HSP90AB1_HSP_90b	12	57975700	0.0492	1.419e-11	138086	GCST90027164	Amyotrophic lateral sclerosis	TRUE	reported	textfile	41.0309	2	1	TRUE
rs113247976	T	C	T	C	0.3322	0.0001	NA	NA	FALSE	FALSE	FALSE	MAPK12_MK12	chr12	57581917	0.995345	0.01714	35365	MAPK12;MK12	TRUE	reported	textfile	5005_4_MAPK12_MK12	12	57975700	0.0492	1.419e-11	138086	GCST90027164	Amyotrophic lateral sclerosis	TRUE	reported	textfile	41.0309	2	1	TRUE
rs113247976	T	C	T	C	0.3322	0.0059	NA	NA	FALSE	FALSE	FALSE	TIAL1_TIAR	chr12	57581917	0.777786	0.020907	35365	TIAL1;TIAR	TRUE	reported	textfile	19131_184_TIAL1_TIAR	12	57975700	0.0492	1.419e-11	138086	GCST90027164	Amyotrophic lateral sclerosis	TRUE	reported	textfile	41.0309	2	1	TRUE
rs113247976	T	C	T	C	0.3322	0.0063	NA	NA	FALSE	FALSE	FALSE	NCF2_NCF_2	chr12	57581917	0.762921	0.020885	35353	NCF2;NCF_2	TRUE	reported	textfile	10047_12_NCF2_NCF_2	12	57975700	0.0492	1.419e-11	138086	GCST90027164	Amyotrophic lateral sclerosis	TRUE	reported	textfile	41.0309	2	1	TRUE
rs113247976	T	C	T	C	0.3322	0.0079	NA	NA	FALSE	FALSE	FALSE	F3_TF	chr12	57581917	0.70475	0.020849	35365	F3;TF	TRUE	reported	textfile	4931_59_F3_TF	12	57975700	0.0492	1.419e-11	138086	GCST90027164	Amyotrophic lateral sclerosis	TRUE	reported	textfile	41.0309	2	1	TRUE
rs113247976	T	C	T	C	0.3322	0.0116	NA	NA	FALSE	FALSE	FALSE	ATXN3_ATX3	chr12	57581917	0.580084	0.020967	35365	ATXN3;ATX3	TRUE	reported	textfile	16825_20_ATXN3_ATX3	12	57975700	0.0492	1.419e-11	138086	GCST90027164	Amyotrophic lateral sclerosis	TRUE	reported	textfile	41.0309	2	1	TRUE
rs113247976	T	C	T	C	0.3322	0.0124	NA	NA	FALSE	FALSE	FALSE	PTK2B_FAK2	chr12	57581917	0.552123	0.020855	35356	PTK2B;FAK2	TRUE	reported	textfile	11395_5_PTK2B_FAK2	12	57975700	0.0492	1.419e-11	138086	GCST90027164	Amyotrophic lateral sclerosis	TRUE	reported	textfile	41.0309	2	1	TRUE
rs113247976	T	C	T	C	0.3322	0.021	NA	NA	FALSE	FALSE	FALSE	YBX1_NSEP1	chr12	57581917	0.322031	0.021206	35365	YBX1;NSEP1	TRUE	reported	textfile	9751_72_YBX1_NSEP1	12	57975700	0.0492	1.419e-11	138086	GCST90027164	Amyotrophic lateral sclerosis	TRUE	reported	textfile	41.0309	2	1	TRUE
rs11650008	A	C	A	C	-0.0593	-0.0069	NA	NA	FALSE	FALSE	FALSE	LYN_LYN	chr17	36536882	0.387344	0.007982	35379	LYN;LYN	TRUE	reported	textfile	3453_87_LYN_LYN	17	34892731	0.0111	8.607e-08	138086	GCST90027164	Amyotrophic lateral sclerosis	TRUE	reported	textfile	25.6866	2	1	TRUE
rs11650008	A	C	A	C	-0.0593	-0.0053	NA	NA	FALSE	FALSE	FALSE	CDC42_Cdc42Hs	chr17	36536882	0.51795	0.008198	35379	CDC42;Cdc42Hs	TRUE	reported	textfile	9840_2_CDC42_Cdc42Hs	17	34892731	0.0111	8.607e-08	138086	GCST90027164	Amyotrophic lateral sclerosis	TRUE	reported	textfile	25.6866	2	1	TRUE
rs11650008	A	C	A	C	-0.0593	-0.0052	NA	NA	FALSE	FALSE	FALSE	TIAL1_TIAR	chr17	36536882	0.520127	0.008085	35379	TIAL1;TIAR	TRUE	reported	textfile	19131_184_TIAL1_TIAR	17	34892731	0.0111	8.607e-08	138086	GCST90027164	Amyotrophic lateral sclerosis	TRUE	reported	textfile	25.6866	2	1	TRUE
rs11650008	A	C	A	C	-0.0593	-0.0049	NA	NA	FALSE	FALSE	FALSE	ATXN3_ATX3	chr17	36536882	0.546128	0.008118	35379	ATXN3;ATX3	TRUE	reported	textfile	16825_20_ATXN3_ATX3	17	34892731	0.0111	8.607e-08	138086	GCST90027164	Amyotrophic lateral sclerosis	TRUE	reported	textfile	25.6866	2	1	TRUE
rs11650008	A	C	A	C	-0.0593	-0.0048	NA	NA	FALSE	FALSE	FALSE	SMAD4_SMAD4	chr17	36536882	0.556506	0.008163	35370	SMAD4;SMAD4	TRUE	reported	textfile	12022_12_SMAD4_SMAD4	17	34892731	0.0111	8.607e-08	138086	GCST90027164	Amyotrophic lateral sclerosis	TRUE	reported	textfile	25.6866	2	1	TRUE
rs11650008	A	C	A	C	-0.0593	-0.0047	NA	NA	FALSE	FALSE	FALSE	DNM2_DYN2	chr17	36536882	0.558558	0.008034	35370	DNM2;DYN2	TRUE	reported	textfile	11572_4_DNM2_DYN2	17	34892731	0.0111	8.607e-08	138086	GCST90027164	Amyotrophic lateral sclerosis	TRUE	reported	textfile	25.6866	2	1	TRUE
rs11650008	A	C	A	C	-0.0593	-0.0046	NA	NA	FALSE	FALSE	FALSE	VWF_vWF	chr17	36536882	0.570148	0.008101	35379	VWF;vWF	TRUE	reported	textfile	3050_7_VWF_vWF	17	34892731	0.0111	8.607e-08	138086	GCST90027164	Amyotrophic lateral sclerosis	TRUE	reported	textfile	25.6866	2	1	TRUE
rs11650008	A	C	A	C	-0.0593	-0.0043	NA	NA	FALSE	FALSE	FALSE	CDH5_Cadherin_5	chr17	36536882	0.591524	0.008013	35379	CDH5;Cadherin_5	TRUE	reported	textfile	2819_23_CDH5_Cadherin_5	17	34892731	0.0111	8.607e-08	138086	GCST90027164	Amyotrophic lateral sclerosis	TRUE	reported	textfile	25.6866	2	1	TRUE
rs11650008	A	C	A	C	-0.0593	-0.0041	NA	NA	FALSE	FALSE	FALSE	SMAD3_SMAD3	chr17	36536882	0.614182	0.008133	35367	SMAD3;SMAD3	TRUE	reported	textfile	10363_13_SMAD3_SMAD3	17	34892731	0.0111	8.607e-08	138086	GCST90027164	Amyotrophic lateral sclerosis	TRUE	reported	textfile	25.6866	2	1	TRUE
rs11650008	A	C	A	C	-0.0593	-0.004	NA	NA	FALSE	FALSE	FALSE	AKT1_PKB	chr17	36536882	0.629159	0.008283	35379	AKT1;PKB	TRUE	reported	textfile	15627_83_AKT1_PKB	17	34892731	0.0111	8.607e-08	138086	GCST90027164	Amyotrophic lateral sclerosis	TRUE	reported	textfile	25.6866	2	1	TRUE
rs11650008	A	C	A	C	-0.0593	-0.0036	NA	NA	FALSE	FALSE	FALSE	KL_KLOTHO	chr17	36536882	0.672828	0.008525	35379	KL;KLOTHO	TRUE	reported	textfile	15384_15_KL_KLOTHO	17	34892731	0.0111	8.607e-08	138086	GCST90027164	Amyotrophic lateral sclerosis	TRUE	reported	textfile	25.6866	2	1	TRUE
rs11650008	A	C	A	C	-0.0593	-0.0029	NA	NA	FALSE	FALSE	FALSE	PGD_6_Phosphogluconate_dehydrogenase	chr17	36536882	0.726095	0.008278	35379	PGD;6_Phosphogluconate_dehydrogenase	TRUE	reported	textfile	4187_49_PGD_6_Phosphogluconate_dehydrogenase	17	34892731	0.0111	8.607e-08	138086	GCST90027164	Amyotrophic lateral sclerosis	TRUE	reported	textfile	25.6866	2	1	TRUE
rs11650008	A	C	A	C	-0.0593	-0.0019	NA	NA	FALSE	FALSE	FALSE	HSP90AB1_HSP_90b	chr17	36536882	0.811133	0.007951	35379	HSP90AB1;HSP_90b	TRUE	reported	textfile	5467_15_HSP90AB1_HSP_90b	17	34892731	0.0111	8.607e-08	138086	GCST90027164	Amyotrophic lateral sclerosis	TRUE	reported	textfile	25.6866	2	1	TRUE
rs11650008	A	C	A	C	-0.0593	-0.0018	NA	NA	FALSE	FALSE	FALSE	HDAC2_HDAC2	chr17	36536882	0.82223	0.008011	35379	HDAC2;HDAC2	TRUE	reported	textfile	18897_31_HDAC2_HDAC2	17	34892731	0.0111	8.607e-08	138086	GCST90027164	Amyotrophic lateral sclerosis	TRUE	reported	textfile	25.6866	2	1	TRUE
rs11650008	A	C	A	C	-0.0593	-0.0017	NA	NA	FALSE	FALSE	FALSE	MDH2_Malate_dehydrogenase_2	chr17	36536882	0.832229	0.008025	35379	MDH2;Malate_dehydrogenase_2	TRUE	reported	textfile	15534_26_MDH2_Malate_dehydrogenase_2	17	34892731	0.0111	8.607e-08	138086	GCST90027164	Amyotrophic lateral sclerosis	TRUE	reported	textfile	25.6866	2	1	TRUE
rs11650008	A	C	A	C	-0.0593	-0.0015	NA	NA	FALSE	FALSE	FALSE	PTK2B_FAK2	chr17	36536882	0.854481	0.008179	35370	PTK2B;FAK2	TRUE	reported	textfile	11395_5_PTK2B_FAK2	17	34892731	0.0111	8.607e-08	138086	GCST90027164	Amyotrophic lateral sclerosis	TRUE	reported	textfile	25.6866	2	1	TRUE
rs11650008	A	C	A	C	-0.0593	-0.0008	NA	NA	FALSE	FALSE	FALSE	SERPINA1_a1_Antitrypsin	chr17	36536882	0.925558	0.008562	35379	SERPINA1;a1_Antitrypsin	TRUE	reported	textfile	3580_25_SERPINA1_a1_Antitrypsin	17	34892731	0.0111	8.607e-08	138086	GCST90027164	Amyotrophic lateral sclerosis	TRUE	reported	textfile	25.6866	2	1	TRUE
rs11650008	A	C	A	C	-0.0593	0.0006	NA	NA	FALSE	FALSE	FALSE	HSP90B1_Endoplasmin	chr17	36536882	0.938351	0.007758	35379	HSP90B1;Endoplasmin	TRUE	reported	textfile	6393_63_HSP90B1_Endoplasmin	17	34892731	0.0111	8.607e-08	138086	GCST90027164	Amyotrophic lateral sclerosis	TRUE	reported	textfile	25.6866	2	1	TRUE
rs11650008	A	C	A	C	-0.0593	0.001	NA	NA	FALSE	FALSE	FALSE	G3BP2_G3BP2	chr17	36536882	0.904551	0.008339	35379	G3BP2;G3BP2	TRUE	reported	textfile	9831_12_G3BP2_G3BP2	17	34892731	0.0111	8.607e-08	138086	GCST90027164	Amyotrophic lateral sclerosis	TRUE	reported	textfile	25.6866	2	1	TRUE
rs11650008	A	C	A	C	-0.0593	0.0011	NA	NA	FALSE	FALSE	FALSE	CRAT_CACP	chr17	36536882	0.891868	0.008092	35370	CRAT;CACP	TRUE	reported	textfile	12637_7_CRAT_CACP	17	34892731	0.0111	8.607e-08	138086	GCST90027164	Amyotrophic lateral sclerosis	TRUE	reported	textfile	25.6866	2	1	TRUE
rs11650008	A	C	A	C	-0.0593	0.0023	NA	NA	FALSE	FALSE	FALSE	SHC1_SHC1	chr17	36536882	0.77118	0.007908	35379	SHC1;SHC1	TRUE	reported	textfile	5272_55_SHC1_SHC1	17	34892731	0.0111	8.607e-08	138086	GCST90027164	Amyotrophic lateral sclerosis	TRUE	reported	textfile	25.6866	2	1	TRUE
rs11650008	A	C	A	C	-0.0593	0.0024	NA	NA	FALSE	FALSE	FALSE	PDK1_PDK1	chr17	36536882	0.764107	0.007998	35379	PDK1;PDK1	TRUE	reported	textfile	5227_60_PDK1_PDK1	17	34892731	0.0111	8.607e-08	138086	GCST90027164	Amyotrophic lateral sclerosis	TRUE	reported	textfile	25.6866	2	1	TRUE
rs11650008	A	C	A	C	-0.0593	0.0025	NA	NA	FALSE	FALSE	FALSE	NR1H2_NR1H2	chr17	36536882	0.762239	0.008263	35379	NR1H2;NR1H2	TRUE	reported	textfile	9016_12_NR1H2_NR1H2	17	34892731	0.0111	8.607e-08	138086	GCST90027164	Amyotrophic lateral sclerosis	TRUE	reported	textfile	25.6866	2	1	TRUE
rs11650008	A	C	A	C	-0.0593	0.0028	NA	NA	FALSE	FALSE	FALSE	YBX1_NSEP1	chr17	36536882	0.73148	0.00816	35379	YBX1;NSEP1	TRUE	reported	textfile	9751_72_YBX1_NSEP1	17	34892731	0.0111	8.607e-08	138086	GCST90027164	Amyotrophic lateral sclerosis	TRUE	reported	textfile	25.6866	2	1	TRUE
rs11650008	A	C	A	C	-0.0593	0.0031	NA	NA	FALSE	FALSE	FALSE	UGT1A1_UGT_1A1	chr17	36536882	0.694272	0.007887	35379	UGT1A1;UGT_1A1	TRUE	reported	textfile	17702_53_UGT1A1_UGT_1A1	17	34892731	0.0111	8.607e-08	138086	GCST90027164	Amyotrophic lateral sclerosis	TRUE	reported	textfile	25.6866	2	1	TRUE
rs11650008	A	C	A	C	-0.0593	0.0036	NA	NA	FALSE	FALSE	FALSE	HLA_DQA2_DQA2	chr17	36536882	0.654163	0.008036	35379	HLA;DQA2_DQA2	TRUE	reported	textfile	7757_5_HLA_DQA2_DQA2	17	34892731	0.0111	8.607e-08	138086	GCST90027164	Amyotrophic lateral sclerosis	TRUE	reported	textfile	25.6866	2	1	TRUE
rs11650008	A	C	A	C	-0.0593	0.0039	NA	NA	FALSE	FALSE	FALSE	LRRK2_LRRK2	chr17	36536882	0.625937	0.008001	35370	LRRK2;LRRK2	TRUE	reported	textfile	10990_21_LRRK2_LRRK2	17	34892731	0.0111	8.607e-08	138086	GCST90027164	Amyotrophic lateral sclerosis	TRUE	reported	textfile	25.6866	2	1	TRUE
rs11650008	A	C	A	C	-0.0593	0.004	NA	NA	FALSE	FALSE	FALSE	LCAT_LCAT	chr17	36536882	0.619279	0.00805	35379	LCAT;LCAT	TRUE	reported	textfile	15413_3_LCAT_LCAT	17	34892731	0.0111	8.607e-08	138086	GCST90027164	Amyotrophic lateral sclerosis	TRUE	reported	textfile	25.6866	2	1	TRUE
rs11650008	A	C	A	C	-0.0593	0.0056	NA	NA	FALSE	FALSE	FALSE	NCF2_NCF_2	chr17	36536882	0.486397	0.008045	35367	NCF2;NCF_2	TRUE	reported	textfile	10047_12_NCF2_NCF_2	17	34892731	0.0111	8.607e-08	138086	GCST90027164	Amyotrophic lateral sclerosis	TRUE	reported	textfile	25.6866	2	1	TRUE
rs11650008	A	C	A	C	-0.0593	0.0063	NA	NA	FALSE	FALSE	FALSE	MAPK12_MK12	chr17	36536882	0.434676	0.008064	35379	MAPK12;MK12	TRUE	reported	textfile	5005_4_MAPK12_MK12	17	34892731	0.0111	8.607e-08	138086	GCST90027164	Amyotrophic lateral sclerosis	TRUE	reported	textfile	25.6866	2	1	TRUE
rs11650008	A	C	A	C	-0.0593	0.0071	NA	NA	FALSE	FALSE	FALSE	GCK_HXK4	chr17	36536882	0.37903	0.008071	35370	GCK;HXK4	TRUE	reported	textfile	12960_9_GCK_HXK4	17	34892731	0.0111	8.607e-08	138086	GCST90027164	Amyotrophic lateral sclerosis	TRUE	reported	textfile	25.6866	2	1	TRUE
rs11650008	A	C	A	C	-0.0593	0.0087	NA	NA	FALSE	FALSE	FALSE	IGF1R_IGF_I_sR	chr17	36536882	0.296557	0.008335	35379	IGF1R;IGF_I_sR	TRUE	reported	textfile	4232_19_IGF1R_IGF_I_sR	17	34892731	0.0111	8.607e-08	138086	GCST90027164	Amyotrophic lateral sclerosis	TRUE	reported	textfile	25.6866	2	1	TRUE
rs11650008	A	C	A	C	-0.0593	0.0088	NA	NA	FALSE	FALSE	FALSE	ATF6B_ATF6B	chr17	36536882	0.287921	0.008281	35370	ATF6B;ATF6B	TRUE	reported	textfile	11387_3_ATF6B_ATF6B	17	34892731	0.0111	8.607e-08	138086	GCST90027164	Amyotrophic lateral sclerosis	TRUE	reported	textfile	25.6866	2	1	TRUE
rs11650008	A	C	A	C	-0.0593	0.0091	NA	NA	FALSE	FALSE	FALSE	F3_TF	chr17	36536882	0.258657	0.008056	35379	F3;TF	TRUE	reported	textfile	4931_59_F3_TF	17	34892731	0.0111	8.607e-08	138086	GCST90027164	Amyotrophic lateral sclerosis	TRUE	reported	textfile	25.6866	2	1	TRUE
rs11650008	A	C	A	C	-0.0593	0.0104	NA	NA	FALSE	FALSE	FALSE	MB_Myoglobin	chr17	36536882	0.202003	0.008151	35379	MB;Myoglobin	TRUE	reported	textfile	3042_7_MB_Myoglobin	17	34892731	0.0111	8.607e-08	138086	GCST90027164	Amyotrophic lateral sclerosis	TRUE	reported	textfile	25.6866	2	1	TRUE
rs11650008	A	C	A	C	-0.0593	0.0106	NA	NA	FALSE	FALSE	FALSE	RPS3_RS3	chr17	36536882	0.184193	0.007982	35379	RPS3;RS3	TRUE	reported	textfile	5026_66_RPS3_RS3	17	34892731	0.0111	8.607e-08	138086	GCST90027164	Amyotrophic lateral sclerosis	TRUE	reported	textfile	25.6866	2	1	TRUE
rs11650008	A	C	A	C	-0.0593	0.0113	NA	NA	FALSE	FALSE	FALSE	CAPN2_CAN2	chr17	36536882	0.1795	0.008418	35379	CAPN2;CAN2	TRUE	reported	textfile	14684_17_CAPN2_CAN2	17	34892731	0.0111	8.607e-08	138086	GCST90027164	Amyotrophic lateral sclerosis	TRUE	reported	textfile	25.6866	2	1	TRUE
rs11650008	A	C	A	C	-0.0593	0.0202	NA	NA	FALSE	FALSE	FALSE	ALDH2_ALDH_E2	chr17	36536882	0.01312	0.008144	35379	ALDH2;ALDH_E2	TRUE	reported	textfile	18381_16_ALDH2_ALDH_E2	17	34892731	0.0111	8.607e-08	138086	GCST90027164	Amyotrophic lateral sclerosis	TRUE	reported	textfile	25.6866	2	1	TRUE
rs12459736	T	G	T	G	-0.0745	-0.0151	NA	NA	FALSE	FALSE	FALSE	LYN_LYN	chr19	7694168	0.109613	0.009438	35370	LYN;LYN	TRUE	reported	textfile	3453_87_LYN_LYN	19	7759054	0.0147	4.411e-07	138086	GCST90027164	Amyotrophic lateral sclerosis	TRUE	reported	textfile	23.1164	2	1	TRUE
rs12459736	T	G	T	G	-0.0745	-0.0149	NA	NA	FALSE	FALSE	FALSE	PDK1_PDK1	chr19	7694168	0.1158	0.009474	35370	PDK1;PDK1	TRUE	reported	textfile	5227_60_PDK1_PDK1	19	7759054	0.0147	4.411e-07	138086	GCST90027164	Amyotrophic lateral sclerosis	TRUE	reported	textfile	23.1164	2	1	TRUE
rs12459736	T	G	T	G	-0.0745	-0.0111	NA	NA	FALSE	FALSE	FALSE	MDH2_Malate_dehydrogenase_2	chr19	7694168	0.23991	0.009445	35370	MDH2;Malate_dehydrogenase_2	TRUE	reported	textfile	15534_26_MDH2_Malate_dehydrogenase_2	19	7759054	0.0147	4.411e-07	138086	GCST90027164	Amyotrophic lateral sclerosis	TRUE	reported	textfile	23.1164	2	1	TRUE
rs12459736	T	G	T	G	-0.0745	-0.0106	NA	NA	FALSE	FALSE	FALSE	CRAT_CACP	chr19	7694168	0.266825	0.009546	35361	CRAT;CACP	TRUE	reported	textfile	12637_7_CRAT_CACP	19	7759054	0.0147	4.411e-07	138086	GCST90027164	Amyotrophic lateral sclerosis	TRUE	reported	textfile	23.1164	2	1	TRUE
rs12459736	T	G	T	G	-0.0745	-0.0103	NA	NA	FALSE	FALSE	FALSE	UGT1A1_UGT_1A1	chr19	7694168	0.273979	0.009415	35370	UGT1A1;UGT_1A1	TRUE	reported	textfile	17702_53_UGT1A1_UGT_1A1	19	7759054	0.0147	4.411e-07	138086	GCST90027164	Amyotrophic lateral sclerosis	TRUE	reported	textfile	23.1164	2	1	TRUE
rs12459736	T	G	T	G	-0.0745	-0.0095	NA	NA	FALSE	FALSE	FALSE	SHC1_SHC1	chr19	7694168	0.319797	0.009549	35370	SHC1;SHC1	TRUE	reported	textfile	5272_55_SHC1_SHC1	19	7759054	0.0147	4.411e-07	138086	GCST90027164	Amyotrophic lateral sclerosis	TRUE	reported	textfile	23.1164	2	1	TRUE
rs12459736	T	G	T	G	-0.0745	-0.0094	NA	NA	FALSE	FALSE	FALSE	G3BP2_G3BP2	chr19	7694168	0.322454	0.0095	35370	G3BP2;G3BP2	TRUE	reported	textfile	9831_12_G3BP2_G3BP2	19	7759054	0.0147	4.411e-07	138086	GCST90027164	Amyotrophic lateral sclerosis	TRUE	reported	textfile	23.1164	2	1	TRUE
rs12459736	T	G	T	G	-0.0745	-0.0092	NA	NA	FALSE	FALSE	FALSE	HSP90B1_Endoplasmin	chr19	7694168	0.303254	0.008937	35370	HSP90B1;Endoplasmin	TRUE	reported	textfile	6393_63_HSP90B1_Endoplasmin	19	7759054	0.0147	4.411e-07	138086	GCST90027164	Amyotrophic lateral sclerosis	TRUE	reported	textfile	23.1164	2	1	TRUE
rs12459736	T	G	T	G	-0.0745	-0.009	NA	NA	FALSE	FALSE	FALSE	SERPINA1_a1_Antitrypsin	chr19	7694168	0.354919	0.009729	35370	SERPINA1;a1_Antitrypsin	TRUE	reported	textfile	3580_25_SERPINA1_a1_Antitrypsin	19	7759054	0.0147	4.411e-07	138086	GCST90027164	Amyotrophic lateral sclerosis	TRUE	reported	textfile	23.1164	2	1	TRUE
rs12459736	T	G	T	G	-0.0745	-0.008	NA	NA	FALSE	FALSE	FALSE	CDH5_Cadherin_5	chr19	7694168	0.406778	0.009643	35370	CDH5;Cadherin_5	TRUE	reported	textfile	2819_23_CDH5_Cadherin_5	19	7759054	0.0147	4.411e-07	138086	GCST90027164	Amyotrophic lateral sclerosis	TRUE	reported	textfile	23.1164	2	1	TRUE
rs12459736	T	G	T	G	-0.0745	-0.0078	NA	NA	FALSE	FALSE	FALSE	MB_Myoglobin	chr19	7694168	0.422019	0.009715	35370	MB;Myoglobin	TRUE	reported	textfile	3042_7_MB_Myoglobin	19	7759054	0.0147	4.411e-07	138086	GCST90027164	Amyotrophic lateral sclerosis	TRUE	reported	textfile	23.1164	2	1	TRUE
rs12459736	T	G	T	G	-0.0745	-0.0066	NA	NA	FALSE	FALSE	FALSE	AKT1_PKB	chr19	7694168	0.496041	0.009695	35370	AKT1;PKB	TRUE	reported	textfile	15627_83_AKT1_PKB	19	7759054	0.0147	4.411e-07	138086	GCST90027164	Amyotrophic lateral sclerosis	TRUE	reported	textfile	23.1164	2	1	TRUE
rs12459736	T	G	T	G	-0.0745	-0.006	NA	NA	FALSE	FALSE	FALSE	HLA_DQA2_DQA2	chr19	7694168	0.525123	0.009442	35370	HLA;DQA2_DQA2	TRUE	reported	textfile	7757_5_HLA_DQA2_DQA2	19	7759054	0.0147	4.411e-07	138086	GCST90027164	Amyotrophic lateral sclerosis	TRUE	reported	textfile	23.1164	2	1	TRUE
rs12459736	T	G	T	G	-0.0745	-0.0059	NA	NA	FALSE	FALSE	FALSE	RPS3_RS3	chr19	7694168	0.534108	0.009489	35370	RPS3;RS3	TRUE	reported	textfile	5026_66_RPS3_RS3	19	7759054	0.0147	4.411e-07	138086	GCST90027164	Amyotrophic lateral sclerosis	TRUE	reported	textfile	23.1164	2	1	TRUE
rs12459736	T	G	T	G	-0.0745	-0.0057	NA	NA	FALSE	FALSE	FALSE	HSP90AB1_HSP_90b	chr19	7694168	0.551122	0.009562	35370	HSP90AB1;HSP_90b	TRUE	reported	textfile	5467_15_HSP90AB1_HSP_90b	19	7759054	0.0147	4.411e-07	138086	GCST90027164	Amyotrophic lateral sclerosis	TRUE	reported	textfile	23.1164	2	1	TRUE
rs12459736	T	G	T	G	-0.0745	-0.0052	NA	NA	FALSE	FALSE	FALSE	TIAL1_TIAR	chr19	7694168	0.588653	0.009616	35370	TIAL1;TIAR	TRUE	reported	textfile	19131_184_TIAL1_TIAR	19	7759054	0.0147	4.411e-07	138086	GCST90027164	Amyotrophic lateral sclerosis	TRUE	reported	textfile	23.1164	2	1	TRUE
rs12459736	T	G	T	G	-0.0745	-0.0046	NA	NA	FALSE	FALSE	FALSE	NR1H2_NR1H2	chr19	7694168	0.631611	0.009594	35370	NR1H2;NR1H2	TRUE	reported	textfile	9016_12_NR1H2_NR1H2	19	7759054	0.0147	4.411e-07	138086	GCST90027164	Amyotrophic lateral sclerosis	TRUE	reported	textfile	23.1164	2	1	TRUE
rs12459736	T	G	T	G	-0.0745	-0.0043	NA	NA	FALSE	FALSE	FALSE	HDAC2_HDAC2	chr19	7694168	0.655346	0.009634	35370	HDAC2;HDAC2	TRUE	reported	textfile	18897_31_HDAC2_HDAC2	19	7759054	0.0147	4.411e-07	138086	GCST90027164	Amyotrophic lateral sclerosis	TRUE	reported	textfile	23.1164	2	1	TRUE
rs12459736	T	G	T	G	-0.0745	-0.0034	NA	NA	FALSE	FALSE	FALSE	CDC42_Cdc42Hs	chr19	7694168	0.720568	0.009505	35370	CDC42;Cdc42Hs	TRUE	reported	textfile	9840_2_CDC42_Cdc42Hs	19	7759054	0.0147	4.411e-07	138086	GCST90027164	Amyotrophic lateral sclerosis	TRUE	reported	textfile	23.1164	2	1	TRUE
rs12459736	T	G	T	G	-0.0745	-0.0025	NA	NA	FALSE	FALSE	FALSE	DNM2_DYN2	chr19	7694168	0.79245	0.009501	35361	DNM2;DYN2	TRUE	reported	textfile	11572_4_DNM2_DYN2	19	7759054	0.0147	4.411e-07	138086	GCST90027164	Amyotrophic lateral sclerosis	TRUE	reported	textfile	23.1164	2	1	TRUE
rs12459736	T	G	T	G	-0.0745	-0.0023	NA	NA	FALSE	FALSE	FALSE	F3_TF	chr19	7694168	0.805819	0.009356	35370	F3;TF	TRUE	reported	textfile	4931_59_F3_TF	19	7759054	0.0147	4.411e-07	138086	GCST90027164	Amyotrophic lateral sclerosis	TRUE	reported	textfile	23.1164	2	1	TRUE
rs12459736	T	G	T	G	-0.0745	-0.0023	NA	NA	FALSE	FALSE	FALSE	PGD_6_Phosphogluconate_dehydrogenase	chr19	7694168	0.811795	0.009659	35370	PGD;6_Phosphogluconate_dehydrogenase	TRUE	reported	textfile	4187_49_PGD_6_Phosphogluconate_dehydrogenase	19	7759054	0.0147	4.411e-07	138086	GCST90027164	Amyotrophic lateral sclerosis	TRUE	reported	textfile	23.1164	2	1	TRUE
rs12459736	T	G	T	G	-0.0745	-0.0019	NA	NA	FALSE	FALSE	FALSE	SMAD4_SMAD4	chr19	7694168	0.840474	0.009439	35361	SMAD4;SMAD4	TRUE	reported	textfile	12022_12_SMAD4_SMAD4	19	7759054	0.0147	4.411e-07	138086	GCST90027164	Amyotrophic lateral sclerosis	TRUE	reported	textfile	23.1164	2	1	TRUE
rs12459736	T	G	T	G	-0.0745	-0.0003	NA	NA	FALSE	FALSE	FALSE	IGF1R_IGF_I_sR	chr19	7694168	0.975641	0.009825	35370	IGF1R;IGF_I_sR	TRUE	reported	textfile	4232_19_IGF1R_IGF_I_sR	19	7759054	0.0147	4.411e-07	138086	GCST90027164	Amyotrophic lateral sclerosis	TRUE	reported	textfile	23.1164	2	1	TRUE
rs12459736	T	G	T	G	-0.0745	-0.0002	NA	NA	FALSE	FALSE	FALSE	SMAD3_SMAD3	chr19	7694168	0.980749	0.008288	35358	SMAD3;SMAD3	TRUE	reported	textfile	10363_13_SMAD3_SMAD3	19	7759054	0.0147	4.411e-07	138086	GCST90027164	Amyotrophic lateral sclerosis	TRUE	reported	textfile	23.1164	2	1	TRUE
rs12459736	T	G	T	G	-0.0745	0.0006	NA	NA	FALSE	FALSE	FALSE	GCK_HXK4	chr19	7694168	0.948004	0.009201	35361	GCK;HXK4	TRUE	reported	textfile	12960_9_GCK_HXK4	19	7759054	0.0147	4.411e-07	138086	GCST90027164	Amyotrophic lateral sclerosis	TRUE	reported	textfile	23.1164	2	1	TRUE
rs12459736	T	G	T	G	-0.0745	0.0009	NA	NA	FALSE	FALSE	FALSE	LCAT_LCAT	chr19	7694168	0.927956	0.009954	35370	LCAT;LCAT	TRUE	reported	textfile	15413_3_LCAT_LCAT	19	7759054	0.0147	4.411e-07	138086	GCST90027164	Amyotrophic lateral sclerosis	TRUE	reported	textfile	23.1164	2	1	TRUE
rs12459736	T	G	T	G	-0.0745	0.0009	NA	NA	FALSE	FALSE	FALSE	MAPK12_MK12	chr19	7694168	0.921947	0.009185	35370	MAPK12;MK12	TRUE	reported	textfile	5005_4_MAPK12_MK12	19	7759054	0.0147	4.411e-07	138086	GCST90027164	Amyotrophic lateral sclerosis	TRUE	reported	textfile	23.1164	2	1	TRUE
rs12459736	T	G	T	G	-0.0745	0.0015	NA	NA	FALSE	FALSE	FALSE	YBX1_NSEP1	chr19	7694168	0.877261	0.009712	35370	YBX1;NSEP1	TRUE	reported	textfile	9751_72_YBX1_NSEP1	19	7759054	0.0147	4.411e-07	138086	GCST90027164	Amyotrophic lateral sclerosis	TRUE	reported	textfile	23.1164	2	1	TRUE
rs12459736	T	G	T	G	-0.0745	0.0037	NA	NA	FALSE	FALSE	FALSE	ATXN3_ATX3	chr19	7694168	0.694989	0.009437	35370	ATXN3;ATX3	TRUE	reported	textfile	16825_20_ATXN3_ATX3	19	7759054	0.0147	4.411e-07	138086	GCST90027164	Amyotrophic lateral sclerosis	TRUE	reported	textfile	23.1164	2	1	TRUE
rs12459736	T	G	T	G	-0.0745	0.004	NA	NA	FALSE	FALSE	FALSE	ALDH2_ALDH_E2	chr19	7694168	0.674717	0.009531	35370	ALDH2;ALDH_E2	TRUE	reported	textfile	18381_16_ALDH2_ALDH_E2	19	7759054	0.0147	4.411e-07	138086	GCST90027164	Amyotrophic lateral sclerosis	TRUE	reported	textfile	23.1164	2	1	TRUE
rs12459736	T	G	T	G	-0.0745	0.0045	NA	NA	FALSE	FALSE	FALSE	PTK2B_FAK2	chr19	7694168	0.633508	0.009438	35361	PTK2B;FAK2	TRUE	reported	textfile	11395_5_PTK2B_FAK2	19	7759054	0.0147	4.411e-07	138086	GCST90027164	Amyotrophic lateral sclerosis	TRUE	reported	textfile	23.1164	2	1	TRUE
rs12459736	T	G	T	G	-0.0745	0.0075	NA	NA	FALSE	FALSE	FALSE	LRRK2_LRRK2	chr19	7694168	0.434283	0.009592	35361	LRRK2;LRRK2	TRUE	reported	textfile	10990_21_LRRK2_LRRK2	19	7759054	0.0147	4.411e-07	138086	GCST90027164	Amyotrophic lateral sclerosis	TRUE	reported	textfile	23.1164	2	1	TRUE
rs12459736	T	G	T	G	-0.0745	0.0088	NA	NA	FALSE	FALSE	FALSE	ATF6B_ATF6B	chr19	7694168	0.368864	0.009793	35361	ATF6B;ATF6B	TRUE	reported	textfile	11387_3_ATF6B_ATF6B	19	7759054	0.0147	4.411e-07	138086	GCST90027164	Amyotrophic lateral sclerosis	TRUE	reported	textfile	23.1164	2	1	TRUE
rs12459736	T	G	T	G	-0.0745	0.0101	NA	NA	FALSE	FALSE	FALSE	NCF2_NCF_2	chr19	7694168	0.284984	0.009446	35358	NCF2;NCF_2	TRUE	reported	textfile	10047_12_NCF2_NCF_2	19	7759054	0.0147	4.411e-07	138086	GCST90027164	Amyotrophic lateral sclerosis	TRUE	reported	textfile	23.1164	2	1	TRUE
rs12459736	T	G	T	G	-0.0745	0.011	NA	NA	FALSE	FALSE	FALSE	KL_KLOTHO	chr19	7694168	0.270454	0.009982	35370	KL;KLOTHO	TRUE	reported	textfile	15384_15_KL_KLOTHO	19	7759054	0.0147	4.411e-07	138086	GCST90027164	Amyotrophic lateral sclerosis	TRUE	reported	textfile	23.1164	2	1	TRUE
rs12459736	T	G	T	G	-0.0745	0.0117	NA	NA	FALSE	FALSE	FALSE	CAPN2_CAN2	chr19	7694168	0.237315	0.009901	35370	CAPN2;CAN2	TRUE	reported	textfile	14684_17_CAPN2_CAN2	19	7759054	0.0147	4.411e-07	138086	GCST90027164	Amyotrophic lateral sclerosis	TRUE	reported	textfile	23.1164	2	1	TRUE
rs12459736	T	G	T	G	-0.0745	0.0153	NA	NA	FALSE	FALSE	FALSE	VWF_vWF	chr19	7694168	0.107978	0.009519	35370	VWF;vWF	TRUE	reported	textfile	3050_7_VWF_vWF	19	7759054	0.0147	4.411e-07	138086	GCST90027164	Amyotrophic lateral sclerosis	TRUE	reported	textfile	23.1164	2	1	TRUE
rs12608932	A	C	A	C	-0.1247	0.0014	NA	NA	FALSE	FALSE	FALSE	RPS3_RS3	chr19	17641880	0.864599	0.00821	35347	RPS3;RS3	TRUE	reported	textfile	5026_66_RPS3_RS3	19	17752689	0.0121	8.768e-25	138086	GCST90027164	Amyotrophic lateral sclerosis	TRUE	reported	textfile	95.5883	2	1	TRUE
rs12608932	A	C	A	C	-0.1247	0.0038	NA	NA	FALSE	FALSE	FALSE	HSP90B1_Endoplasmin	chr19	17641880	0.631218	0.007916	35347	HSP90B1;Endoplasmin	TRUE	reported	textfile	6393_63_HSP90B1_Endoplasmin	19	17752689	0.0121	8.768e-25	138086	GCST90027164	Amyotrophic lateral sclerosis	TRUE	reported	textfile	95.5883	2	1	TRUE
rs12608932	A	C	A	C	-0.1247	0.0045	NA	NA	FALSE	FALSE	FALSE	CDH5_Cadherin_5	chr19	17641880	0.596316	0.008495	35347	CDH5;Cadherin_5	TRUE	reported	textfile	2819_23_CDH5_Cadherin_5	19	17752689	0.0121	8.768e-25	138086	GCST90027164	Amyotrophic lateral sclerosis	TRUE	reported	textfile	95.5883	2	1	TRUE
rs12608932	A	C	A	C	-0.1247	0.0049	NA	NA	FALSE	FALSE	FALSE	SERPINA1_a1_Antitrypsin	chr19	17641880	0.564963	0.008515	35347	SERPINA1;a1_Antitrypsin	TRUE	reported	textfile	3580_25_SERPINA1_a1_Antitrypsin	19	17752689	0.0121	8.768e-25	138086	GCST90027164	Amyotrophic lateral sclerosis	TRUE	reported	textfile	95.5883	2	1	TRUE
rs12608932	A	C	A	C	-0.1247	0.007	NA	NA	FALSE	FALSE	FALSE	VWF_vWF	chr19	17641880	0.406351	0.00843	35347	VWF;vWF	TRUE	reported	textfile	3050_7_VWF_vWF	19	17752689	0.0121	8.768e-25	138086	GCST90027164	Amyotrophic lateral sclerosis	TRUE	reported	textfile	95.5883	2	1	TRUE
rs12608932	A	C	A	C	-0.1247	0.0074	NA	NA	FALSE	FALSE	FALSE	IGF1R_IGF_I_sR	chr19	17641880	0.391105	0.008629	35347	IGF1R;IGF_I_sR	TRUE	reported	textfile	4232_19_IGF1R_IGF_I_sR	19	17752689	0.0121	8.768e-25	138086	GCST90027164	Amyotrophic lateral sclerosis	TRUE	reported	textfile	95.5883	2	1	TRUE
rs12608932	A	C	A	C	-0.1247	0.0087	NA	NA	FALSE	FALSE	FALSE	ATF6B_ATF6B	chr19	17641880	0.318535	0.008722	35338	ATF6B;ATF6B	TRUE	reported	textfile	11387_3_ATF6B_ATF6B	19	17752689	0.0121	8.768e-25	138086	GCST90027164	Amyotrophic lateral sclerosis	TRUE	reported	textfile	95.5883	2	1	TRUE
rs12608932	A	C	A	C	-0.1247	0.0089	NA	NA	FALSE	FALSE	FALSE	HLA_DQA2_DQA2	chr19	17641880	0.288963	0.008393	35347	HLA;DQA2_DQA2	TRUE	reported	textfile	7757_5_HLA_DQA2_DQA2	19	17752689	0.0121	8.768e-25	138086	GCST90027164	Amyotrophic lateral sclerosis	TRUE	reported	textfile	95.5883	2	1	TRUE
rs12608932	A	C	A	C	-0.1247	0.0094	NA	NA	FALSE	FALSE	FALSE	NCF2_NCF_2	chr19	17641880	0.264044	0.008416	35335	NCF2;NCF_2	TRUE	reported	textfile	10047_12_NCF2_NCF_2	19	17752689	0.0121	8.768e-25	138086	GCST90027164	Amyotrophic lateral sclerosis	TRUE	reported	textfile	95.5883	2	1	TRUE
rs12608932	A	C	A	C	-0.1247	0.0097	NA	NA	FALSE	FALSE	FALSE	PDK1_PDK1	chr19	17641880	0.248316	0.008402	35347	PDK1;PDK1	TRUE	reported	textfile	5227_60_PDK1_PDK1	19	17752689	0.0121	8.768e-25	138086	GCST90027164	Amyotrophic lateral sclerosis	TRUE	reported	textfile	95.5883	2	1	TRUE
rs12608932	A	C	A	C	-0.1247	0.0098	NA	NA	FALSE	FALSE	FALSE	CAPN2_CAN2	chr19	17641880	0.266166	0.008813	35347	CAPN2;CAN2	TRUE	reported	textfile	14684_17_CAPN2_CAN2	19	17752689	0.0121	8.768e-25	138086	GCST90027164	Amyotrophic lateral sclerosis	TRUE	reported	textfile	95.5883	2	1	TRUE
rs12608932	A	C	A	C	-0.1247	0.0103	NA	NA	FALSE	FALSE	FALSE	MB_Myoglobin	chr19	17641880	0.229393	0.00857	35347	MB;Myoglobin	TRUE	reported	textfile	3042_7_MB_Myoglobin	19	17752689	0.0121	8.768e-25	138086	GCST90027164	Amyotrophic lateral sclerosis	TRUE	reported	textfile	95.5883	2	1	TRUE
rs12608932	A	C	A	C	-0.1247	0.0109	NA	NA	FALSE	FALSE	FALSE	CRAT_CACP	chr19	17641880	0.196617	0.008441	35338	CRAT;CACP	TRUE	reported	textfile	12637_7_CRAT_CACP	19	17752689	0.0121	8.768e-25	138086	GCST90027164	Amyotrophic lateral sclerosis	TRUE	reported	textfile	95.5883	2	1	TRUE
rs12608932	A	C	A	C	-0.1247	0.011	NA	NA	FALSE	FALSE	FALSE	MAPK12_MK12	chr19	17641880	0.198409	0.008553	35347	MAPK12;MK12	TRUE	reported	textfile	5005_4_MAPK12_MK12	19	17752689	0.0121	8.768e-25	138086	GCST90027164	Amyotrophic lateral sclerosis	TRUE	reported	textfile	95.5883	2	1	TRUE
rs12608932	A	C	A	C	-0.1247	0.0114	NA	NA	FALSE	FALSE	FALSE	NR1H2_NR1H2	chr19	17641880	0.180925	0.008521	35347	NR1H2;NR1H2	TRUE	reported	textfile	9016_12_NR1H2_NR1H2	19	17752689	0.0121	8.768e-25	138086	GCST90027164	Amyotrophic lateral sclerosis	TRUE	reported	textfile	95.5883	2	1	TRUE
rs12608932	A	C	A	C	-0.1247	0.0116	NA	NA	FALSE	FALSE	FALSE	PGD_6_Phosphogluconate_dehydrogenase	chr19	17641880	0.175821	0.008569	35347	PGD;6_Phosphogluconate_dehydrogenase	TRUE	reported	textfile	4187_49_PGD_6_Phosphogluconate_dehydrogenase	19	17752689	0.0121	8.768e-25	138086	GCST90027164	Amyotrophic lateral sclerosis	TRUE	reported	textfile	95.5883	2	1	TRUE
rs12608932	A	C	A	C	-0.1247	0.0133	NA	NA	FALSE	FALSE	FALSE	MDH2_Malate_dehydrogenase_2	chr19	17641880	0.110476	0.008333	35347	MDH2;Malate_dehydrogenase_2	TRUE	reported	textfile	15534_26_MDH2_Malate_dehydrogenase_2	19	17752689	0.0121	8.768e-25	138086	GCST90027164	Amyotrophic lateral sclerosis	TRUE	reported	textfile	95.5883	2	1	TRUE
rs12608932	A	C	A	C	-0.1247	0.0134	NA	NA	FALSE	FALSE	FALSE	SMAD4_SMAD4	chr19	17641880	0.117108	0.008551	35338	SMAD4;SMAD4	TRUE	reported	textfile	12022_12_SMAD4_SMAD4	19	17752689	0.0121	8.768e-25	138086	GCST90027164	Amyotrophic lateral sclerosis	TRUE	reported	textfile	95.5883	2	1	TRUE
rs12608932	A	C	A	C	-0.1247	0.0142	NA	NA	FALSE	FALSE	FALSE	LYN_LYN	chr19	17641880	0.089586	0.008365	35347	LYN;LYN	TRUE	reported	textfile	3453_87_LYN_LYN	19	17752689	0.0121	8.768e-25	138086	GCST90027164	Amyotrophic lateral sclerosis	TRUE	reported	textfile	95.5883	2	1	TRUE
rs12608932	A	C	A	C	-0.1247	0.0151	NA	NA	FALSE	FALSE	FALSE	SMAD3_SMAD3	chr19	17641880	0.078723	0.008589	35335	SMAD3;SMAD3	TRUE	reported	textfile	10363_13_SMAD3_SMAD3	19	17752689	0.0121	8.768e-25	138086	GCST90027164	Amyotrophic lateral sclerosis	TRUE	reported	textfile	95.5883	2	1	TRUE
rs12608932	A	C	A	C	-0.1247	0.0153	NA	NA	FALSE	FALSE	FALSE	CDC42_Cdc42Hs	chr19	17641880	0.073066	0.008536	35347	CDC42;Cdc42Hs	TRUE	reported	textfile	9840_2_CDC42_Cdc42Hs	19	17752689	0.0121	8.768e-25	138086	GCST90027164	Amyotrophic lateral sclerosis	TRUE	reported	textfile	95.5883	2	1	TRUE
rs12608932	A	C	A	C	-0.1247	0.0154	NA	NA	FALSE	FALSE	FALSE	HDAC2_HDAC2	chr19	17641880	0.071409	0.008542	35347	HDAC2;HDAC2	TRUE	reported	textfile	18897_31_HDAC2_HDAC2	19	17752689	0.0121	8.768e-25	138086	GCST90027164	Amyotrophic lateral sclerosis	TRUE	reported	textfile	95.5883	2	1	TRUE
rs12608932	A	C	A	C	-0.1247	0.0155	NA	NA	FALSE	FALSE	FALSE	KL_KLOTHO	chr19	17641880	0.079327	0.008834	35347	KL;KLOTHO	TRUE	reported	textfile	15384_15_KL_KLOTHO	19	17752689	0.0121	8.768e-25	138086	GCST90027164	Amyotrophic lateral sclerosis	TRUE	reported	textfile	95.5883	2	1	TRUE
rs12608932	A	C	A	C	-0.1247	0.0155	NA	NA	FALSE	FALSE	FALSE	YBX1_NSEP1	chr19	17641880	0.067883	0.00849	35347	YBX1;NSEP1	TRUE	reported	textfile	9751_72_YBX1_NSEP1	19	17752689	0.0121	8.768e-25	138086	GCST90027164	Amyotrophic lateral sclerosis	TRUE	reported	textfile	95.5883	2	1	TRUE
rs12608932	A	C	A	C	-0.1247	0.0156	NA	NA	FALSE	FALSE	FALSE	LRRK2_LRRK2	chr19	17641880	0.065699	0.008476	35338	LRRK2;LRRK2	TRUE	reported	textfile	10990_21_LRRK2_LRRK2	19	17752689	0.0121	8.768e-25	138086	GCST90027164	Amyotrophic lateral sclerosis	TRUE	reported	textfile	95.5883	2	1	TRUE
rs12608932	A	C	A	C	-0.1247	0.0166	NA	NA	FALSE	FALSE	FALSE	SHC1_SHC1	chr19	17641880	0.049687	0.008458	35347	SHC1;SHC1	TRUE	reported	textfile	5272_55_SHC1_SHC1	19	17752689	0.0121	8.768e-25	138086	GCST90027164	Amyotrophic lateral sclerosis	TRUE	reported	textfile	95.5883	2	1	TRUE
rs12608932	A	C	A	C	-0.1247	0.0167	NA	NA	FALSE	FALSE	FALSE	F3_TF	chr19	17641880	0.0469	0.008404	35347	F3;TF	TRUE	reported	textfile	4931_59_F3_TF	19	17752689	0.0121	8.768e-25	138086	GCST90027164	Amyotrophic lateral sclerosis	TRUE	reported	textfile	95.5883	2	1	TRUE
rs12608932	A	C	A	C	-0.1247	0.0174	NA	NA	FALSE	FALSE	FALSE	AKT1_PKB	chr19	17641880	0.042783	0.008589	35347	AKT1;PKB	TRUE	reported	textfile	15627_83_AKT1_PKB	19	17752689	0.0121	8.768e-25	138086	GCST90027164	Amyotrophic lateral sclerosis	TRUE	reported	textfile	95.5883	2	1	TRUE
rs12608932	A	C	A	C	-0.1247	0.0174	NA	NA	FALSE	FALSE	FALSE	PTK2B_FAK2	chr19	17641880	0.038572	0.008411	35338	PTK2B;FAK2	TRUE	reported	textfile	11395_5_PTK2B_FAK2	19	17752689	0.0121	8.768e-25	138086	GCST90027164	Amyotrophic lateral sclerosis	TRUE	reported	textfile	95.5883	2	1	TRUE
rs12608932	A	C	A	C	-0.1247	0.018	NA	NA	FALSE	FALSE	FALSE	TIAL1_TIAR	chr19	17641880	0.03255	0.008421	35347	TIAL1;TIAR	TRUE	reported	textfile	19131_184_TIAL1_TIAR	19	17752689	0.0121	8.768e-25	138086	GCST90027164	Amyotrophic lateral sclerosis	TRUE	reported	textfile	95.5883	2	1	TRUE
rs12608932	A	C	A	C	-0.1247	0.0191	NA	NA	FALSE	FALSE	FALSE	UGT1A1_UGT_1A1	chr19	17641880	0.022195	0.008352	35347	UGT1A1;UGT_1A1	TRUE	reported	textfile	17702_53_UGT1A1_UGT_1A1	19	17752689	0.0121	8.768e-25	138086	GCST90027164	Amyotrophic lateral sclerosis	TRUE	reported	textfile	95.5883	2	1	TRUE
rs12608932	A	C	A	C	-0.1247	0.0194	NA	NA	FALSE	FALSE	FALSE	ALDH2_ALDH_E2	chr19	17641880	0.022613	0.008509	35347	ALDH2;ALDH_E2	TRUE	reported	textfile	18381_16_ALDH2_ALDH_E2	19	17752689	0.0121	8.768e-25	138086	GCST90027164	Amyotrophic lateral sclerosis	TRUE	reported	textfile	95.5883	2	1	TRUE
rs12608932	A	C	A	C	-0.1247	0.0197	NA	NA	FALSE	FALSE	FALSE	DNM2_DYN2	chr19	17641880	0.019995	0.008468	35338	DNM2;DYN2	TRUE	reported	textfile	11572_4_DNM2_DYN2	19	17752689	0.0121	8.768e-25	138086	GCST90027164	Amyotrophic lateral sclerosis	TRUE	reported	textfile	95.5883	2	1	TRUE
rs12608932	A	C	A	C	-0.1247	0.02	NA	NA	FALSE	FALSE	FALSE	ATXN3_ATX3	chr19	17641880	0.017757	0.008437	35347	ATXN3;ATX3	TRUE	reported	textfile	16825_20_ATXN3_ATX3	19	17752689	0.0121	8.768e-25	138086	GCST90027164	Amyotrophic lateral sclerosis	TRUE	reported	textfile	95.5883	2	1	TRUE
rs12608932	A	C	A	C	-0.1247	0.0202	NA	NA	FALSE	FALSE	FALSE	LCAT_LCAT	chr19	17641880	0.016864	0.008453	35347	LCAT;LCAT	TRUE	reported	textfile	15413_3_LCAT_LCAT	19	17752689	0.0121	8.768e-25	138086	GCST90027164	Amyotrophic lateral sclerosis	TRUE	reported	textfile	95.5883	2	1	TRUE
rs12608932	A	C	A	C	-0.1247	0.0222	NA	NA	FALSE	FALSE	FALSE	G3BP2_G3BP2	chr19	17641880	0.008558	0.008444	35347	G3BP2;G3BP2	TRUE	reported	textfile	9831_12_G3BP2_G3BP2	19	17752689	0.0121	8.768e-25	138086	GCST90027164	Amyotrophic lateral sclerosis	TRUE	reported	textfile	95.5883	2	1	TRUE
rs12608932	A	C	A	C	-0.1247	0.0224	NA	NA	FALSE	FALSE	FALSE	HSP90AB1_HSP_90b	chr19	17641880	0.008192	0.008472	35347	HSP90AB1;HSP_90b	TRUE	reported	textfile	5467_15_HSP90AB1_HSP_90b	19	17752689	0.0121	8.768e-25	138086	GCST90027164	Amyotrophic lateral sclerosis	TRUE	reported	textfile	95.5883	2	1	TRUE
rs12608932	A	C	A	C	-0.1247	0.024	NA	NA	FALSE	FALSE	FALSE	GCK_HXK4	chr19	17641880	0.004454	0.008439	35338	GCK;HXK4	TRUE	reported	textfile	12960_9_GCK_HXK4	19	17752689	0.0121	8.768e-25	138086	GCST90027164	Amyotrophic lateral sclerosis	TRUE	reported	textfile	95.5883	2	1	TRUE
rs12923337	A	T	A	T	-0.0565	-0.0084	NA	NA	FALSE	TRUE	TRUE	PGD_6_Phosphogluconate_dehydrogenase	chr16	23881566	0.327658	0.008582	35369	PGD;6_Phosphogluconate_dehydrogenase	TRUE	reported	textfile	4187_49_PGD_6_Phosphogluconate_dehydrogenase	16	23892887	0.0111	3.938e-07	138086	GCST90027164	Amyotrophic lateral sclerosis	TRUE	reported	textfile	23.3181	2	1	FALSE
rs12923337	A	T	A	T	-0.0565	-0.0074	NA	NA	FALSE	TRUE	TRUE	AKT1_PKB	chr16	23881566	0.389256	0.008595	35369	AKT1;PKB	TRUE	reported	textfile	15627_83_AKT1_PKB	16	23892887	0.0111	3.938e-07	138086	GCST90027164	Amyotrophic lateral sclerosis	TRUE	reported	textfile	23.3181	2	1	FALSE
rs12923337	A	T	A	T	-0.0565	-0.007	NA	NA	FALSE	TRUE	TRUE	SMAD4_SMAD4	chr16	23881566	0.408076	0.008461	35360	SMAD4;SMAD4	TRUE	reported	textfile	12022_12_SMAD4_SMAD4	16	23892887	0.0111	3.938e-07	138086	GCST90027164	Amyotrophic lateral sclerosis	TRUE	reported	textfile	23.3181	2	1	FALSE
rs12923337	A	T	A	T	-0.0565	-0.0068	NA	NA	FALSE	TRUE	TRUE	PTK2B_FAK2	chr16	23881566	0.415297	0.008348	35360	PTK2B;FAK2	TRUE	reported	textfile	11395_5_PTK2B_FAK2	16	23892887	0.0111	3.938e-07	138086	GCST90027164	Amyotrophic lateral sclerosis	TRUE	reported	textfile	23.3181	2	1	FALSE
rs12923337	A	T	A	T	-0.0565	-0.0061	NA	NA	FALSE	TRUE	TRUE	SMAD3_SMAD3	chr16	23881566	0.471688	0.008475	35357	SMAD3;SMAD3	TRUE	reported	textfile	10363_13_SMAD3_SMAD3	16	23892887	0.0111	3.938e-07	138086	GCST90027164	Amyotrophic lateral sclerosis	TRUE	reported	textfile	23.3181	2	1	FALSE
rs12923337	A	T	A	T	-0.0565	-0.0056	NA	NA	FALSE	TRUE	TRUE	CDC42_Cdc42Hs	chr16	23881566	0.510918	0.008518	35369	CDC42;Cdc42Hs	TRUE	reported	textfile	9840_2_CDC42_Cdc42Hs	16	23892887	0.0111	3.938e-07	138086	GCST90027164	Amyotrophic lateral sclerosis	TRUE	reported	textfile	23.3181	2	1	FALSE
rs12923337	A	T	A	T	-0.0565	-0.0052	NA	NA	FALSE	TRUE	TRUE	ALDH2_ALDH_E2	chr16	23881566	0.543349	0.008556	35369	ALDH2;ALDH_E2	TRUE	reported	textfile	18381_16_ALDH2_ALDH_E2	16	23892887	0.0111	3.938e-07	138086	GCST90027164	Amyotrophic lateral sclerosis	TRUE	reported	textfile	23.3181	2	1	FALSE
rs12923337	A	T	A	T	-0.0565	-0.0046	NA	NA	FALSE	TRUE	TRUE	PDK1_PDK1	chr16	23881566	0.580881	0.008332	35369	PDK1;PDK1	TRUE	reported	textfile	5227_60_PDK1_PDK1	16	23892887	0.0111	3.938e-07	138086	GCST90027164	Amyotrophic lateral sclerosis	TRUE	reported	textfile	23.3181	2	1	FALSE
rs12923337	A	T	A	T	-0.0565	-0.0044	NA	NA	FALSE	TRUE	TRUE	TIAL1_TIAR	chr16	23881566	0.598929	0.008366	35369	TIAL1;TIAR	TRUE	reported	textfile	19131_184_TIAL1_TIAR	16	23892887	0.0111	3.938e-07	138086	GCST90027164	Amyotrophic lateral sclerosis	TRUE	reported	textfile	23.3181	2	1	FALSE
rs12923337	A	T	A	T	-0.0565	-0.0042	NA	NA	FALSE	TRUE	TRUE	DNM2_DYN2	chr16	23881566	0.622919	0.008541	35360	DNM2;DYN2	TRUE	reported	textfile	11572_4_DNM2_DYN2	16	23892887	0.0111	3.938e-07	138086	GCST90027164	Amyotrophic lateral sclerosis	TRUE	reported	textfile	23.3181	2	1	FALSE
rs12923337	A	T	A	T	-0.0565	-0.0037	NA	NA	FALSE	TRUE	TRUE	MAPK12_MK12	chr16	23881566	0.665616	0.008561	35369	MAPK12;MK12	TRUE	reported	textfile	5005_4_MAPK12_MK12	16	23892887	0.0111	3.938e-07	138086	GCST90027164	Amyotrophic lateral sclerosis	TRUE	reported	textfile	23.3181	2	1	FALSE
rs12923337	A	T	A	T	-0.0565	-0.0029	NA	NA	FALSE	TRUE	TRUE	UGT1A1_UGT_1A1	chr16	23881566	0.726059	0.008277	35369	UGT1A1;UGT_1A1	TRUE	reported	textfile	17702_53_UGT1A1_UGT_1A1	16	23892887	0.0111	3.938e-07	138086	GCST90027164	Amyotrophic lateral sclerosis	TRUE	reported	textfile	23.3181	2	1	FALSE
rs12923337	A	T	A	T	-0.0565	-0.0028	NA	NA	FALSE	TRUE	TRUE	SHC1_SHC1	chr16	23881566	0.740753	0.008463	35369	SHC1;SHC1	TRUE	reported	textfile	5272_55_SHC1_SHC1	16	23892887	0.0111	3.938e-07	138086	GCST90027164	Amyotrophic lateral sclerosis	TRUE	reported	textfile	23.3181	2	1	FALSE
rs12923337	A	T	A	T	-0.0565	-0.0026	NA	NA	FALSE	TRUE	TRUE	G3BP2_G3BP2	chr16	23881566	0.761397	0.008563	35369	G3BP2;G3BP2	TRUE	reported	textfile	9831_12_G3BP2_G3BP2	16	23892887	0.0111	3.938e-07	138086	GCST90027164	Amyotrophic lateral sclerosis	TRUE	reported	textfile	23.3181	2	1	FALSE
rs12923337	A	T	A	T	-0.0565	-0.0025	NA	NA	FALSE	TRUE	TRUE	HSP90AB1_HSP_90b	chr16	23881566	0.763546	0.00831	35369	HSP90AB1;HSP_90b	TRUE	reported	textfile	5467_15_HSP90AB1_HSP_90b	16	23892887	0.0111	3.938e-07	138086	GCST90027164	Amyotrophic lateral sclerosis	TRUE	reported	textfile	23.3181	2	1	FALSE
rs12923337	A	T	A	T	-0.0565	-0.0024	NA	NA	FALSE	TRUE	TRUE	LYN_LYN	chr16	23881566	0.770133	0.008214	35369	LYN;LYN	TRUE	reported	textfile	3453_87_LYN_LYN	16	23892887	0.0111	3.938e-07	138086	GCST90027164	Amyotrophic lateral sclerosis	TRUE	reported	textfile	23.3181	2	1	FALSE
rs12923337	A	T	A	T	-0.0565	-0.001	NA	NA	FALSE	TRUE	TRUE	HDAC2_HDAC2	chr16	23881566	0.906031	0.008471	35369	HDAC2;HDAC2	TRUE	reported	textfile	18897_31_HDAC2_HDAC2	16	23892887	0.0111	3.938e-07	138086	GCST90027164	Amyotrophic lateral sclerosis	TRUE	reported	textfile	23.3181	2	1	FALSE
rs12923337	A	T	A	T	-0.0565	-0.0003	NA	NA	FALSE	TRUE	TRUE	CRAT_CACP	chr16	23881566	0.972908	0.008834	35360	CRAT;CACP	TRUE	reported	textfile	12637_7_CRAT_CACP	16	23892887	0.0111	3.938e-07	138086	GCST90027164	Amyotrophic lateral sclerosis	TRUE	reported	textfile	23.3181	2	1	FALSE
rs12923337	A	T	A	T	-0.0565	-0.0001	NA	NA	FALSE	TRUE	TRUE	HSP90B1_Endoplasmin	chr16	23881566	0.987248	0.006257	35369	HSP90B1;Endoplasmin	TRUE	reported	textfile	6393_63_HSP90B1_Endoplasmin	16	23892887	0.0111	3.938e-07	138086	GCST90027164	Amyotrophic lateral sclerosis	TRUE	reported	textfile	23.3181	2	1	FALSE
rs12923337	A	T	A	T	-0.0565	0.0002	NA	NA	FALSE	TRUE	TRUE	HLA_DQA2_DQA2	chr16	23881566	0.983827	0.009866	35369	HLA;DQA2_DQA2	TRUE	reported	textfile	7757_5_HLA_DQA2_DQA2	16	23892887	0.0111	3.938e-07	138086	GCST90027164	Amyotrophic lateral sclerosis	TRUE	reported	textfile	23.3181	2	1	FALSE
rs12923337	A	T	A	T	-0.0565	0.0015	NA	NA	FALSE	TRUE	TRUE	ATF6B_ATF6B	chr16	23881566	0.865966	0.008887	35360	ATF6B;ATF6B	TRUE	reported	textfile	11387_3_ATF6B_ATF6B	16	23892887	0.0111	3.938e-07	138086	GCST90027164	Amyotrophic lateral sclerosis	TRUE	reported	textfile	23.3181	2	1	FALSE
rs12923337	A	T	A	T	-0.0565	0.0018	NA	NA	FALSE	TRUE	TRUE	KL_KLOTHO	chr16	23881566	0.834282	0.008604	35369	KL;KLOTHO	TRUE	reported	textfile	15384_15_KL_KLOTHO	16	23892887	0.0111	3.938e-07	138086	GCST90027164	Amyotrophic lateral sclerosis	TRUE	reported	textfile	23.3181	2	1	FALSE
rs12923337	A	T	A	T	-0.0565	0.0024	NA	NA	FALSE	TRUE	TRUE	SERPINA1_a1_Antitrypsin	chr16	23881566	0.776787	0.008465	35369	SERPINA1;a1_Antitrypsin	TRUE	reported	textfile	3580_25_SERPINA1_a1_Antitrypsin	16	23892887	0.0111	3.938e-07	138086	GCST90027164	Amyotrophic lateral sclerosis	TRUE	reported	textfile	23.3181	2	1	FALSE
rs12923337	A	T	A	T	-0.0565	0.0029	NA	NA	FALSE	TRUE	TRUE	IGF1R_IGF_I_sR	chr16	23881566	0.739172	0.00871	35369	IGF1R;IGF_I_sR	TRUE	reported	textfile	4232_19_IGF1R_IGF_I_sR	16	23892887	0.0111	3.938e-07	138086	GCST90027164	Amyotrophic lateral sclerosis	TRUE	reported	textfile	23.3181	2	1	FALSE
rs12923337	A	T	A	T	-0.0565	0.0033	NA	NA	FALSE	TRUE	TRUE	MDH2_Malate_dehydrogenase_2	chr16	23881566	0.695637	0.008435	35369	MDH2;Malate_dehydrogenase_2	TRUE	reported	textfile	15534_26_MDH2_Malate_dehydrogenase_2	16	23892887	0.0111	3.938e-07	138086	GCST90027164	Amyotrophic lateral sclerosis	TRUE	reported	textfile	23.3181	2	1	FALSE
rs12923337	A	T	A	T	-0.0565	0.0034	NA	NA	FALSE	TRUE	TRUE	LCAT_LCAT	chr16	23881566	0.683397	0.008337	35369	LCAT;LCAT	TRUE	reported	textfile	15413_3_LCAT_LCAT	16	23892887	0.0111	3.938e-07	138086	GCST90027164	Amyotrophic lateral sclerosis	TRUE	reported	textfile	23.3181	2	1	FALSE
rs12923337	A	T	A	T	-0.0565	0.0035	NA	NA	FALSE	TRUE	TRUE	MB_Myoglobin	chr16	23881566	0.681787	0.008536	35369	MB;Myoglobin	TRUE	reported	textfile	3042_7_MB_Myoglobin	16	23892887	0.0111	3.938e-07	138086	GCST90027164	Amyotrophic lateral sclerosis	TRUE	reported	textfile	23.3181	2	1	FALSE
rs12923337	A	T	A	T	-0.0565	0.0042	NA	NA	FALSE	TRUE	TRUE	RPS3_RS3	chr16	23881566	0.618704	0.008439	35369	RPS3;RS3	TRUE	reported	textfile	5026_66_RPS3_RS3	16	23892887	0.0111	3.938e-07	138086	GCST90027164	Amyotrophic lateral sclerosis	TRUE	reported	textfile	23.3181	2	1	FALSE
rs12923337	A	T	A	T	-0.0565	0.0055	NA	NA	FALSE	TRUE	TRUE	VWF_vWF	chr16	23881566	0.509006	0.008328	35369	VWF;vWF	TRUE	reported	textfile	3050_7_VWF_vWF	16	23892887	0.0111	3.938e-07	138086	GCST90027164	Amyotrophic lateral sclerosis	TRUE	reported	textfile	23.3181	2	1	FALSE
rs12923337	A	T	A	T	-0.0565	0.0072	NA	NA	FALSE	TRUE	TRUE	ATXN3_ATX3	chr16	23881566	0.391568	0.008404	35369	ATXN3;ATX3	TRUE	reported	textfile	16825_20_ATXN3_ATX3	16	23892887	0.0111	3.938e-07	138086	GCST90027164	Amyotrophic lateral sclerosis	TRUE	reported	textfile	23.3181	2	1	FALSE
rs12923337	A	T	A	T	-0.0565	0.0072	NA	NA	FALSE	TRUE	TRUE	CDH5_Cadherin_5	chr16	23881566	0.397009	0.008501	35369	CDH5;Cadherin_5	TRUE	reported	textfile	2819_23_CDH5_Cadherin_5	16	23892887	0.0111	3.938e-07	138086	GCST90027164	Amyotrophic lateral sclerosis	TRUE	reported	textfile	23.3181	2	1	FALSE
rs12923337	A	T	A	T	-0.0565	0.0118	NA	NA	FALSE	TRUE	TRUE	CAPN2_CAN2	chr16	23881566	0.177538	0.008751	35369	CAPN2;CAN2	TRUE	reported	textfile	14684_17_CAPN2_CAN2	16	23892887	0.0111	3.938e-07	138086	GCST90027164	Amyotrophic lateral sclerosis	TRUE	reported	textfile	23.3181	2	1	FALSE
rs12923337	A	T	A	T	-0.0565	0.012	NA	NA	FALSE	TRUE	TRUE	GCK_HXK4	chr16	23881566	0.153284	0.008403	35360	GCK;HXK4	TRUE	reported	textfile	12960_9_GCK_HXK4	16	23892887	0.0111	3.938e-07	138086	GCST90027164	Amyotrophic lateral sclerosis	TRUE	reported	textfile	23.3181	2	1	FALSE
rs12923337	A	T	A	T	-0.0565	0.0129	NA	NA	FALSE	TRUE	TRUE	LRRK2_LRRK2	chr16	23881566	0.126138	0.008434	35360	LRRK2;LRRK2	TRUE	reported	textfile	10990_21_LRRK2_LRRK2	16	23892887	0.0111	3.938e-07	138086	GCST90027164	Amyotrophic lateral sclerosis	TRUE	reported	textfile	23.3181	2	1	FALSE
rs12923337	A	T	A	T	-0.0565	0.0147	NA	NA	FALSE	TRUE	TRUE	NR1H2_NR1H2	chr16	23881566	0.082652	0.00847	35369	NR1H2;NR1H2	TRUE	reported	textfile	9016_12_NR1H2_NR1H2	16	23892887	0.0111	3.938e-07	138086	GCST90027164	Amyotrophic lateral sclerosis	TRUE	reported	textfile	23.3181	2	1	FALSE
rs12923337	A	T	A	T	-0.0565	0.0152	NA	NA	FALSE	TRUE	TRUE	YBX1_NSEP1	chr16	23881566	0.073111	0.008481	35369	YBX1;NSEP1	TRUE	reported	textfile	9751_72_YBX1_NSEP1	16	23892887	0.0111	3.938e-07	138086	GCST90027164	Amyotrophic lateral sclerosis	TRUE	reported	textfile	23.3181	2	1	FALSE
rs12923337	A	T	A	T	-0.0565	0.016	NA	NA	FALSE	TRUE	TRUE	NCF2_NCF_2	chr16	23881566	0.055436	0.008353	35357	NCF2;NCF_2	TRUE	reported	textfile	10047_12_NCF2_NCF_2	16	23892887	0.0111	3.938e-07	138086	GCST90027164	Amyotrophic lateral sclerosis	TRUE	reported	textfile	23.3181	2	1	FALSE
rs12923337	A	T	A	T	-0.0565	0.0207	NA	NA	FALSE	TRUE	TRUE	F3_TF	chr16	23881566	0.013731	0.0084	35369	F3;TF	TRUE	reported	textfile	4931_59_F3_TF	16	23892887	0.0111	3.938e-07	138086	GCST90027164	Amyotrophic lateral sclerosis	TRUE	reported	textfile	23.3181	2	1	FALSE
rs146358369	A	G	A	G	0.0963	-0.0212	NA	NA	FALSE	FALSE	FALSE	ALDH2_ALDH_E2	chr3	93803162	0.103905	0.013036	35327	ALDH2;ALDH_E2	TRUE	reported	textfile	18381_16_ALDH2_ALDH_E2	3	93522006	0.0185	1.855e-07	138086	GCST90027164	Amyotrophic lateral sclerosis	TRUE	reported	textfile	24.3866	2	1	TRUE
rs146358369	A	G	A	G	0.0963	-0.0145	NA	NA	FALSE	FALSE	FALSE	CRAT_CACP	chr3	93803162	0.262063	0.012929	35318	CRAT;CACP	TRUE	reported	textfile	12637_7_CRAT_CACP	3	93522006	0.0185	1.855e-07	138086	GCST90027164	Amyotrophic lateral sclerosis	TRUE	reported	textfile	24.3866	2	1	TRUE
rs146358369	A	G	A	G	0.0963	-0.0141	NA	NA	FALSE	FALSE	FALSE	MAPK12_MK12	chr3	93803162	0.279487	0.013038	35327	MAPK12;MK12	TRUE	reported	textfile	5005_4_MAPK12_MK12	3	93522006	0.0185	1.855e-07	138086	GCST90027164	Amyotrophic lateral sclerosis	TRUE	reported	textfile	24.3866	2	1	TRUE
rs146358369	A	G	A	G	0.0963	-0.0132	NA	NA	FALSE	FALSE	FALSE	HSP90AB1_HSP_90b	chr3	93803162	0.310135	0.013006	35327	HSP90AB1;HSP_90b	TRUE	reported	textfile	5467_15_HSP90AB1_HSP_90b	3	93522006	0.0185	1.855e-07	138086	GCST90027164	Amyotrophic lateral sclerosis	TRUE	reported	textfile	24.3866	2	1	TRUE
rs146358369	A	G	A	G	0.0963	-0.0121	NA	NA	FALSE	FALSE	FALSE	MDH2_Malate_dehydrogenase_2	chr3	93803162	0.343516	0.012774	35327	MDH2;Malate_dehydrogenase_2	TRUE	reported	textfile	15534_26_MDH2_Malate_dehydrogenase_2	3	93522006	0.0185	1.855e-07	138086	GCST90027164	Amyotrophic lateral sclerosis	TRUE	reported	textfile	24.3866	2	1	TRUE
rs146358369	A	G	A	G	0.0963	-0.0113	NA	NA	FALSE	FALSE	FALSE	G3BP2_G3BP2	chr3	93803162	0.381529	0.012913	35327	G3BP2;G3BP2	TRUE	reported	textfile	9831_12_G3BP2_G3BP2	3	93522006	0.0185	1.855e-07	138086	GCST90027164	Amyotrophic lateral sclerosis	TRUE	reported	textfile	24.3866	2	1	TRUE
rs146358369	A	G	A	G	0.0963	-0.0108	NA	NA	FALSE	FALSE	FALSE	DNM2_DYN2	chr3	93803162	0.406325	0.013006	35318	DNM2;DYN2	TRUE	reported	textfile	11572_4_DNM2_DYN2	3	93522006	0.0185	1.855e-07	138086	GCST90027164	Amyotrophic lateral sclerosis	TRUE	reported	textfile	24.3866	2	1	TRUE
rs146358369	A	G	A	G	0.0963	-0.0105	NA	NA	FALSE	FALSE	FALSE	IGF1R_IGF_I_sR	chr3	93803162	0.428135	0.013251	35327	IGF1R;IGF_I_sR	TRUE	reported	textfile	4232_19_IGF1R_IGF_I_sR	3	93522006	0.0185	1.855e-07	138086	GCST90027164	Amyotrophic lateral sclerosis	TRUE	reported	textfile	24.3866	2	1	TRUE
rs146358369	A	G	A	G	0.0963	-0.0101	NA	NA	FALSE	FALSE	FALSE	KL_KLOTHO	chr3	93803162	0.455386	0.01353	35327	KL;KLOTHO	TRUE	reported	textfile	15384_15_KL_KLOTHO	3	93522006	0.0185	1.855e-07	138086	GCST90027164	Amyotrophic lateral sclerosis	TRUE	reported	textfile	24.3866	2	1	TRUE
rs146358369	A	G	A	G	0.0963	-0.01	NA	NA	FALSE	FALSE	FALSE	AKT1_PKB	chr3	93803162	0.446484	0.013136	35327	AKT1;PKB	TRUE	reported	textfile	15627_83_AKT1_PKB	3	93522006	0.0185	1.855e-07	138086	GCST90027164	Amyotrophic lateral sclerosis	TRUE	reported	textfile	24.3866	2	1	TRUE
rs146358369	A	G	A	G	0.0963	-0.0086	NA	NA	FALSE	FALSE	FALSE	YBX1_NSEP1	chr3	93803162	0.511335	0.013095	35327	YBX1;NSEP1	TRUE	reported	textfile	9751_72_YBX1_NSEP1	3	93522006	0.0185	1.855e-07	138086	GCST90027164	Amyotrophic lateral sclerosis	TRUE	reported	textfile	24.3866	2	1	TRUE
rs146358369	A	G	A	G	0.0963	-0.0078	NA	NA	FALSE	FALSE	FALSE	CDC42_Cdc42Hs	chr3	93803162	0.547308	0.012961	35327	CDC42;Cdc42Hs	TRUE	reported	textfile	9840_2_CDC42_Cdc42Hs	3	93522006	0.0185	1.855e-07	138086	GCST90027164	Amyotrophic lateral sclerosis	TRUE	reported	textfile	24.3866	2	1	TRUE
rs146358369	A	G	A	G	0.0963	-0.0077	NA	NA	FALSE	FALSE	FALSE	ATXN3_ATX3	chr3	93803162	0.55137	0.012926	35327	ATXN3;ATX3	TRUE	reported	textfile	16825_20_ATXN3_ATX3	3	93522006	0.0185	1.855e-07	138086	GCST90027164	Amyotrophic lateral sclerosis	TRUE	reported	textfile	24.3866	2	1	TRUE
rs146358369	A	G	A	G	0.0963	-0.0057	NA	NA	FALSE	FALSE	FALSE	SMAD4_SMAD4	chr3	93803162	0.664027	0.013123	35318	SMAD4;SMAD4	TRUE	reported	textfile	12022_12_SMAD4_SMAD4	3	93522006	0.0185	1.855e-07	138086	GCST90027164	Amyotrophic lateral sclerosis	TRUE	reported	textfile	24.3866	2	1	TRUE
rs146358369	A	G	A	G	0.0963	-0.0054	NA	NA	FALSE	FALSE	FALSE	SHC1_SHC1	chr3	93803162	0.675346	0.012893	35327	SHC1;SHC1	TRUE	reported	textfile	5272_55_SHC1_SHC1	3	93522006	0.0185	1.855e-07	138086	GCST90027164	Amyotrophic lateral sclerosis	TRUE	reported	textfile	24.3866	2	1	TRUE
rs146358369	A	G	A	G	0.0963	-0.0051	NA	NA	FALSE	FALSE	FALSE	SMAD3_SMAD3	chr3	93803162	0.698953	0.013187	35315	SMAD3;SMAD3	TRUE	reported	textfile	10363_13_SMAD3_SMAD3	3	93522006	0.0185	1.855e-07	138086	GCST90027164	Amyotrophic lateral sclerosis	TRUE	reported	textfile	24.3866	2	1	TRUE
rs146358369	A	G	A	G	0.0963	-0.0047	NA	NA	FALSE	FALSE	FALSE	TIAL1_TIAR	chr3	93803162	0.717427	0.012987	35327	TIAL1;TIAR	TRUE	reported	textfile	19131_184_TIAL1_TIAR	3	93522006	0.0185	1.855e-07	138086	GCST90027164	Amyotrophic lateral sclerosis	TRUE	reported	textfile	24.3866	2	1	TRUE
rs146358369	A	G	A	G	0.0963	-0.0043	NA	NA	FALSE	FALSE	FALSE	HDAC2_HDAC2	chr3	93803162	0.744236	0.01318	35327	HDAC2;HDAC2	TRUE	reported	textfile	18897_31_HDAC2_HDAC2	3	93522006	0.0185	1.855e-07	138086	GCST90027164	Amyotrophic lateral sclerosis	TRUE	reported	textfile	24.3866	2	1	TRUE
rs146358369	A	G	A	G	0.0963	-0.004	NA	NA	FALSE	FALSE	FALSE	HLA_DQA2_DQA2	chr3	93803162	0.75529	0.012834	35327	HLA;DQA2_DQA2	TRUE	reported	textfile	7757_5_HLA_DQA2_DQA2	3	93522006	0.0185	1.855e-07	138086	GCST90027164	Amyotrophic lateral sclerosis	TRUE	reported	textfile	24.3866	2	1	TRUE
rs146358369	A	G	A	G	0.0963	-0.0037	NA	NA	FALSE	FALSE	FALSE	LYN_LYN	chr3	93803162	0.770963	0.01271	35327	LYN;LYN	TRUE	reported	textfile	3453_87_LYN_LYN	3	93522006	0.0185	1.855e-07	138086	GCST90027164	Amyotrophic lateral sclerosis	TRUE	reported	textfile	24.3866	2	1	TRUE
rs146358369	A	G	A	G	0.0963	-0.0026	NA	NA	FALSE	FALSE	FALSE	F3_TF	chr3	93803162	0.84284	0.013114	35327	F3;TF	TRUE	reported	textfile	4931_59_F3_TF	3	93522006	0.0185	1.855e-07	138086	GCST90027164	Amyotrophic lateral sclerosis	TRUE	reported	textfile	24.3866	2	1	TRUE
rs146358369	A	G	A	G	0.0963	-0.0024	NA	NA	FALSE	FALSE	FALSE	LRRK2_LRRK2	chr3	93803162	0.854047	0.013047	35318	LRRK2;LRRK2	TRUE	reported	textfile	10990_21_LRRK2_LRRK2	3	93522006	0.0185	1.855e-07	138086	GCST90027164	Amyotrophic lateral sclerosis	TRUE	reported	textfile	24.3866	2	1	TRUE
rs146358369	A	G	A	G	0.0963	-0.002	NA	NA	FALSE	FALSE	FALSE	LCAT_LCAT	chr3	93803162	0.874712	0.012684	35327	LCAT;LCAT	TRUE	reported	textfile	15413_3_LCAT_LCAT	3	93522006	0.0185	1.855e-07	138086	GCST90027164	Amyotrophic lateral sclerosis	TRUE	reported	textfile	24.3866	2	1	TRUE
rs146358369	A	G	A	G	0.0963	-0.0017	NA	NA	FALSE	FALSE	FALSE	RPS3_RS3	chr3	93803162	0.896302	0.013043	35327	RPS3;RS3	TRUE	reported	textfile	5026_66_RPS3_RS3	3	93522006	0.0185	1.855e-07	138086	GCST90027164	Amyotrophic lateral sclerosis	TRUE	reported	textfile	24.3866	2	1	TRUE
rs146358369	A	G	A	G	0.0963	-0.0014	NA	NA	FALSE	FALSE	FALSE	CAPN2_CAN2	chr3	93803162	0.916172	0.013301	35327	CAPN2;CAN2	TRUE	reported	textfile	14684_17_CAPN2_CAN2	3	93522006	0.0185	1.855e-07	138086	GCST90027164	Amyotrophic lateral sclerosis	TRUE	reported	textfile	24.3866	2	1	TRUE
rs146358369	A	G	A	G	0.0963	-0.0013	NA	NA	FALSE	FALSE	FALSE	GCK_HXK4	chr3	93803162	0.920952	0.0131	35318	GCK;HXK4	TRUE	reported	textfile	12960_9_GCK_HXK4	3	93522006	0.0185	1.855e-07	138086	GCST90027164	Amyotrophic lateral sclerosis	TRUE	reported	textfile	24.3866	2	1	TRUE
rs146358369	A	G	A	G	0.0963	-0.001	NA	NA	FALSE	FALSE	FALSE	PDK1_PDK1	chr3	93803162	0.936845	0.012621	35327	PDK1;PDK1	TRUE	reported	textfile	5227_60_PDK1_PDK1	3	93522006	0.0185	1.855e-07	138086	GCST90027164	Amyotrophic lateral sclerosis	TRUE	reported	textfile	24.3866	2	1	TRUE
rs146358369	A	G	A	G	0.0963	-0.0009	NA	NA	FALSE	FALSE	FALSE	ATF6B_ATF6B	chr3	93803162	0.948646	0.013974	35318	ATF6B;ATF6B	TRUE	reported	textfile	11387_3_ATF6B_ATF6B	3	93522006	0.0185	1.855e-07	138086	GCST90027164	Amyotrophic lateral sclerosis	TRUE	reported	textfile	24.3866	2	1	TRUE
rs146358369	A	G	A	G	0.0963	0.0005	NA	NA	FALSE	FALSE	FALSE	VWF_vWF	chr3	93803162	0.971559	0.014024	35327	VWF;vWF	TRUE	reported	textfile	3050_7_VWF_vWF	3	93522006	0.0185	1.855e-07	138086	GCST90027164	Amyotrophic lateral sclerosis	TRUE	reported	textfile	24.3866	2	1	TRUE
rs146358369	A	G	A	G	0.0963	0.0009	NA	NA	FALSE	FALSE	FALSE	PGD_6_Phosphogluconate_dehydrogenase	chr3	93803162	0.943865	0.012782	35327	PGD;6_Phosphogluconate_dehydrogenase	TRUE	reported	textfile	4187_49_PGD_6_Phosphogluconate_dehydrogenase	3	93522006	0.0185	1.855e-07	138086	GCST90027164	Amyotrophic lateral sclerosis	TRUE	reported	textfile	24.3866	2	1	TRUE
rs146358369	A	G	A	G	0.0963	0.0027	NA	NA	FALSE	FALSE	FALSE	UGT1A1_UGT_1A1	chr3	93803162	0.832466	0.012764	35327	UGT1A1;UGT_1A1	TRUE	reported	textfile	17702_53_UGT1A1_UGT_1A1	3	93522006	0.0185	1.855e-07	138086	GCST90027164	Amyotrophic lateral sclerosis	TRUE	reported	textfile	24.3866	2	1	TRUE
rs146358369	A	G	A	G	0.0963	0.0035	NA	NA	FALSE	FALSE	FALSE	MB_Myoglobin	chr3	93803162	0.7908	0.013194	35327	MB;Myoglobin	TRUE	reported	textfile	3042_7_MB_Myoglobin	3	93522006	0.0185	1.855e-07	138086	GCST90027164	Amyotrophic lateral sclerosis	TRUE	reported	textfile	24.3866	2	1	TRUE
rs146358369	A	G	A	G	0.0963	0.0035	NA	NA	FALSE	FALSE	FALSE	NR1H2_NR1H2	chr3	93803162	0.788773	0.013064	35327	NR1H2;NR1H2	TRUE	reported	textfile	9016_12_NR1H2_NR1H2	3	93522006	0.0185	1.855e-07	138086	GCST90027164	Amyotrophic lateral sclerosis	TRUE	reported	textfile	24.3866	2	1	TRUE
rs146358369	A	G	A	G	0.0963	0.004	NA	NA	FALSE	FALSE	FALSE	PTK2B_FAK2	chr3	93803162	0.753264	0.012725	35318	PTK2B;FAK2	TRUE	reported	textfile	11395_5_PTK2B_FAK2	3	93522006	0.0185	1.855e-07	138086	GCST90027164	Amyotrophic lateral sclerosis	TRUE	reported	textfile	24.3866	2	1	TRUE
rs146358369	A	G	A	G	0.0963	0.0067	NA	NA	FALSE	FALSE	FALSE	SERPINA1_a1_Antitrypsin	chr3	93803162	0.610623	0.013158	35327	SERPINA1;a1_Antitrypsin	TRUE	reported	textfile	3580_25_SERPINA1_a1_Antitrypsin	3	93522006	0.0185	1.855e-07	138086	GCST90027164	Amyotrophic lateral sclerosis	TRUE	reported	textfile	24.3866	2	1	TRUE
rs146358369	A	G	A	G	0.0963	0.0088	NA	NA	FALSE	FALSE	FALSE	NCF2_NCF_2	chr3	93803162	0.49477	0.012889	35315	NCF2;NCF_2	TRUE	reported	textfile	10047_12_NCF2_NCF_2	3	93522006	0.0185	1.855e-07	138086	GCST90027164	Amyotrophic lateral sclerosis	TRUE	reported	textfile	24.3866	2	1	TRUE
rs146358369	A	G	A	G	0.0963	0.0113	NA	NA	FALSE	FALSE	FALSE	HSP90B1_Endoplasmin	chr3	93803162	0.352567	0.012155	35327	HSP90B1;Endoplasmin	TRUE	reported	textfile	6393_63_HSP90B1_Endoplasmin	3	93522006	0.0185	1.855e-07	138086	GCST90027164	Amyotrophic lateral sclerosis	TRUE	reported	textfile	24.3866	2	1	TRUE
rs146358369	A	G	A	G	0.0963	0.0165	NA	NA	FALSE	FALSE	FALSE	CDH5_Cadherin_5	chr3	93803162	0.204551	0.013006	35327	CDH5;Cadherin_5	TRUE	reported	textfile	2819_23_CDH5_Cadherin_5	3	93522006	0.0185	1.855e-07	138086	GCST90027164	Amyotrophic lateral sclerosis	TRUE	reported	textfile	24.3866	2	1	TRUE
rs17558396	T	G	T	G	-0.0549	-0.0112	NA	NA	FALSE	FALSE	FALSE	PDK1_PDK1	chr5	88806464	0.16134	0.007997	35345	PDK1;PDK1	TRUE	reported	textfile	5227_60_PDK1_PDK1	5	88102281	0.011	6.511e-07	138086	GCST90027164	Amyotrophic lateral sclerosis	TRUE	reported	textfile	22.4183	2	1	TRUE
rs17558396	T	G	T	G	-0.0549	-0.0076	NA	NA	FALSE	FALSE	FALSE	DNM2_DYN2	chr5	88806464	0.348253	0.008102	35336	DNM2;DYN2	TRUE	reported	textfile	11572_4_DNM2_DYN2	5	88102281	0.011	6.511e-07	138086	GCST90027164	Amyotrophic lateral sclerosis	TRUE	reported	textfile	22.4183	2	1	TRUE
rs17558396	T	G	T	G	-0.0549	-0.0061	NA	NA	FALSE	FALSE	FALSE	F3_TF	chr5	88806464	0.448511	0.008049	35345	F3;TF	TRUE	reported	textfile	4931_59_F3_TF	5	88102281	0.011	6.511e-07	138086	GCST90027164	Amyotrophic lateral sclerosis	TRUE	reported	textfile	22.4183	2	1	TRUE
rs17558396	T	G	T	G	-0.0549	-0.0059	NA	NA	FALSE	FALSE	FALSE	SMAD4_SMAD4	chr5	88806464	0.471296	0.00819	35336	SMAD4;SMAD4	TRUE	reported	textfile	12022_12_SMAD4_SMAD4	5	88102281	0.011	6.511e-07	138086	GCST90027164	Amyotrophic lateral sclerosis	TRUE	reported	textfile	22.4183	2	1	TRUE
rs17558396	T	G	T	G	-0.0549	-0.0057	NA	NA	FALSE	FALSE	FALSE	CAPN2_CAN2	chr5	88806464	0.493991	0.008334	35345	CAPN2;CAN2	TRUE	reported	textfile	14684_17_CAPN2_CAN2	5	88102281	0.011	6.511e-07	138086	GCST90027164	Amyotrophic lateral sclerosis	TRUE	reported	textfile	22.4183	2	1	TRUE
rs17558396	T	G	T	G	-0.0549	-0.0051	NA	NA	FALSE	FALSE	FALSE	CDC42_Cdc42Hs	chr5	88806464	0.531887	0.008158	35345	CDC42;Cdc42Hs	TRUE	reported	textfile	9840_2_CDC42_Cdc42Hs	5	88102281	0.011	6.511e-07	138086	GCST90027164	Amyotrophic lateral sclerosis	TRUE	reported	textfile	22.4183	2	1	TRUE
rs17558396	T	G	T	G	-0.0549	-0.0046	NA	NA	FALSE	FALSE	FALSE	G3BP2_G3BP2	chr5	88806464	0.572876	0.008159	35345	G3BP2;G3BP2	TRUE	reported	textfile	9831_12_G3BP2_G3BP2	5	88102281	0.011	6.511e-07	138086	GCST90027164	Amyotrophic lateral sclerosis	TRUE	reported	textfile	22.4183	2	1	TRUE
rs17558396	T	G	T	G	-0.0549	-0.0042	NA	NA	FALSE	FALSE	FALSE	NCF2_NCF_2	chr5	88806464	0.601551	0.008043	35333	NCF2;NCF_2	TRUE	reported	textfile	10047_12_NCF2_NCF_2	5	88102281	0.011	6.511e-07	138086	GCST90027164	Amyotrophic lateral sclerosis	TRUE	reported	textfile	22.4183	2	1	TRUE
rs17558396	T	G	T	G	-0.0549	-0.0039	NA	NA	FALSE	FALSE	FALSE	LYN_LYN	chr5	88806464	0.624879	0.007976	35345	LYN;LYN	TRUE	reported	textfile	3453_87_LYN_LYN	5	88102281	0.011	6.511e-07	138086	GCST90027164	Amyotrophic lateral sclerosis	TRUE	reported	textfile	22.4183	2	1	TRUE
rs17558396	T	G	T	G	-0.0549	-0.0036	NA	NA	FALSE	FALSE	FALSE	GCK_HXK4	chr5	88806464	0.655418	0.008067	35336	GCK;HXK4	TRUE	reported	textfile	12960_9_GCK_HXK4	5	88102281	0.011	6.511e-07	138086	GCST90027164	Amyotrophic lateral sclerosis	TRUE	reported	textfile	22.4183	2	1	TRUE
rs17558396	T	G	T	G	-0.0549	-0.0034	NA	NA	FALSE	FALSE	FALSE	LRRK2_LRRK2	chr5	88806464	0.675121	0.008112	35336	LRRK2;LRRK2	TRUE	reported	textfile	10990_21_LRRK2_LRRK2	5	88102281	0.011	6.511e-07	138086	GCST90027164	Amyotrophic lateral sclerosis	TRUE	reported	textfile	22.4183	2	1	TRUE
rs17558396	T	G	T	G	-0.0549	-0.0027	NA	NA	FALSE	FALSE	FALSE	UGT1A1_UGT_1A1	chr5	88806464	0.736052	0.00801	35345	UGT1A1;UGT_1A1	TRUE	reported	textfile	17702_53_UGT1A1_UGT_1A1	5	88102281	0.011	6.511e-07	138086	GCST90027164	Amyotrophic lateral sclerosis	TRUE	reported	textfile	22.4183	2	1	TRUE
rs17558396	T	G	T	G	-0.0549	-0.0024	NA	NA	FALSE	FALSE	FALSE	PTK2B_FAK2	chr5	88806464	0.76313	0.007964	35336	PTK2B;FAK2	TRUE	reported	textfile	11395_5_PTK2B_FAK2	5	88102281	0.011	6.511e-07	138086	GCST90027164	Amyotrophic lateral sclerosis	TRUE	reported	textfile	22.4183	2	1	TRUE
rs17558396	T	G	T	G	-0.0549	-0.0024	NA	NA	FALSE	FALSE	FALSE	VWF_vWF	chr5	88806464	0.766668	0.008088	35345	VWF;vWF	TRUE	reported	textfile	3050_7_VWF_vWF	5	88102281	0.011	6.511e-07	138086	GCST90027164	Amyotrophic lateral sclerosis	TRUE	reported	textfile	22.4183	2	1	TRUE
rs17558396	T	G	T	G	-0.0549	-0.0016	NA	NA	FALSE	FALSE	FALSE	HSP90AB1_HSP_90b	chr5	88806464	0.839857	0.007918	35345	HSP90AB1;HSP_90b	TRUE	reported	textfile	5467_15_HSP90AB1_HSP_90b	5	88102281	0.011	6.511e-07	138086	GCST90027164	Amyotrophic lateral sclerosis	TRUE	reported	textfile	22.4183	2	1	TRUE
rs17558396	T	G	T	G	-0.0549	-0.0013	NA	NA	FALSE	FALSE	FALSE	CDH5_Cadherin_5	chr5	88806464	0.873096	0.008139	35345	CDH5;Cadherin_5	TRUE	reported	textfile	2819_23_CDH5_Cadherin_5	5	88102281	0.011	6.511e-07	138086	GCST90027164	Amyotrophic lateral sclerosis	TRUE	reported	textfile	22.4183	2	1	TRUE
rs17558396	T	G	T	G	-0.0549	-0.0011	NA	NA	FALSE	FALSE	FALSE	SERPINA1_a1_Antitrypsin	chr5	88806464	0.897582	0.008546	35345	SERPINA1;a1_Antitrypsin	TRUE	reported	textfile	3580_25_SERPINA1_a1_Antitrypsin	5	88102281	0.011	6.511e-07	138086	GCST90027164	Amyotrophic lateral sclerosis	TRUE	reported	textfile	22.4183	2	1	TRUE
rs17558396	T	G	T	G	-0.0549	-0.0002	NA	NA	FALSE	FALSE	FALSE	SMAD3_SMAD3	chr5	88806464	0.984144	0.010063	35333	SMAD3;SMAD3	TRUE	reported	textfile	10363_13_SMAD3_SMAD3	5	88102281	0.011	6.511e-07	138086	GCST90027164	Amyotrophic lateral sclerosis	TRUE	reported	textfile	22.4183	2	1	TRUE
rs17558396	T	G	T	G	-0.0549	0.0014	NA	NA	FALSE	FALSE	FALSE	NR1H2_NR1H2	chr5	88806464	0.863962	0.008171	35345	NR1H2;NR1H2	TRUE	reported	textfile	9016_12_NR1H2_NR1H2	5	88102281	0.011	6.511e-07	138086	GCST90027164	Amyotrophic lateral sclerosis	TRUE	reported	textfile	22.4183	2	1	TRUE
rs17558396	T	G	T	G	-0.0549	0.0016	NA	NA	FALSE	FALSE	FALSE	LCAT_LCAT	chr5	88806464	0.838366	0.007844	35345	LCAT;LCAT	TRUE	reported	textfile	15413_3_LCAT_LCAT	5	88102281	0.011	6.511e-07	138086	GCST90027164	Amyotrophic lateral sclerosis	TRUE	reported	textfile	22.4183	2	1	TRUE
rs17558396	T	G	T	G	-0.0549	0.003	NA	NA	FALSE	FALSE	FALSE	MB_Myoglobin	chr5	88806464	0.714097	0.008189	35345	MB;Myoglobin	TRUE	reported	textfile	3042_7_MB_Myoglobin	5	88102281	0.011	6.511e-07	138086	GCST90027164	Amyotrophic lateral sclerosis	TRUE	reported	textfile	22.4183	2	1	TRUE
rs17558396	T	G	T	G	-0.0549	0.0036	NA	NA	FALSE	FALSE	FALSE	ATXN3_ATX3	chr5	88806464	0.657661	0.008124	35345	ATXN3;ATX3	TRUE	reported	textfile	16825_20_ATXN3_ATX3	5	88102281	0.011	6.511e-07	138086	GCST90027164	Amyotrophic lateral sclerosis	TRUE	reported	textfile	22.4183	2	1	TRUE
rs17558396	T	G	T	G	-0.0549	0.0037	NA	NA	FALSE	FALSE	FALSE	IGF1R_IGF_I_sR	chr5	88806464	0.655861	0.008303	35345	IGF1R;IGF_I_sR	TRUE	reported	textfile	4232_19_IGF1R_IGF_I_sR	5	88102281	0.011	6.511e-07	138086	GCST90027164	Amyotrophic lateral sclerosis	TRUE	reported	textfile	22.4183	2	1	TRUE
rs17558396	T	G	T	G	-0.0549	0.0044	NA	NA	FALSE	FALSE	FALSE	TIAL1_TIAR	chr5	88806464	0.583683	0.008029	35345	TIAL1;TIAR	TRUE	reported	textfile	19131_184_TIAL1_TIAR	5	88102281	0.011	6.511e-07	138086	GCST90027164	Amyotrophic lateral sclerosis	TRUE	reported	textfile	22.4183	2	1	TRUE
rs17558396	T	G	T	G	-0.0549	0.0047	NA	NA	FALSE	FALSE	FALSE	MDH2_Malate_dehydrogenase_2	chr5	88806464	0.555098	0.007964	35345	MDH2;Malate_dehydrogenase_2	TRUE	reported	textfile	15534_26_MDH2_Malate_dehydrogenase_2	5	88102281	0.011	6.511e-07	138086	GCST90027164	Amyotrophic lateral sclerosis	TRUE	reported	textfile	22.4183	2	1	TRUE
rs17558396	T	G	T	G	-0.0549	0.0054	NA	NA	FALSE	FALSE	FALSE	ALDH2_ALDH_E2	chr5	88806464	0.503935	0.00808	35345	ALDH2;ALDH_E2	TRUE	reported	textfile	18381_16_ALDH2_ALDH_E2	5	88102281	0.011	6.511e-07	138086	GCST90027164	Amyotrophic lateral sclerosis	TRUE	reported	textfile	22.4183	2	1	TRUE
rs17558396	T	G	T	G	-0.0549	0.0064	NA	NA	FALSE	FALSE	FALSE	SHC1_SHC1	chr5	88806464	0.428822	0.008089	35345	SHC1;SHC1	TRUE	reported	textfile	5272_55_SHC1_SHC1	5	88102281	0.011	6.511e-07	138086	GCST90027164	Amyotrophic lateral sclerosis	TRUE	reported	textfile	22.4183	2	1	TRUE
rs17558396	T	G	T	G	-0.0549	0.0068	NA	NA	FALSE	FALSE	FALSE	PGD_6_Phosphogluconate_dehydrogenase	chr5	88806464	0.40567	0.008178	35345	PGD;6_Phosphogluconate_dehydrogenase	TRUE	reported	textfile	4187_49_PGD_6_Phosphogluconate_dehydrogenase	5	88102281	0.011	6.511e-07	138086	GCST90027164	Amyotrophic lateral sclerosis	TRUE	reported	textfile	22.4183	2	1	TRUE
rs17558396	T	G	T	G	-0.0549	0.0071	NA	NA	FALSE	FALSE	FALSE	RPS3_RS3	chr5	88806464	0.378035	0.008054	35345	RPS3;RS3	TRUE	reported	textfile	5026_66_RPS3_RS3	5	88102281	0.011	6.511e-07	138086	GCST90027164	Amyotrophic lateral sclerosis	TRUE	reported	textfile	22.4183	2	1	TRUE
rs17558396	T	G	T	G	-0.0549	0.0083	NA	NA	FALSE	FALSE	FALSE	HSP90B1_Endoplasmin	chr5	88806464	0.275709	0.007615	35345	HSP90B1;Endoplasmin	TRUE	reported	textfile	6393_63_HSP90B1_Endoplasmin	5	88102281	0.011	6.511e-07	138086	GCST90027164	Amyotrophic lateral sclerosis	TRUE	reported	textfile	22.4183	2	1	TRUE
rs17558396	T	G	T	G	-0.0549	0.0085	NA	NA	FALSE	FALSE	FALSE	ATF6B_ATF6B	chr5	88806464	0.303192	0.008256	35336	ATF6B;ATF6B	TRUE	reported	textfile	11387_3_ATF6B_ATF6B	5	88102281	0.011	6.511e-07	138086	GCST90027164	Amyotrophic lateral sclerosis	TRUE	reported	textfile	22.4183	2	1	TRUE
rs17558396	T	G	T	G	-0.0549	0.0085	NA	NA	FALSE	FALSE	FALSE	KL_KLOTHO	chr5	88806464	0.31431	0.008447	35345	KL;KLOTHO	TRUE	reported	textfile	15384_15_KL_KLOTHO	5	88102281	0.011	6.511e-07	138086	GCST90027164	Amyotrophic lateral sclerosis	TRUE	reported	textfile	22.4183	2	1	TRUE
rs17558396	T	G	T	G	-0.0549	0.0092	NA	NA	FALSE	FALSE	FALSE	HLA_DQA2_DQA2	chr5	88806464	0.246127	0.007932	35345	HLA;DQA2_DQA2	TRUE	reported	textfile	7757_5_HLA_DQA2_DQA2	5	88102281	0.011	6.511e-07	138086	GCST90027164	Amyotrophic lateral sclerosis	TRUE	reported	textfile	22.4183	2	1	TRUE
rs17558396	T	G	T	G	-0.0549	0.01	NA	NA	FALSE	FALSE	FALSE	YBX1_NSEP1	chr5	88806464	0.219883	0.008151	35345	YBX1;NSEP1	TRUE	reported	textfile	9751_72_YBX1_NSEP1	5	88102281	0.011	6.511e-07	138086	GCST90027164	Amyotrophic lateral sclerosis	TRUE	reported	textfile	22.4183	2	1	TRUE
rs17558396	T	G	T	G	-0.0549	0.0102	NA	NA	FALSE	FALSE	FALSE	HDAC2_HDAC2	chr5	88806464	0.210101	0.008139	35345	HDAC2;HDAC2	TRUE	reported	textfile	18897_31_HDAC2_HDAC2	5	88102281	0.011	6.511e-07	138086	GCST90027164	Amyotrophic lateral sclerosis	TRUE	reported	textfile	22.4183	2	1	TRUE
rs17558396	T	G	T	G	-0.0549	0.0108	NA	NA	FALSE	FALSE	FALSE	AKT1_PKB	chr5	88806464	0.185384	0.008155	35345	AKT1;PKB	TRUE	reported	textfile	15627_83_AKT1_PKB	5	88102281	0.011	6.511e-07	138086	GCST90027164	Amyotrophic lateral sclerosis	TRUE	reported	textfile	22.4183	2	1	TRUE
rs17558396	T	G	T	G	-0.0549	0.0116	NA	NA	FALSE	FALSE	FALSE	CRAT_CACP	chr5	88806464	0.151276	0.008083	35336	CRAT;CACP	TRUE	reported	textfile	12637_7_CRAT_CACP	5	88102281	0.011	6.511e-07	138086	GCST90027164	Amyotrophic lateral sclerosis	TRUE	reported	textfile	22.4183	2	1	TRUE
rs17558396	T	G	T	G	-0.0549	0.0131	NA	NA	FALSE	FALSE	FALSE	MAPK12_MK12	chr5	88806464	0.10752	0.008139	35345	MAPK12;MK12	TRUE	reported	textfile	5005_4_MAPK12_MK12	5	88102281	0.011	6.511e-07	138086	GCST90027164	Amyotrophic lateral sclerosis	TRUE	reported	textfile	22.4183	2	1	TRUE
rs17785991	A	T	A	T	0.0738	-0.0101	NA	NA	FALSE	TRUE	TRUE	IGF1R_IGF_I_sR	chr20	49822224	0.244742	0.008683	35376	IGF1R;IGF_I_sR	TRUE	reported	textfile	4232_19_IGF1R_IGF_I_sR	20	48438761	0.0118	3.513e-10	138086	GCST90027164	Amyotrophic lateral sclerosis	TRUE	reported	textfile	35.2039	2	1	FALSE
rs17785991	A	T	A	T	0.0738	-0.0091	NA	NA	FALSE	TRUE	TRUE	TIAL1_TIAR	chr20	49822224	0.282151	0.008461	35376	TIAL1;TIAR	TRUE	reported	textfile	19131_184_TIAL1_TIAR	20	48438761	0.0118	3.513e-10	138086	GCST90027164	Amyotrophic lateral sclerosis	TRUE	reported	textfile	35.2039	2	1	FALSE
rs17785991	A	T	A	T	0.0738	-0.0071	NA	NA	FALSE	TRUE	TRUE	CDH5_Cadherin_5	chr20	49822224	0.402084	0.008474	35376	CDH5;Cadherin_5	TRUE	reported	textfile	2819_23_CDH5_Cadherin_5	20	48438761	0.0118	3.513e-10	138086	GCST90027164	Amyotrophic lateral sclerosis	TRUE	reported	textfile	35.2039	2	1	FALSE
rs17785991	A	T	A	T	0.0738	-0.0069	NA	NA	FALSE	TRUE	TRUE	LRRK2_LRRK2	chr20	49822224	0.41421	0.008451	35367	LRRK2;LRRK2	TRUE	reported	textfile	10990_21_LRRK2_LRRK2	20	48438761	0.0118	3.513e-10	138086	GCST90027164	Amyotrophic lateral sclerosis	TRUE	reported	textfile	35.2039	2	1	FALSE
rs17785991	A	T	A	T	0.0738	-0.0067	NA	NA	FALSE	TRUE	TRUE	HLA_DQA2_DQA2	chr20	49822224	0.420942	0.008325	35376	HLA;DQA2_DQA2	TRUE	reported	textfile	7757_5_HLA_DQA2_DQA2	20	48438761	0.0118	3.513e-10	138086	GCST90027164	Amyotrophic lateral sclerosis	TRUE	reported	textfile	35.2039	2	1	FALSE
rs17785991	A	T	A	T	0.0738	-0.0061	NA	NA	FALSE	TRUE	TRUE	HSP90B1_Endoplasmin	chr20	49822224	0.445073	0.007988	35376	HSP90B1;Endoplasmin	TRUE	reported	textfile	6393_63_HSP90B1_Endoplasmin	20	48438761	0.0118	3.513e-10	138086	GCST90027164	Amyotrophic lateral sclerosis	TRUE	reported	textfile	35.2039	2	1	FALSE
rs17785991	A	T	A	T	0.0738	-0.0059	NA	NA	FALSE	TRUE	TRUE	GCK_HXK4	chr20	49822224	0.484411	0.008438	35367	GCK;HXK4	TRUE	reported	textfile	12960_9_GCK_HXK4	20	48438761	0.0118	3.513e-10	138086	GCST90027164	Amyotrophic lateral sclerosis	TRUE	reported	textfile	35.2039	2	1	FALSE
rs17785991	A	T	A	T	0.0738	-0.005	NA	NA	FALSE	TRUE	TRUE	RPS3_RS3	chr20	49822224	0.556415	0.008501	35376	RPS3;RS3	TRUE	reported	textfile	5026_66_RPS3_RS3	20	48438761	0.0118	3.513e-10	138086	GCST90027164	Amyotrophic lateral sclerosis	TRUE	reported	textfile	35.2039	2	1	FALSE
rs17785991	A	T	A	T	0.0738	-0.0046	NA	NA	FALSE	TRUE	TRUE	G3BP2_G3BP2	chr20	49822224	0.587394	0.008477	35376	G3BP2;G3BP2	TRUE	reported	textfile	9831_12_G3BP2_G3BP2	20	48438761	0.0118	3.513e-10	138086	GCST90027164	Amyotrophic lateral sclerosis	TRUE	reported	textfile	35.2039	2	1	FALSE
rs17785991	A	T	A	T	0.0738	-0.0042	NA	NA	FALSE	TRUE	TRUE	HDAC2_HDAC2	chr20	49822224	0.625116	0.008596	35376	HDAC2;HDAC2	TRUE	reported	textfile	18897_31_HDAC2_HDAC2	20	48438761	0.0118	3.513e-10	138086	GCST90027164	Amyotrophic lateral sclerosis	TRUE	reported	textfile	35.2039	2	1	FALSE
rs17785991	A	T	A	T	0.0738	-0.0042	NA	NA	FALSE	TRUE	TRUE	SHC1_SHC1	chr20	49822224	0.619649	0.008462	35376	SHC1;SHC1	TRUE	reported	textfile	5272_55_SHC1_SHC1	20	48438761	0.0118	3.513e-10	138086	GCST90027164	Amyotrophic lateral sclerosis	TRUE	reported	textfile	35.2039	2	1	FALSE
rs17785991	A	T	A	T	0.0738	-0.004	NA	NA	FALSE	TRUE	TRUE	F3_TF	chr20	49822224	0.637486	0.008489	35376	F3;TF	TRUE	reported	textfile	4931_59_F3_TF	20	48438761	0.0118	3.513e-10	138086	GCST90027164	Amyotrophic lateral sclerosis	TRUE	reported	textfile	35.2039	2	1	FALSE
rs17785991	A	T	A	T	0.0738	-0.0038	NA	NA	FALSE	TRUE	TRUE	MB_Myoglobin	chr20	49822224	0.657222	0.008563	35376	MB;Myoglobin	TRUE	reported	textfile	3042_7_MB_Myoglobin	20	48438761	0.0118	3.513e-10	138086	GCST90027164	Amyotrophic lateral sclerosis	TRUE	reported	textfile	35.2039	2	1	FALSE
rs17785991	A	T	A	T	0.0738	-0.0034	NA	NA	FALSE	TRUE	TRUE	HSP90AB1_HSP_90b	chr20	49822224	0.690436	0.008537	35376	HSP90AB1;HSP_90b	TRUE	reported	textfile	5467_15_HSP90AB1_HSP_90b	20	48438761	0.0118	3.513e-10	138086	GCST90027164	Amyotrophic lateral sclerosis	TRUE	reported	textfile	35.2039	2	1	FALSE
rs17785991	A	T	A	T	0.0738	-0.0034	NA	NA	FALSE	TRUE	TRUE	PDK1_PDK1	chr20	49822224	0.68868	0.008486	35376	PDK1;PDK1	TRUE	reported	textfile	5227_60_PDK1_PDK1	20	48438761	0.0118	3.513e-10	138086	GCST90027164	Amyotrophic lateral sclerosis	TRUE	reported	textfile	35.2039	2	1	FALSE
rs17785991	A	T	A	T	0.0738	-0.0025	NA	NA	FALSE	TRUE	TRUE	SERPINA1_a1_Antitrypsin	chr20	49822224	0.770281	0.008561	35376	SERPINA1;a1_Antitrypsin	TRUE	reported	textfile	3580_25_SERPINA1_a1_Antitrypsin	20	48438761	0.0118	3.513e-10	138086	GCST90027164	Amyotrophic lateral sclerosis	TRUE	reported	textfile	35.2039	2	1	FALSE
rs17785991	A	T	A	T	0.0738	-0.0024	NA	NA	FALSE	TRUE	TRUE	MDH2_Malate_dehydrogenase_2	chr20	49822224	0.771599	0.008268	35376	MDH2;Malate_dehydrogenase_2	TRUE	reported	textfile	15534_26_MDH2_Malate_dehydrogenase_2	20	48438761	0.0118	3.513e-10	138086	GCST90027164	Amyotrophic lateral sclerosis	TRUE	reported	textfile	35.2039	2	1	FALSE
rs17785991	A	T	A	T	0.0738	-0.0021	NA	NA	FALSE	TRUE	TRUE	UGT1A1_UGT_1A1	chr20	49822224	0.800702	0.008319	35376	UGT1A1;UGT_1A1	TRUE	reported	textfile	17702_53_UGT1A1_UGT_1A1	20	48438761	0.0118	3.513e-10	138086	GCST90027164	Amyotrophic lateral sclerosis	TRUE	reported	textfile	35.2039	2	1	FALSE
rs17785991	A	T	A	T	0.0738	-0.0019	NA	NA	FALSE	TRUE	TRUE	CDC42_Cdc42Hs	chr20	49822224	0.821715	0.008432	35376	CDC42;Cdc42Hs	TRUE	reported	textfile	9840_2_CDC42_Cdc42Hs	20	48438761	0.0118	3.513e-10	138086	GCST90027164	Amyotrophic lateral sclerosis	TRUE	reported	textfile	35.2039	2	1	FALSE
rs17785991	A	T	A	T	0.0738	-0.0018	NA	NA	FALSE	TRUE	TRUE	ATF6B_ATF6B	chr20	49822224	0.838733	0.008845	35367	ATF6B;ATF6B	TRUE	reported	textfile	11387_3_ATF6B_ATF6B	20	48438761	0.0118	3.513e-10	138086	GCST90027164	Amyotrophic lateral sclerosis	TRUE	reported	textfile	35.2039	2	1	FALSE
rs17785991	A	T	A	T	0.0738	-0.0013	NA	NA	FALSE	TRUE	TRUE	CRAT_CACP	chr20	49822224	0.875887	0.008323	35367	CRAT;CACP	TRUE	reported	textfile	12637_7_CRAT_CACP	20	48438761	0.0118	3.513e-10	138086	GCST90027164	Amyotrophic lateral sclerosis	TRUE	reported	textfile	35.2039	2	1	FALSE
rs17785991	A	T	A	T	0.0738	-0.0013	NA	NA	FALSE	TRUE	TRUE	NR1H2_NR1H2	chr20	49822224	0.877171	0.008411	35376	NR1H2;NR1H2	TRUE	reported	textfile	9016_12_NR1H2_NR1H2	20	48438761	0.0118	3.513e-10	138086	GCST90027164	Amyotrophic lateral sclerosis	TRUE	reported	textfile	35.2039	2	1	FALSE
rs17785991	A	T	A	T	0.0738	-0.0013	NA	NA	FALSE	TRUE	TRUE	YBX1_NSEP1	chr20	49822224	0.87998	0.00861	35376	YBX1;NSEP1	TRUE	reported	textfile	9751_72_YBX1_NSEP1	20	48438761	0.0118	3.513e-10	138086	GCST90027164	Amyotrophic lateral sclerosis	TRUE	reported	textfile	35.2039	2	1	FALSE
rs17785991	A	T	A	T	0.0738	-0.0009	NA	NA	FALSE	TRUE	TRUE	PGD_6_Phosphogluconate_dehydrogenase	chr20	49822224	0.917728	0.008713	35376	PGD;6_Phosphogluconate_dehydrogenase	TRUE	reported	textfile	4187_49_PGD_6_Phosphogluconate_dehydrogenase	20	48438761	0.0118	3.513e-10	138086	GCST90027164	Amyotrophic lateral sclerosis	TRUE	reported	textfile	35.2039	2	1	FALSE
rs17785991	A	T	A	T	0.0738	-0.0006	NA	NA	FALSE	TRUE	TRUE	MAPK12_MK12	chr20	49822224	0.948162	0.009229	35376	MAPK12;MK12	TRUE	reported	textfile	5005_4_MAPK12_MK12	20	48438761	0.0118	3.513e-10	138086	GCST90027164	Amyotrophic lateral sclerosis	TRUE	reported	textfile	35.2039	2	1	FALSE
rs17785991	A	T	A	T	0.0738	-0.0004	NA	NA	FALSE	TRUE	TRUE	ATXN3_ATX3	chr20	49822224	0.966147	0.009425	35376	ATXN3;ATX3	TRUE	reported	textfile	16825_20_ATXN3_ATX3	20	48438761	0.0118	3.513e-10	138086	GCST90027164	Amyotrophic lateral sclerosis	TRUE	reported	textfile	35.2039	2	1	FALSE
rs17785991	A	T	A	T	0.0738	-0.0003	NA	NA	FALSE	TRUE	TRUE	LYN_LYN	chr20	49822224	0.976163	0.01004	35376	LYN;LYN	TRUE	reported	textfile	3453_87_LYN_LYN	20	48438761	0.0118	3.513e-10	138086	GCST90027164	Amyotrophic lateral sclerosis	TRUE	reported	textfile	35.2039	2	1	FALSE
rs17785991	A	T	A	T	0.0738	-0.0001	NA	NA	FALSE	TRUE	TRUE	AKT1_PKB	chr20	49822224	0.992825	0.01112	35376	AKT1;PKB	TRUE	reported	textfile	15627_83_AKT1_PKB	20	48438761	0.0118	3.513e-10	138086	GCST90027164	Amyotrophic lateral sclerosis	TRUE	reported	textfile	35.2039	2	1	FALSE
rs17785991	A	T	A	T	0.0738	0	NA	NA	FALSE	TRUE	TRUE	SMAD3_SMAD3	chr20	49822224	0.999175	0.00743	35364	SMAD3;SMAD3	TRUE	reported	textfile	10363_13_SMAD3_SMAD3	20	48438761	0.0118	3.513e-10	138086	GCST90027164	Amyotrophic lateral sclerosis	TRUE	reported	textfile	35.2039	2	1	FALSE
rs17785991	A	T	A	T	0.0738	0.001	NA	NA	FALSE	TRUE	TRUE	VWF_vWF	chr20	49822224	0.90464	0.008347	35376	VWF;vWF	TRUE	reported	textfile	3050_7_VWF_vWF	20	48438761	0.0118	3.513e-10	138086	GCST90027164	Amyotrophic lateral sclerosis	TRUE	reported	textfile	35.2039	2	1	FALSE
rs17785991	A	T	A	T	0.0738	0.0018	NA	NA	FALSE	TRUE	TRUE	DNM2_DYN2	chr20	49822224	0.835214	0.008653	35367	DNM2;DYN2	TRUE	reported	textfile	11572_4_DNM2_DYN2	20	48438761	0.0118	3.513e-10	138086	GCST90027164	Amyotrophic lateral sclerosis	TRUE	reported	textfile	35.2039	2	1	FALSE
rs17785991	A	T	A	T	0.0738	0.003	NA	NA	FALSE	TRUE	TRUE	PTK2B_FAK2	chr20	49822224	0.722783	0.008457	35367	PTK2B;FAK2	TRUE	reported	textfile	11395_5_PTK2B_FAK2	20	48438761	0.0118	3.513e-10	138086	GCST90027164	Amyotrophic lateral sclerosis	TRUE	reported	textfile	35.2039	2	1	FALSE
rs17785991	A	T	A	T	0.0738	0.0037	NA	NA	FALSE	TRUE	TRUE	LCAT_LCAT	chr20	49822224	0.660469	0.008423	35376	LCAT;LCAT	TRUE	reported	textfile	15413_3_LCAT_LCAT	20	48438761	0.0118	3.513e-10	138086	GCST90027164	Amyotrophic lateral sclerosis	TRUE	reported	textfile	35.2039	2	1	FALSE
rs17785991	A	T	A	T	0.0738	0.0038	NA	NA	FALSE	TRUE	TRUE	SMAD4_SMAD4	chr20	49822224	0.654139	0.008482	35367	SMAD4;SMAD4	TRUE	reported	textfile	12022_12_SMAD4_SMAD4	20	48438761	0.0118	3.513e-10	138086	GCST90027164	Amyotrophic lateral sclerosis	TRUE	reported	textfile	35.2039	2	1	FALSE
rs17785991	A	T	A	T	0.0738	0.0039	NA	NA	FALSE	TRUE	TRUE	CAPN2_CAN2	chr20	49822224	0.661982	0.008921	35376	CAPN2;CAN2	TRUE	reported	textfile	14684_17_CAPN2_CAN2	20	48438761	0.0118	3.513e-10	138086	GCST90027164	Amyotrophic lateral sclerosis	TRUE	reported	textfile	35.2039	2	1	FALSE
rs17785991	A	T	A	T	0.0738	0.0055	NA	NA	FALSE	TRUE	TRUE	ALDH2_ALDH_E2	chr20	49822224	0.519139	0.008531	35376	ALDH2;ALDH_E2	TRUE	reported	textfile	18381_16_ALDH2_ALDH_E2	20	48438761	0.0118	3.513e-10	138086	GCST90027164	Amyotrophic lateral sclerosis	TRUE	reported	textfile	35.2039	2	1	FALSE
rs17785991	A	T	A	T	0.0738	0.0055	NA	NA	FALSE	TRUE	TRUE	NCF2_NCF_2	chr20	49822224	0.511212	0.008372	35364	NCF2;NCF_2	TRUE	reported	textfile	10047_12_NCF2_NCF_2	20	48438761	0.0118	3.513e-10	138086	GCST90027164	Amyotrophic lateral sclerosis	TRUE	reported	textfile	35.2039	2	1	FALSE
rs17785991	A	T	A	T	0.0738	0.0065	NA	NA	FALSE	TRUE	TRUE	KL_KLOTHO	chr20	49822224	0.459765	0.008793	35376	KL;KLOTHO	TRUE	reported	textfile	15384_15_KL_KLOTHO	20	48438761	0.0118	3.513e-10	138086	GCST90027164	Amyotrophic lateral sclerosis	TRUE	reported	textfile	35.2039	2	1	FALSE
rs2059374	T	C	T	C	0.0713	-0.025	NA	NA	FALSE	FALSE	FALSE	ATF6B_ATF6B	chr7	133409594	0.016469	0.010424	35347	ATF6B;ATF6B	TRUE	reported	textfile	11387_3_ATF6B_ATF6B	7	133094348	0.0144	7.982e-07	138086	GCST90027164	Amyotrophic lateral sclerosis	TRUE	reported	textfile	22.0646	2	1	TRUE
rs2059374	T	C	T	C	0.0713	-0.015	NA	NA	FALSE	FALSE	FALSE	MB_Myoglobin	chr7	133409594	0.143592	0.010256	35356	MB;Myoglobin	TRUE	reported	textfile	3042_7_MB_Myoglobin	7	133094348	0.0144	7.982e-07	138086	GCST90027164	Amyotrophic lateral sclerosis	TRUE	reported	textfile	22.0646	2	1	TRUE
rs2059374	T	C	T	C	0.0713	-0.008	NA	NA	FALSE	FALSE	FALSE	LRRK2_LRRK2	chr7	133409594	0.430809	0.010155	35347	LRRK2;LRRK2	TRUE	reported	textfile	10990_21_LRRK2_LRRK2	7	133094348	0.0144	7.982e-07	138086	GCST90027164	Amyotrophic lateral sclerosis	TRUE	reported	textfile	22.0646	2	1	TRUE
rs2059374	T	C	T	C	0.0713	-0.0072	NA	NA	FALSE	FALSE	FALSE	KL_KLOTHO	chr7	133409594	0.494626	0.010542	35356	KL;KLOTHO	TRUE	reported	textfile	15384_15_KL_KLOTHO	7	133094348	0.0144	7.982e-07	138086	GCST90027164	Amyotrophic lateral sclerosis	TRUE	reported	textfile	22.0646	2	1	TRUE
rs2059374	T	C	T	C	0.0713	-0.002	NA	NA	FALSE	FALSE	FALSE	NCF2_NCF_2	chr7	133409594	0.83906	0.009848	35344	NCF2;NCF_2	TRUE	reported	textfile	10047_12_NCF2_NCF_2	7	133094348	0.0144	7.982e-07	138086	GCST90027164	Amyotrophic lateral sclerosis	TRUE	reported	textfile	22.0646	2	1	TRUE
rs2059374	T	C	T	C	0.0713	-0.0015	NA	NA	FALSE	FALSE	FALSE	HLA_DQA2_DQA2	chr7	133409594	0.87768	0.009746	35356	HLA;DQA2_DQA2	TRUE	reported	textfile	7757_5_HLA_DQA2_DQA2	7	133094348	0.0144	7.982e-07	138086	GCST90027164	Amyotrophic lateral sclerosis	TRUE	reported	textfile	22.0646	2	1	TRUE
rs2059374	T	C	T	C	0.0713	-0.001	NA	NA	FALSE	FALSE	FALSE	GCK_HXK4	chr7	133409594	0.922241	0.010245	35347	GCK;HXK4	TRUE	reported	textfile	12960_9_GCK_HXK4	7	133094348	0.0144	7.982e-07	138086	GCST90027164	Amyotrophic lateral sclerosis	TRUE	reported	textfile	22.0646	2	1	TRUE
rs2059374	T	C	T	C	0.0713	-0.0001	NA	NA	FALSE	FALSE	FALSE	IGF1R_IGF_I_sR	chr7	133409594	0.989528	0.007619	35356	IGF1R;IGF_I_sR	TRUE	reported	textfile	4232_19_IGF1R_IGF_I_sR	7	133094348	0.0144	7.982e-07	138086	GCST90027164	Amyotrophic lateral sclerosis	TRUE	reported	textfile	22.0646	2	1	TRUE
rs2059374	T	C	T	C	0.0713	0.0005	NA	NA	FALSE	FALSE	FALSE	VWF_vWF	chr7	133409594	0.959433	0.00983	35356	VWF;vWF	TRUE	reported	textfile	3050_7_VWF_vWF	7	133094348	0.0144	7.982e-07	138086	GCST90027164	Amyotrophic lateral sclerosis	TRUE	reported	textfile	22.0646	2	1	TRUE
rs2059374	T	C	T	C	0.0713	0.0014	NA	NA	FALSE	FALSE	FALSE	CDC42_Cdc42Hs	chr7	133409594	0.88825	0.009963	35356	CDC42;Cdc42Hs	TRUE	reported	textfile	9840_2_CDC42_Cdc42Hs	7	133094348	0.0144	7.982e-07	138086	GCST90027164	Amyotrophic lateral sclerosis	TRUE	reported	textfile	22.0646	2	1	TRUE
rs2059374	T	C	T	C	0.0713	0.0018	NA	NA	FALSE	FALSE	FALSE	CAPN2_CAN2	chr7	133409594	0.865095	0.010595	35356	CAPN2;CAN2	TRUE	reported	textfile	14684_17_CAPN2_CAN2	7	133094348	0.0144	7.982e-07	138086	GCST90027164	Amyotrophic lateral sclerosis	TRUE	reported	textfile	22.0646	2	1	TRUE
rs2059374	T	C	T	C	0.0713	0.0024	NA	NA	FALSE	FALSE	FALSE	NR1H2_NR1H2	chr7	133409594	0.817402	0.010395	35356	NR1H2;NR1H2	TRUE	reported	textfile	9016_12_NR1H2_NR1H2	7	133094348	0.0144	7.982e-07	138086	GCST90027164	Amyotrophic lateral sclerosis	TRUE	reported	textfile	22.0646	2	1	TRUE
rs2059374	T	C	T	C	0.0713	0.0025	NA	NA	FALSE	FALSE	FALSE	PGD_6_Phosphogluconate_dehydrogenase	chr7	133409594	0.809404	0.010365	35356	PGD;6_Phosphogluconate_dehydrogenase	TRUE	reported	textfile	4187_49_PGD_6_Phosphogluconate_dehydrogenase	7	133094348	0.0144	7.982e-07	138086	GCST90027164	Amyotrophic lateral sclerosis	TRUE	reported	textfile	22.0646	2	1	TRUE
rs2059374	T	C	T	C	0.0713	0.003	NA	NA	FALSE	FALSE	FALSE	LCAT_LCAT	chr7	133409594	0.769568	0.010241	35356	LCAT;LCAT	TRUE	reported	textfile	15413_3_LCAT_LCAT	7	133094348	0.0144	7.982e-07	138086	GCST90027164	Amyotrophic lateral sclerosis	TRUE	reported	textfile	22.0646	2	1	TRUE
rs2059374	T	C	T	C	0.0713	0.003	NA	NA	FALSE	FALSE	FALSE	SMAD4_SMAD4	chr7	133409594	0.769641	0.010244	35347	SMAD4;SMAD4	TRUE	reported	textfile	12022_12_SMAD4_SMAD4	7	133094348	0.0144	7.982e-07	138086	GCST90027164	Amyotrophic lateral sclerosis	TRUE	reported	textfile	22.0646	2	1	TRUE
rs2059374	T	C	T	C	0.0713	0.0033	NA	NA	FALSE	FALSE	FALSE	AKT1_PKB	chr7	133409594	0.75011	0.010361	35356	AKT1;PKB	TRUE	reported	textfile	15627_83_AKT1_PKB	7	133094348	0.0144	7.982e-07	138086	GCST90027164	Amyotrophic lateral sclerosis	TRUE	reported	textfile	22.0646	2	1	TRUE
rs2059374	T	C	T	C	0.0713	0.0036	NA	NA	FALSE	FALSE	FALSE	MAPK12_MK12	chr7	133409594	0.721559	0.010102	35356	MAPK12;MK12	TRUE	reported	textfile	5005_4_MAPK12_MK12	7	133094348	0.0144	7.982e-07	138086	GCST90027164	Amyotrophic lateral sclerosis	TRUE	reported	textfile	22.0646	2	1	TRUE
rs2059374	T	C	T	C	0.0713	0.0036	NA	NA	FALSE	FALSE	FALSE	SHC1_SHC1	chr7	133409594	0.724996	0.010233	35356	SHC1;SHC1	TRUE	reported	textfile	5272_55_SHC1_SHC1	7	133094348	0.0144	7.982e-07	138086	GCST90027164	Amyotrophic lateral sclerosis	TRUE	reported	textfile	22.0646	2	1	TRUE
rs2059374	T	C	T	C	0.0713	0.0041	NA	NA	FALSE	FALSE	FALSE	ATXN3_ATX3	chr7	133409594	0.686013	0.010142	35356	ATXN3;ATX3	TRUE	reported	textfile	16825_20_ATXN3_ATX3	7	133094348	0.0144	7.982e-07	138086	GCST90027164	Amyotrophic lateral sclerosis	TRUE	reported	textfile	22.0646	2	1	TRUE
rs2059374	T	C	T	C	0.0713	0.0045	NA	NA	FALSE	FALSE	FALSE	PDK1_PDK1	chr7	133409594	0.656088	0.010105	35356	PDK1;PDK1	TRUE	reported	textfile	5227_60_PDK1_PDK1	7	133094348	0.0144	7.982e-07	138086	GCST90027164	Amyotrophic lateral sclerosis	TRUE	reported	textfile	22.0646	2	1	TRUE
rs2059374	T	C	T	C	0.0713	0.0046	NA	NA	FALSE	FALSE	FALSE	SMAD3_SMAD3	chr7	133409594	0.65168	0.01019	35344	SMAD3;SMAD3	TRUE	reported	textfile	10363_13_SMAD3_SMAD3	7	133094348	0.0144	7.982e-07	138086	GCST90027164	Amyotrophic lateral sclerosis	TRUE	reported	textfile	22.0646	2	1	TRUE
rs2059374	T	C	T	C	0.0713	0.0047	NA	NA	FALSE	FALSE	FALSE	HSP90AB1_HSP_90b	chr7	133409594	0.647156	0.010268	35356	HSP90AB1;HSP_90b	TRUE	reported	textfile	5467_15_HSP90AB1_HSP_90b	7	133094348	0.0144	7.982e-07	138086	GCST90027164	Amyotrophic lateral sclerosis	TRUE	reported	textfile	22.0646	2	1	TRUE
rs2059374	T	C	T	C	0.0713	0.0049	NA	NA	FALSE	FALSE	FALSE	PTK2B_FAK2	chr7	133409594	0.629909	0.010169	35347	PTK2B;FAK2	TRUE	reported	textfile	11395_5_PTK2B_FAK2	7	133094348	0.0144	7.982e-07	138086	GCST90027164	Amyotrophic lateral sclerosis	TRUE	reported	textfile	22.0646	2	1	TRUE
rs2059374	T	C	T	C	0.0713	0.0051	NA	NA	FALSE	FALSE	FALSE	G3BP2_G3BP2	chr7	133409594	0.61681	0.010192	35356	G3BP2;G3BP2	TRUE	reported	textfile	9831_12_G3BP2_G3BP2	7	133094348	0.0144	7.982e-07	138086	GCST90027164	Amyotrophic lateral sclerosis	TRUE	reported	textfile	22.0646	2	1	TRUE
rs2059374	T	C	T	C	0.0713	0.0065	NA	NA	FALSE	FALSE	FALSE	CDH5_Cadherin_5	chr7	133409594	0.520787	0.010123	35356	CDH5;Cadherin_5	TRUE	reported	textfile	2819_23_CDH5_Cadherin_5	7	133094348	0.0144	7.982e-07	138086	GCST90027164	Amyotrophic lateral sclerosis	TRUE	reported	textfile	22.0646	2	1	TRUE
rs2059374	T	C	T	C	0.0713	0.0069	NA	NA	FALSE	FALSE	FALSE	ALDH2_ALDH_E2	chr7	133409594	0.501553	0.010267	35356	ALDH2;ALDH_E2	TRUE	reported	textfile	18381_16_ALDH2_ALDH_E2	7	133094348	0.0144	7.982e-07	138086	GCST90027164	Amyotrophic lateral sclerosis	TRUE	reported	textfile	22.0646	2	1	TRUE
rs2059374	T	C	T	C	0.0713	0.0073	NA	NA	FALSE	FALSE	FALSE	TIAL1_TIAR	chr7	133409594	0.472747	0.010167	35356	TIAL1;TIAR	TRUE	reported	textfile	19131_184_TIAL1_TIAR	7	133094348	0.0144	7.982e-07	138086	GCST90027164	Amyotrophic lateral sclerosis	TRUE	reported	textfile	22.0646	2	1	TRUE
rs2059374	T	C	T	C	0.0713	0.0081	NA	NA	FALSE	FALSE	FALSE	DNM2_DYN2	chr7	133409594	0.426339	0.010183	35347	DNM2;DYN2	TRUE	reported	textfile	11572_4_DNM2_DYN2	7	133094348	0.0144	7.982e-07	138086	GCST90027164	Amyotrophic lateral sclerosis	TRUE	reported	textfile	22.0646	2	1	TRUE
rs2059374	T	C	T	C	0.0713	0.0084	NA	NA	FALSE	FALSE	FALSE	HSP90B1_Endoplasmin	chr7	133409594	0.379338	0.009555	35356	HSP90B1;Endoplasmin	TRUE	reported	textfile	6393_63_HSP90B1_Endoplasmin	7	133094348	0.0144	7.982e-07	138086	GCST90027164	Amyotrophic lateral sclerosis	TRUE	reported	textfile	22.0646	2	1	TRUE
rs2059374	T	C	T	C	0.0713	0.0091	NA	NA	FALSE	FALSE	FALSE	LYN_LYN	chr7	133409594	0.363344	0.010011	35356	LYN;LYN	TRUE	reported	textfile	3453_87_LYN_LYN	7	133094348	0.0144	7.982e-07	138086	GCST90027164	Amyotrophic lateral sclerosis	TRUE	reported	textfile	22.0646	2	1	TRUE
rs2059374	T	C	T	C	0.0713	0.0096	NA	NA	FALSE	FALSE	FALSE	F3_TF	chr7	133409594	0.343568	0.010136	35356	F3;TF	TRUE	reported	textfile	4931_59_F3_TF	7	133094348	0.0144	7.982e-07	138086	GCST90027164	Amyotrophic lateral sclerosis	TRUE	reported	textfile	22.0646	2	1	TRUE
rs2059374	T	C	T	C	0.0713	0.0097	NA	NA	FALSE	FALSE	FALSE	YBX1_NSEP1	chr7	133409594	0.343705	0.010244	35356	YBX1;NSEP1	TRUE	reported	textfile	9751_72_YBX1_NSEP1	7	133094348	0.0144	7.982e-07	138086	GCST90027164	Amyotrophic lateral sclerosis	TRUE	reported	textfile	22.0646	2	1	TRUE
rs2059374	T	C	T	C	0.0713	0.0098	NA	NA	FALSE	FALSE	FALSE	HDAC2_HDAC2	chr7	133409594	0.338875	0.010247	35356	HDAC2;HDAC2	TRUE	reported	textfile	18897_31_HDAC2_HDAC2	7	133094348	0.0144	7.982e-07	138086	GCST90027164	Amyotrophic lateral sclerosis	TRUE	reported	textfile	22.0646	2	1	TRUE
rs2059374	T	C	T	C	0.0713	0.0103	NA	NA	FALSE	FALSE	FALSE	RPS3_RS3	chr7	133409594	0.305359	0.010049	35356	RPS3;RS3	TRUE	reported	textfile	5026_66_RPS3_RS3	7	133094348	0.0144	7.982e-07	138086	GCST90027164	Amyotrophic lateral sclerosis	TRUE	reported	textfile	22.0646	2	1	TRUE
rs2059374	T	C	T	C	0.0713	0.0105	NA	NA	FALSE	FALSE	FALSE	CRAT_CACP	chr7	133409594	0.301987	0.010173	35347	CRAT;CACP	TRUE	reported	textfile	12637_7_CRAT_CACP	7	133094348	0.0144	7.982e-07	138086	GCST90027164	Amyotrophic lateral sclerosis	TRUE	reported	textfile	22.0646	2	1	TRUE
rs2059374	T	C	T	C	0.0713	0.0116	NA	NA	FALSE	FALSE	FALSE	UGT1A1_UGT_1A1	chr7	133409594	0.247042	0.010021	35356	UGT1A1;UGT_1A1	TRUE	reported	textfile	17702_53_UGT1A1_UGT_1A1	7	133094348	0.0144	7.982e-07	138086	GCST90027164	Amyotrophic lateral sclerosis	TRUE	reported	textfile	22.0646	2	1	TRUE
rs2059374	T	C	T	C	0.0713	0.0125	NA	NA	FALSE	FALSE	FALSE	MDH2_Malate_dehydrogenase_2	chr7	133409594	0.210987	0.009993	35356	MDH2;Malate_dehydrogenase_2	TRUE	reported	textfile	15534_26_MDH2_Malate_dehydrogenase_2	7	133094348	0.0144	7.982e-07	138086	GCST90027164	Amyotrophic lateral sclerosis	TRUE	reported	textfile	22.0646	2	1	TRUE
rs2059374	T	C	T	C	0.0713	0.0162	NA	NA	FALSE	FALSE	FALSE	SERPINA1_a1_Antitrypsin	chr7	133409594	0.117138	0.010339	35356	SERPINA1;a1_Antitrypsin	TRUE	reported	textfile	3580_25_SERPINA1_a1_Antitrypsin	7	133094348	0.0144	7.982e-07	138086	GCST90027164	Amyotrophic lateral sclerosis	TRUE	reported	textfile	22.0646	2	1	TRUE
rs2072651	A	G	A	G	-0.0744	-0.0116	NA	NA	FALSE	FALSE	FALSE	MB_Myoglobin	chr11	6616273	0.272763	0.010577	35379	MB;Myoglobin	TRUE	reported	textfile	3042_7_MB_Myoglobin	11	6637504	0.0147	4.338e-07	138086	GCST90027164	Amyotrophic lateral sclerosis	TRUE	reported	textfile	23.0544	2	1	TRUE
rs2072651	A	G	A	G	-0.0744	-0.01	NA	NA	FALSE	FALSE	FALSE	HLA_DQA2_DQA2	chr11	6616273	0.330456	0.010275	35379	HLA;DQA2_DQA2	TRUE	reported	textfile	7757_5_HLA_DQA2_DQA2	11	6637504	0.0147	4.338e-07	138086	GCST90027164	Amyotrophic lateral sclerosis	TRUE	reported	textfile	23.0544	2	1	TRUE
rs2072651	A	G	A	G	-0.0744	-0.006	NA	NA	FALSE	FALSE	FALSE	F3_TF	chr11	6616273	0.562126	0.01035	35379	F3;TF	TRUE	reported	textfile	4931_59_F3_TF	11	6637504	0.0147	4.338e-07	138086	GCST90027164	Amyotrophic lateral sclerosis	TRUE	reported	textfile	23.0544	2	1	TRUE
rs2072651	A	G	A	G	-0.0744	-0.0054	NA	NA	FALSE	FALSE	FALSE	CAPN2_CAN2	chr11	6616273	0.620962	0.01092	35379	CAPN2;CAN2	TRUE	reported	textfile	14684_17_CAPN2_CAN2	11	6637504	0.0147	4.338e-07	138086	GCST90027164	Amyotrophic lateral sclerosis	TRUE	reported	textfile	23.0544	2	1	TRUE
rs2072651	A	G	A	G	-0.0744	-0.0046	NA	NA	FALSE	FALSE	FALSE	SERPINA1_a1_Antitrypsin	chr11	6616273	0.666893	0.010687	35379	SERPINA1;a1_Antitrypsin	TRUE	reported	textfile	3580_25_SERPINA1_a1_Antitrypsin	11	6637504	0.0147	4.338e-07	138086	GCST90027164	Amyotrophic lateral sclerosis	TRUE	reported	textfile	23.0544	2	1	TRUE
rs2072651	A	G	A	G	-0.0744	-0.004	NA	NA	FALSE	FALSE	FALSE	KL_KLOTHO	chr11	6616273	0.709755	0.010747	35379	KL;KLOTHO	TRUE	reported	textfile	15384_15_KL_KLOTHO	11	6637504	0.0147	4.338e-07	138086	GCST90027164	Amyotrophic lateral sclerosis	TRUE	reported	textfile	23.0544	2	1	TRUE
rs2072651	A	G	A	G	-0.0744	-0.0037	NA	NA	FALSE	FALSE	FALSE	CRAT_CACP	chr11	6616273	0.723156	0.010445	35370	CRAT;CACP	TRUE	reported	textfile	12637_7_CRAT_CACP	11	6637504	0.0147	4.338e-07	138086	GCST90027164	Amyotrophic lateral sclerosis	TRUE	reported	textfile	23.0544	2	1	TRUE
rs2072651	A	G	A	G	-0.0744	-0.0035	NA	NA	FALSE	FALSE	FALSE	MAPK12_MK12	chr11	6616273	0.738642	0.01049	35379	MAPK12;MK12	TRUE	reported	textfile	5005_4_MAPK12_MK12	11	6637504	0.0147	4.338e-07	138086	GCST90027164	Amyotrophic lateral sclerosis	TRUE	reported	textfile	23.0544	2	1	TRUE
rs2072651	A	G	A	G	-0.0744	-0.0032	NA	NA	FALSE	FALSE	FALSE	CDH5_Cadherin_5	chr11	6616273	0.762466	0.010587	35379	CDH5;Cadherin_5	TRUE	reported	textfile	2819_23_CDH5_Cadherin_5	11	6637504	0.0147	4.338e-07	138086	GCST90027164	Amyotrophic lateral sclerosis	TRUE	reported	textfile	23.0544	2	1	TRUE
rs2072651	A	G	A	G	-0.0744	-0.0021	NA	NA	FALSE	FALSE	FALSE	HSP90B1_Endoplasmin	chr11	6616273	0.832355	0.009921	35379	HSP90B1;Endoplasmin	TRUE	reported	textfile	6393_63_HSP90B1_Endoplasmin	11	6637504	0.0147	4.338e-07	138086	GCST90027164	Amyotrophic lateral sclerosis	TRUE	reported	textfile	23.0544	2	1	TRUE
rs2072651	A	G	A	G	-0.0744	-0.0019	NA	NA	FALSE	FALSE	FALSE	PDK1_PDK1	chr11	6616273	0.85201	0.010185	35379	PDK1;PDK1	TRUE	reported	textfile	5227_60_PDK1_PDK1	11	6637504	0.0147	4.338e-07	138086	GCST90027164	Amyotrophic lateral sclerosis	TRUE	reported	textfile	23.0544	2	1	TRUE
rs2072651	A	G	A	G	-0.0744	-0.0015	NA	NA	FALSE	FALSE	FALSE	ATF6B_ATF6B	chr11	6616273	0.886438	0.010503	35370	ATF6B;ATF6B	TRUE	reported	textfile	11387_3_ATF6B_ATF6B	11	6637504	0.0147	4.338e-07	138086	GCST90027164	Amyotrophic lateral sclerosis	TRUE	reported	textfile	23.0544	2	1	TRUE
rs2072651	A	G	A	G	-0.0744	-0.0014	NA	NA	FALSE	FALSE	FALSE	NCF2_NCF_2	chr11	6616273	0.892076	0.010319	35367	NCF2;NCF_2	TRUE	reported	textfile	10047_12_NCF2_NCF_2	11	6637504	0.0147	4.338e-07	138086	GCST90027164	Amyotrophic lateral sclerosis	TRUE	reported	textfile	23.0544	2	1	TRUE
rs2072651	A	G	A	G	-0.0744	-0.0008	NA	NA	FALSE	FALSE	FALSE	ALDH2_ALDH_E2	chr11	6616273	0.939358	0.010516	35379	ALDH2;ALDH_E2	TRUE	reported	textfile	18381_16_ALDH2_ALDH_E2	11	6637504	0.0147	4.338e-07	138086	GCST90027164	Amyotrophic lateral sclerosis	TRUE	reported	textfile	23.0544	2	1	TRUE
rs2072651	A	G	A	G	-0.0744	-0.0006	NA	NA	FALSE	FALSE	FALSE	MDH2_Malate_dehydrogenase_2	chr11	6616273	0.954553	0.010528	35379	MDH2;Malate_dehydrogenase_2	TRUE	reported	textfile	15534_26_MDH2_Malate_dehydrogenase_2	11	6637504	0.0147	4.338e-07	138086	GCST90027164	Amyotrophic lateral sclerosis	TRUE	reported	textfile	23.0544	2	1	TRUE
rs2072651	A	G	A	G	-0.0744	-0.0005	NA	NA	FALSE	FALSE	FALSE	TIAL1_TIAR	chr11	6616273	0.962679	0.010686	35379	TIAL1;TIAR	TRUE	reported	textfile	19131_184_TIAL1_TIAR	11	6637504	0.0147	4.338e-07	138086	GCST90027164	Amyotrophic lateral sclerosis	TRUE	reported	textfile	23.0544	2	1	TRUE
rs2072651	A	G	A	G	-0.0744	0.0005	NA	NA	FALSE	FALSE	FALSE	VWF_vWF	chr11	6616273	0.963808	0.011019	35379	VWF;vWF	TRUE	reported	textfile	3050_7_VWF_vWF	11	6637504	0.0147	4.338e-07	138086	GCST90027164	Amyotrophic lateral sclerosis	TRUE	reported	textfile	23.0544	2	1	TRUE
rs2072651	A	G	A	G	-0.0744	0.0011	NA	NA	FALSE	FALSE	FALSE	ATXN3_ATX3	chr11	6616273	0.914236	0.010214	35379	ATXN3;ATX3	TRUE	reported	textfile	16825_20_ATXN3_ATX3	11	6637504	0.0147	4.338e-07	138086	GCST90027164	Amyotrophic lateral sclerosis	TRUE	reported	textfile	23.0544	2	1	TRUE
rs2072651	A	G	A	G	-0.0744	0.0014	NA	NA	FALSE	FALSE	FALSE	NR1H2_NR1H2	chr11	6616273	0.894023	0.010509	35379	NR1H2;NR1H2	TRUE	reported	textfile	9016_12_NR1H2_NR1H2	11	6637504	0.0147	4.338e-07	138086	GCST90027164	Amyotrophic lateral sclerosis	TRUE	reported	textfile	23.0544	2	1	TRUE
rs2072651	A	G	A	G	-0.0744	0.0019	NA	NA	FALSE	FALSE	FALSE	SMAD4_SMAD4	chr11	6616273	0.857221	0.010561	35370	SMAD4;SMAD4	TRUE	reported	textfile	12022_12_SMAD4_SMAD4	11	6637504	0.0147	4.338e-07	138086	GCST90027164	Amyotrophic lateral sclerosis	TRUE	reported	textfile	23.0544	2	1	TRUE
rs2072651	A	G	A	G	-0.0744	0.002	NA	NA	FALSE	FALSE	FALSE	DNM2_DYN2	chr11	6616273	0.845363	0.010254	35370	DNM2;DYN2	TRUE	reported	textfile	11572_4_DNM2_DYN2	11	6637504	0.0147	4.338e-07	138086	GCST90027164	Amyotrophic lateral sclerosis	TRUE	reported	textfile	23.0544	2	1	TRUE
rs2072651	A	G	A	G	-0.0744	0.0025	NA	NA	FALSE	FALSE	FALSE	HSP90AB1_HSP_90b	chr11	6616273	0.812973	0.010567	35379	HSP90AB1;HSP_90b	TRUE	reported	textfile	5467_15_HSP90AB1_HSP_90b	11	6637504	0.0147	4.338e-07	138086	GCST90027164	Amyotrophic lateral sclerosis	TRUE	reported	textfile	23.0544	2	1	TRUE
rs2072651	A	G	A	G	-0.0744	0.0038	NA	NA	FALSE	FALSE	FALSE	CDC42_Cdc42Hs	chr11	6616273	0.717312	0.010496	35379	CDC42;Cdc42Hs	TRUE	reported	textfile	9840_2_CDC42_Cdc42Hs	11	6637504	0.0147	4.338e-07	138086	GCST90027164	Amyotrophic lateral sclerosis	TRUE	reported	textfile	23.0544	2	1	TRUE
rs2072651	A	G	A	G	-0.0744	0.0039	NA	NA	FALSE	FALSE	FALSE	PTK2B_FAK2	chr11	6616273	0.705357	0.010315	35370	PTK2B;FAK2	TRUE	reported	textfile	11395_5_PTK2B_FAK2	11	6637504	0.0147	4.338e-07	138086	GCST90027164	Amyotrophic lateral sclerosis	TRUE	reported	textfile	23.0544	2	1	TRUE
rs2072651	A	G	A	G	-0.0744	0.004	NA	NA	FALSE	FALSE	FALSE	GCK_HXK4	chr11	6616273	0.701012	0.010418	35370	GCK;HXK4	TRUE	reported	textfile	12960_9_GCK_HXK4	11	6637504	0.0147	4.338e-07	138086	GCST90027164	Amyotrophic lateral sclerosis	TRUE	reported	textfile	23.0544	2	1	TRUE
rs2072651	A	G	A	G	-0.0744	0.0052	NA	NA	FALSE	FALSE	FALSE	LCAT_LCAT	chr11	6616273	0.618954	0.010456	35379	LCAT;LCAT	TRUE	reported	textfile	15413_3_LCAT_LCAT	11	6637504	0.0147	4.338e-07	138086	GCST90027164	Amyotrophic lateral sclerosis	TRUE	reported	textfile	23.0544	2	1	TRUE
rs2072651	A	G	A	G	-0.0744	0.0058	NA	NA	FALSE	FALSE	FALSE	G3BP2_G3BP2	chr11	6616273	0.57483	0.01034	35379	G3BP2;G3BP2	TRUE	reported	textfile	9831_12_G3BP2_G3BP2	11	6637504	0.0147	4.338e-07	138086	GCST90027164	Amyotrophic lateral sclerosis	TRUE	reported	textfile	23.0544	2	1	TRUE
rs2072651	A	G	A	G	-0.0744	0.006	NA	NA	FALSE	FALSE	FALSE	SMAD3_SMAD3	chr11	6616273	0.569731	0.010555	35367	SMAD3;SMAD3	TRUE	reported	textfile	10363_13_SMAD3_SMAD3	11	6637504	0.0147	4.338e-07	138086	GCST90027164	Amyotrophic lateral sclerosis	TRUE	reported	textfile	23.0544	2	1	TRUE
rs2072651	A	G	A	G	-0.0744	0.0061	NA	NA	FALSE	FALSE	FALSE	HDAC2_HDAC2	chr11	6616273	0.562466	0.010532	35379	HDAC2;HDAC2	TRUE	reported	textfile	18897_31_HDAC2_HDAC2	11	6637504	0.0147	4.338e-07	138086	GCST90027164	Amyotrophic lateral sclerosis	TRUE	reported	textfile	23.0544	2	1	TRUE
rs2072651	A	G	A	G	-0.0744	0.0061	NA	NA	FALSE	FALSE	FALSE	IGF1R_IGF_I_sR	chr11	6616273	0.569942	0.010737	35379	IGF1R;IGF_I_sR	TRUE	reported	textfile	4232_19_IGF1R_IGF_I_sR	11	6637504	0.0147	4.338e-07	138086	GCST90027164	Amyotrophic lateral sclerosis	TRUE	reported	textfile	23.0544	2	1	TRUE
rs2072651	A	G	A	G	-0.0744	0.0063	NA	NA	FALSE	FALSE	FALSE	AKT1_PKB	chr11	6616273	0.553446	0.010631	35379	AKT1;PKB	TRUE	reported	textfile	15627_83_AKT1_PKB	11	6637504	0.0147	4.338e-07	138086	GCST90027164	Amyotrophic lateral sclerosis	TRUE	reported	textfile	23.0544	2	1	TRUE
rs2072651	A	G	A	G	-0.0744	0.0069	NA	NA	FALSE	FALSE	FALSE	YBX1_NSEP1	chr11	6616273	0.507944	0.010422	35379	YBX1;NSEP1	TRUE	reported	textfile	9751_72_YBX1_NSEP1	11	6637504	0.0147	4.338e-07	138086	GCST90027164	Amyotrophic lateral sclerosis	TRUE	reported	textfile	23.0544	2	1	TRUE
rs2072651	A	G	A	G	-0.0744	0.0074	NA	NA	FALSE	FALSE	FALSE	LRRK2_LRRK2	chr11	6616273	0.478218	0.010435	35370	LRRK2;LRRK2	TRUE	reported	textfile	10990_21_LRRK2_LRRK2	11	6637504	0.0147	4.338e-07	138086	GCST90027164	Amyotrophic lateral sclerosis	TRUE	reported	textfile	23.0544	2	1	TRUE
rs2072651	A	G	A	G	-0.0744	0.0078	NA	NA	FALSE	FALSE	FALSE	LYN_LYN	chr11	6616273	0.451986	0.010371	35379	LYN;LYN	TRUE	reported	textfile	3453_87_LYN_LYN	11	6637504	0.0147	4.338e-07	138086	GCST90027164	Amyotrophic lateral sclerosis	TRUE	reported	textfile	23.0544	2	1	TRUE
rs2072651	A	G	A	G	-0.0744	0.0079	NA	NA	FALSE	FALSE	FALSE	UGT1A1_UGT_1A1	chr11	6616273	0.442621	0.010289	35379	UGT1A1;UGT_1A1	TRUE	reported	textfile	17702_53_UGT1A1_UGT_1A1	11	6637504	0.0147	4.338e-07	138086	GCST90027164	Amyotrophic lateral sclerosis	TRUE	reported	textfile	23.0544	2	1	TRUE
rs2072651	A	G	A	G	-0.0744	0.0082	NA	NA	FALSE	FALSE	FALSE	RPS3_RS3	chr11	6616273	0.4299	0.010388	35379	RPS3;RS3	TRUE	reported	textfile	5026_66_RPS3_RS3	11	6637504	0.0147	4.338e-07	138086	GCST90027164	Amyotrophic lateral sclerosis	TRUE	reported	textfile	23.0544	2	1	TRUE
rs2072651	A	G	A	G	-0.0744	0.0096	NA	NA	FALSE	FALSE	FALSE	PGD_6_Phosphogluconate_dehydrogenase	chr11	6616273	0.363779	0.010571	35379	PGD;6_Phosphogluconate_dehydrogenase	TRUE	reported	textfile	4187_49_PGD_6_Phosphogluconate_dehydrogenase	11	6637504	0.0147	4.338e-07	138086	GCST90027164	Amyotrophic lateral sclerosis	TRUE	reported	textfile	23.0544	2	1	TRUE
rs2072651	A	G	A	G	-0.0744	0.0146	NA	NA	FALSE	FALSE	FALSE	SHC1_SHC1	chr11	6616273	0.160553	0.010405	35379	SHC1;SHC1	TRUE	reported	textfile	5272_55_SHC1_SHC1	11	6637504	0.0147	4.338e-07	138086	GCST90027164	Amyotrophic lateral sclerosis	TRUE	reported	textfile	23.0544	2	1	TRUE
rs2077492	A	G	A	G	0.0612	-0.0259	NA	NA	FALSE	FALSE	FALSE	VWF_vWF	chr6	31638615	0.001284	0.008045	35439	VWF;vWF	TRUE	reported	textfile	3050_7_VWF_vWF	6	31606392	0.0111	3.346e-08	138086	GCST90027164	Amyotrophic lateral sclerosis	TRUE	reported	textfile	27.3589	2	1	TRUE
rs2077492	A	G	A	G	0.0612	-0.0214	NA	NA	FALSE	FALSE	FALSE	CAPN2_CAN2	chr6	31638615	0.011021	0.008418	35439	CAPN2;CAN2	TRUE	reported	textfile	14684_17_CAPN2_CAN2	6	31606392	0.0111	3.346e-08	138086	GCST90027164	Amyotrophic lateral sclerosis	TRUE	reported	textfile	27.3589	2	1	TRUE
rs2077492	A	G	A	G	0.0612	-0.0197	NA	NA	FALSE	FALSE	FALSE	MB_Myoglobin	chr6	31638615	0.016618	0.008225	35439	MB;Myoglobin	TRUE	reported	textfile	3042_7_MB_Myoglobin	6	31606392	0.0111	3.346e-08	138086	GCST90027164	Amyotrophic lateral sclerosis	TRUE	reported	textfile	27.3589	2	1	TRUE
rs2077492	A	G	A	G	0.0612	-0.01	NA	NA	FALSE	FALSE	FALSE	KL_KLOTHO	chr6	31638615	0.235659	0.008432	35439	KL;KLOTHO	TRUE	reported	textfile	15384_15_KL_KLOTHO	6	31606392	0.0111	3.346e-08	138086	GCST90027164	Amyotrophic lateral sclerosis	TRUE	reported	textfile	27.3589	2	1	TRUE
rs2077492	A	G	A	G	0.0612	-0.0088	NA	NA	FALSE	FALSE	FALSE	CDH5_Cadherin_5	chr6	31638615	0.279801	0.008142	35439	CDH5;Cadherin_5	TRUE	reported	textfile	2819_23_CDH5_Cadherin_5	6	31606392	0.0111	3.346e-08	138086	GCST90027164	Amyotrophic lateral sclerosis	TRUE	reported	textfile	27.3589	2	1	TRUE
rs2077492	A	G	A	G	0.0612	-0.0079	NA	NA	FALSE	FALSE	FALSE	ALDH2_ALDH_E2	chr6	31638615	0.330682	0.008121	35439	ALDH2;ALDH_E2	TRUE	reported	textfile	18381_16_ALDH2_ALDH_E2	6	31606392	0.0111	3.346e-08	138086	GCST90027164	Amyotrophic lateral sclerosis	TRUE	reported	textfile	27.3589	2	1	TRUE
rs2077492	A	G	A	G	0.0612	-0.0057	NA	NA	FALSE	FALSE	FALSE	GCK_HXK4	chr6	31638615	0.484417	0.008152	35430	GCK;HXK4	TRUE	reported	textfile	12960_9_GCK_HXK4	6	31606392	0.0111	3.346e-08	138086	GCST90027164	Amyotrophic lateral sclerosis	TRUE	reported	textfile	27.3589	2	1	TRUE
rs2077492	A	G	A	G	0.0612	-0.0044	NA	NA	FALSE	FALSE	FALSE	LRRK2_LRRK2	chr6	31638615	0.588321	0.008129	35430	LRRK2;LRRK2	TRUE	reported	textfile	10990_21_LRRK2_LRRK2	6	31606392	0.0111	3.346e-08	138086	GCST90027164	Amyotrophic lateral sclerosis	TRUE	reported	textfile	27.3589	2	1	TRUE
rs2077492	A	G	A	G	0.0612	-0.0026	NA	NA	FALSE	FALSE	FALSE	SERPINA1_a1_Antitrypsin	chr6	31638615	0.750946	0.008192	35439	SERPINA1;a1_Antitrypsin	TRUE	reported	textfile	3580_25_SERPINA1_a1_Antitrypsin	6	31606392	0.0111	3.346e-08	138086	GCST90027164	Amyotrophic lateral sclerosis	TRUE	reported	textfile	27.3589	2	1	TRUE
rs2077492	A	G	A	G	0.0612	-0.0021	NA	NA	FALSE	FALSE	FALSE	YBX1_NSEP1	chr6	31638615	0.796527	0.008144	35439	YBX1;NSEP1	TRUE	reported	textfile	9751_72_YBX1_NSEP1	6	31606392	0.0111	3.346e-08	138086	GCST90027164	Amyotrophic lateral sclerosis	TRUE	reported	textfile	27.3589	2	1	TRUE
rs2077492	A	G	A	G	0.0612	-0.0018	NA	NA	FALSE	FALSE	FALSE	UGT1A1_UGT_1A1	chr6	31638615	0.82423	0.008104	35439	UGT1A1;UGT_1A1	TRUE	reported	textfile	17702_53_UGT1A1_UGT_1A1	6	31606392	0.0111	3.346e-08	138086	GCST90027164	Amyotrophic lateral sclerosis	TRUE	reported	textfile	27.3589	2	1	TRUE
rs2077492	A	G	A	G	0.0612	-0.0008	NA	NA	FALSE	FALSE	FALSE	NR1H2_NR1H2	chr6	31638615	0.924295	0.008419	35439	NR1H2;NR1H2	TRUE	reported	textfile	9016_12_NR1H2_NR1H2	6	31606392	0.0111	3.346e-08	138086	GCST90027164	Amyotrophic lateral sclerosis	TRUE	reported	textfile	27.3589	2	1	TRUE
rs2077492	A	G	A	G	0.0612	-0.0008	NA	NA	FALSE	FALSE	FALSE	PDK1_PDK1	chr6	31638615	0.920392	0.008005	35439	PDK1;PDK1	TRUE	reported	textfile	5227_60_PDK1_PDK1	6	31606392	0.0111	3.346e-08	138086	GCST90027164	Amyotrophic lateral sclerosis	TRUE	reported	textfile	27.3589	2	1	TRUE
rs2077492	A	G	A	G	0.0612	0.0007	NA	NA	FALSE	FALSE	FALSE	NCF2_NCF_2	chr6	31638615	0.931961	0.008199	35427	NCF2;NCF_2	TRUE	reported	textfile	10047_12_NCF2_NCF_2	6	31606392	0.0111	3.346e-08	138086	GCST90027164	Amyotrophic lateral sclerosis	TRUE	reported	textfile	27.3589	2	1	TRUE
rs2077492	A	G	A	G	0.0612	0.0009	NA	NA	FALSE	FALSE	FALSE	LCAT_LCAT	chr6	31638615	0.911489	0.008096	35439	LCAT;LCAT	TRUE	reported	textfile	15413_3_LCAT_LCAT	6	31606392	0.0111	3.346e-08	138086	GCST90027164	Amyotrophic lateral sclerosis	TRUE	reported	textfile	27.3589	2	1	TRUE
rs2077492	A	G	A	G	0.0612	0.0014	NA	NA	FALSE	FALSE	FALSE	HSP90B1_Endoplasmin	chr6	31638615	0.85563	0.007695	35439	HSP90B1;Endoplasmin	TRUE	reported	textfile	6393_63_HSP90B1_Endoplasmin	6	31606392	0.0111	3.346e-08	138086	GCST90027164	Amyotrophic lateral sclerosis	TRUE	reported	textfile	27.3589	2	1	TRUE
rs2077492	A	G	A	G	0.0612	0.0021	NA	NA	FALSE	FALSE	FALSE	MDH2_Malate_dehydrogenase_2	chr6	31638615	0.793187	0.00801	35439	MDH2;Malate_dehydrogenase_2	TRUE	reported	textfile	15534_26_MDH2_Malate_dehydrogenase_2	6	31606392	0.0111	3.346e-08	138086	GCST90027164	Amyotrophic lateral sclerosis	TRUE	reported	textfile	27.3589	2	1	TRUE
rs2077492	A	G	A	G	0.0612	0.0032	NA	NA	FALSE	FALSE	FALSE	HLA_DQA2_DQA2	chr6	31638615	0.687901	0.007966	35439	HLA;DQA2_DQA2	TRUE	reported	textfile	7757_5_HLA_DQA2_DQA2	6	31606392	0.0111	3.346e-08	138086	GCST90027164	Amyotrophic lateral sclerosis	TRUE	reported	textfile	27.3589	2	1	TRUE
rs2077492	A	G	A	G	0.0612	0.0055	NA	NA	FALSE	FALSE	FALSE	MAPK12_MK12	chr6	31638615	0.502679	0.008206	35439	MAPK12;MK12	TRUE	reported	textfile	5005_4_MAPK12_MK12	6	31606392	0.0111	3.346e-08	138086	GCST90027164	Amyotrophic lateral sclerosis	TRUE	reported	textfile	27.3589	2	1	TRUE
rs2077492	A	G	A	G	0.0612	0.0057	NA	NA	FALSE	FALSE	FALSE	IGF1R_IGF_I_sR	chr6	31638615	0.496798	0.008388	35439	IGF1R;IGF_I_sR	TRUE	reported	textfile	4232_19_IGF1R_IGF_I_sR	6	31606392	0.0111	3.346e-08	138086	GCST90027164	Amyotrophic lateral sclerosis	TRUE	reported	textfile	27.3589	2	1	TRUE
rs2077492	A	G	A	G	0.0612	0.0059	NA	NA	FALSE	FALSE	FALSE	CRAT_CACP	chr6	31638615	0.468663	0.008142	35430	CRAT;CACP	TRUE	reported	textfile	12637_7_CRAT_CACP	6	31606392	0.0111	3.346e-08	138086	GCST90027164	Amyotrophic lateral sclerosis	TRUE	reported	textfile	27.3589	2	1	TRUE
rs2077492	A	G	A	G	0.0612	0.0063	NA	NA	FALSE	FALSE	FALSE	F3_TF	chr6	31638615	0.437631	0.008116	35439	F3;TF	TRUE	reported	textfile	4931_59_F3_TF	6	31606392	0.0111	3.346e-08	138086	GCST90027164	Amyotrophic lateral sclerosis	TRUE	reported	textfile	27.3589	2	1	TRUE
rs2077492	A	G	A	G	0.0612	0.0074	NA	NA	FALSE	FALSE	FALSE	SMAD4_SMAD4	chr6	31638615	0.365513	0.008178	35430	SMAD4;SMAD4	TRUE	reported	textfile	12022_12_SMAD4_SMAD4	6	31606392	0.0111	3.346e-08	138086	GCST90027164	Amyotrophic lateral sclerosis	TRUE	reported	textfile	27.3589	2	1	TRUE
rs2077492	A	G	A	G	0.0612	0.0099	NA	NA	FALSE	FALSE	FALSE	SMAD3_SMAD3	chr6	31638615	0.225931	0.008176	35427	SMAD3;SMAD3	TRUE	reported	textfile	10363_13_SMAD3_SMAD3	6	31606392	0.0111	3.346e-08	138086	GCST90027164	Amyotrophic lateral sclerosis	TRUE	reported	textfile	27.3589	2	1	TRUE
rs2077492	A	G	A	G	0.0612	0.0101	NA	NA	FALSE	FALSE	FALSE	RPS3_RS3	chr6	31638615	0.211006	0.008075	35439	RPS3;RS3	TRUE	reported	textfile	5026_66_RPS3_RS3	6	31606392	0.0111	3.346e-08	138086	GCST90027164	Amyotrophic lateral sclerosis	TRUE	reported	textfile	27.3589	2	1	TRUE
rs2077492	A	G	A	G	0.0612	0.0102	NA	NA	FALSE	FALSE	FALSE	LYN_LYN	chr6	31638615	0.200284	0.007964	35439	LYN;LYN	TRUE	reported	textfile	3453_87_LYN_LYN	6	31606392	0.0111	3.346e-08	138086	GCST90027164	Amyotrophic lateral sclerosis	TRUE	reported	textfile	27.3589	2	1	TRUE
rs2077492	A	G	A	G	0.0612	0.0114	NA	NA	FALSE	FALSE	FALSE	TIAL1_TIAR	chr6	31638615	0.160131	0.008116	35439	TIAL1;TIAR	TRUE	reported	textfile	19131_184_TIAL1_TIAR	6	31606392	0.0111	3.346e-08	138086	GCST90027164	Amyotrophic lateral sclerosis	TRUE	reported	textfile	27.3589	2	1	TRUE
rs2077492	A	G	A	G	0.0612	0.0118	NA	NA	FALSE	FALSE	FALSE	CDC42_Cdc42Hs	chr6	31638615	0.148843	0.008174	35439	CDC42;Cdc42Hs	TRUE	reported	textfile	9840_2_CDC42_Cdc42Hs	6	31606392	0.0111	3.346e-08	138086	GCST90027164	Amyotrophic lateral sclerosis	TRUE	reported	textfile	27.3589	2	1	TRUE
rs2077492	A	G	A	G	0.0612	0.0121	NA	NA	FALSE	FALSE	FALSE	HSP90AB1_HSP_90b	chr6	31638615	0.136701	0.008131	35439	HSP90AB1;HSP_90b	TRUE	reported	textfile	5467_15_HSP90AB1_HSP_90b	6	31606392	0.0111	3.346e-08	138086	GCST90027164	Amyotrophic lateral sclerosis	TRUE	reported	textfile	27.3589	2	1	TRUE
rs2077492	A	G	A	G	0.0612	0.0129	NA	NA	FALSE	FALSE	FALSE	PGD_6_Phosphogluconate_dehydrogenase	chr6	31638615	0.117253	0.008235	35439	PGD;6_Phosphogluconate_dehydrogenase	TRUE	reported	textfile	4187_49_PGD_6_Phosphogluconate_dehydrogenase	6	31606392	0.0111	3.346e-08	138086	GCST90027164	Amyotrophic lateral sclerosis	TRUE	reported	textfile	27.3589	2	1	TRUE
rs2077492	A	G	A	G	0.0612	0.0131	NA	NA	FALSE	FALSE	FALSE	HDAC2_HDAC2	chr6	31638615	0.107394	0.008137	35439	HDAC2;HDAC2	TRUE	reported	textfile	18897_31_HDAC2_HDAC2	6	31606392	0.0111	3.346e-08	138086	GCST90027164	Amyotrophic lateral sclerosis	TRUE	reported	textfile	27.3589	2	1	TRUE
rs2077492	A	G	A	G	0.0612	0.0138	NA	NA	FALSE	FALSE	FALSE	SHC1_SHC1	chr6	31638615	0.089615	0.00813	35439	SHC1;SHC1	TRUE	reported	textfile	5272_55_SHC1_SHC1	6	31606392	0.0111	3.346e-08	138086	GCST90027164	Amyotrophic lateral sclerosis	TRUE	reported	textfile	27.3589	2	1	TRUE
rs2077492	A	G	A	G	0.0612	0.0144	NA	NA	FALSE	FALSE	FALSE	PTK2B_FAK2	chr6	31638615	0.07263	0.008022	35430	PTK2B;FAK2	TRUE	reported	textfile	11395_5_PTK2B_FAK2	6	31606392	0.0111	3.346e-08	138086	GCST90027164	Amyotrophic lateral sclerosis	TRUE	reported	textfile	27.3589	2	1	TRUE
rs2077492	A	G	A	G	0.0612	0.0152	NA	NA	FALSE	FALSE	FALSE	G3BP2_G3BP2	chr6	31638615	0.060606	0.008101	35439	G3BP2;G3BP2	TRUE	reported	textfile	9831_12_G3BP2_G3BP2	6	31606392	0.0111	3.346e-08	138086	GCST90027164	Amyotrophic lateral sclerosis	TRUE	reported	textfile	27.3589	2	1	TRUE
rs2077492	A	G	A	G	0.0612	0.0153	NA	NA	FALSE	FALSE	FALSE	AKT1_PKB	chr6	31638615	0.063384	0.008241	35439	AKT1;PKB	TRUE	reported	textfile	15627_83_AKT1_PKB	6	31606392	0.0111	3.346e-08	138086	GCST90027164	Amyotrophic lateral sclerosis	TRUE	reported	textfile	27.3589	2	1	TRUE
rs2077492	A	G	A	G	0.0612	0.0162	NA	NA	FALSE	FALSE	FALSE	ATXN3_ATX3	chr6	31638615	0.045263	0.008091	35439	ATXN3;ATX3	TRUE	reported	textfile	16825_20_ATXN3_ATX3	6	31606392	0.0111	3.346e-08	138086	GCST90027164	Amyotrophic lateral sclerosis	TRUE	reported	textfile	27.3589	2	1	TRUE
rs2077492	A	G	A	G	0.0612	0.0165	NA	NA	FALSE	FALSE	FALSE	DNM2_DYN2	chr6	31638615	0.04183	0.008107	35430	DNM2;DYN2	TRUE	reported	textfile	11572_4_DNM2_DYN2	6	31606392	0.0111	3.346e-08	138086	GCST90027164	Amyotrophic lateral sclerosis	TRUE	reported	textfile	27.3589	2	1	TRUE
rs229243	A	C	A	C	0.0922	-0.0143	NA	NA	FALSE	FALSE	FALSE	KL_KLOTHO	chr14	30614542	0.110989	0.008972	35362	KL;KLOTHO	TRUE	reported	textfile	15384_15_KL_KLOTHO	14	31083748	0.0118	5.409e-15	138086	GCST90027164	Amyotrophic lateral sclerosis	TRUE	reported	textfile	54.9465	2	1	TRUE
rs229243	A	C	A	C	0.0922	-0.0108	NA	NA	FALSE	FALSE	FALSE	IGF1R_IGF_I_sR	chr14	30614542	0.221164	0.008828	35362	IGF1R;IGF_I_sR	TRUE	reported	textfile	4232_19_IGF1R_IGF_I_sR	14	31083748	0.0118	5.409e-15	138086	GCST90027164	Amyotrophic lateral sclerosis	TRUE	reported	textfile	54.9465	2	1	TRUE
rs229243	A	C	A	C	0.0922	-0.0085	NA	NA	FALSE	FALSE	FALSE	HSP90B1_Endoplasmin	chr14	30614542	0.293312	0.008088	35362	HSP90B1;Endoplasmin	TRUE	reported	textfile	6393_63_HSP90B1_Endoplasmin	14	31083748	0.0118	5.409e-15	138086	GCST90027164	Amyotrophic lateral sclerosis	TRUE	reported	textfile	54.9465	2	1	TRUE
rs229243	A	C	A	C	0.0922	-0.0078	NA	NA	FALSE	FALSE	FALSE	CDH5_Cadherin_5	chr14	30614542	0.370099	0.008703	35362	CDH5;Cadherin_5	TRUE	reported	textfile	2819_23_CDH5_Cadherin_5	14	31083748	0.0118	5.409e-15	138086	GCST90027164	Amyotrophic lateral sclerosis	TRUE	reported	textfile	54.9465	2	1	TRUE
rs229243	A	C	A	C	0.0922	-0.0067	NA	NA	FALSE	FALSE	FALSE	SERPINA1_a1_Antitrypsin	chr14	30614542	0.458524	0.009038	35362	SERPINA1;a1_Antitrypsin	TRUE	reported	textfile	3580_25_SERPINA1_a1_Antitrypsin	14	31083748	0.0118	5.409e-15	138086	GCST90027164	Amyotrophic lateral sclerosis	TRUE	reported	textfile	54.9465	2	1	TRUE
rs229243	A	C	A	C	0.0922	-0.006	NA	NA	FALSE	FALSE	FALSE	MDH2_Malate_dehydrogenase_2	chr14	30614542	0.483299	0.008559	35362	MDH2;Malate_dehydrogenase_2	TRUE	reported	textfile	15534_26_MDH2_Malate_dehydrogenase_2	14	31083748	0.0118	5.409e-15	138086	GCST90027164	Amyotrophic lateral sclerosis	TRUE	reported	textfile	54.9465	2	1	TRUE
rs229243	A	C	A	C	0.0922	-0.005	NA	NA	FALSE	FALSE	FALSE	PDK1_PDK1	chr14	30614542	0.559973	0.008578	35362	PDK1;PDK1	TRUE	reported	textfile	5227_60_PDK1_PDK1	14	31083748	0.0118	5.409e-15	138086	GCST90027164	Amyotrophic lateral sclerosis	TRUE	reported	textfile	54.9465	2	1	TRUE
rs229243	A	C	A	C	0.0922	-0.0048	NA	NA	FALSE	FALSE	FALSE	CRAT_CACP	chr14	30614542	0.576945	0.008604	35353	CRAT;CACP	TRUE	reported	textfile	12637_7_CRAT_CACP	14	31083748	0.0118	5.409e-15	138086	GCST90027164	Amyotrophic lateral sclerosis	TRUE	reported	textfile	54.9465	2	1	TRUE
rs229243	A	C	A	C	0.0922	-0.0025	NA	NA	FALSE	FALSE	FALSE	CAPN2_CAN2	chr14	30614542	0.779253	0.008919	35362	CAPN2;CAN2	TRUE	reported	textfile	14684_17_CAPN2_CAN2	14	31083748	0.0118	5.409e-15	138086	GCST90027164	Amyotrophic lateral sclerosis	TRUE	reported	textfile	54.9465	2	1	TRUE
rs229243	A	C	A	C	0.0922	-0.0014	NA	NA	FALSE	FALSE	FALSE	VWF_vWF	chr14	30614542	0.867243	0.008375	35362	VWF;vWF	TRUE	reported	textfile	3050_7_VWF_vWF	14	31083748	0.0118	5.409e-15	138086	GCST90027164	Amyotrophic lateral sclerosis	TRUE	reported	textfile	54.9465	2	1	TRUE
rs229243	A	C	A	C	0.0922	-0.0002	NA	NA	FALSE	FALSE	FALSE	LYN_LYN	chr14	30614542	0.98072	0.008276	35362	LYN;LYN	TRUE	reported	textfile	3453_87_LYN_LYN	14	31083748	0.0118	5.409e-15	138086	GCST90027164	Amyotrophic lateral sclerosis	TRUE	reported	textfile	54.9465	2	1	TRUE
rs229243	A	C	A	C	0.0922	0.0011	NA	NA	FALSE	FALSE	FALSE	AKT1_PKB	chr14	30614542	0.900381	0.008787	35362	AKT1;PKB	TRUE	reported	textfile	15627_83_AKT1_PKB	14	31083748	0.0118	5.409e-15	138086	GCST90027164	Amyotrophic lateral sclerosis	TRUE	reported	textfile	54.9465	2	1	TRUE
rs229243	A	C	A	C	0.0922	0.0013	NA	NA	FALSE	FALSE	FALSE	PGD_6_Phosphogluconate_dehydrogenase	chr14	30614542	0.884008	0.008911	35362	PGD;6_Phosphogluconate_dehydrogenase	TRUE	reported	textfile	4187_49_PGD_6_Phosphogluconate_dehydrogenase	14	31083748	0.0118	5.409e-15	138086	GCST90027164	Amyotrophic lateral sclerosis	TRUE	reported	textfile	54.9465	2	1	TRUE
rs229243	A	C	A	C	0.0922	0.0017	NA	NA	FALSE	FALSE	FALSE	ALDH2_ALDH_E2	chr14	30614542	0.84748	0.008839	35362	ALDH2;ALDH_E2	TRUE	reported	textfile	18381_16_ALDH2_ALDH_E2	14	31083748	0.0118	5.409e-15	138086	GCST90027164	Amyotrophic lateral sclerosis	TRUE	reported	textfile	54.9465	2	1	TRUE
rs229243	A	C	A	C	0.0922	0.0018	NA	NA	FALSE	FALSE	FALSE	SMAD3_SMAD3	chr14	30614542	0.838247	0.008818	35350	SMAD3;SMAD3	TRUE	reported	textfile	10363_13_SMAD3_SMAD3	14	31083748	0.0118	5.409e-15	138086	GCST90027164	Amyotrophic lateral sclerosis	TRUE	reported	textfile	54.9465	2	1	TRUE
rs229243	A	C	A	C	0.0922	0.002	NA	NA	FALSE	FALSE	FALSE	RPS3_RS3	chr14	30614542	0.815213	0.008558	35362	RPS3;RS3	TRUE	reported	textfile	5026_66_RPS3_RS3	14	31083748	0.0118	5.409e-15	138086	GCST90027164	Amyotrophic lateral sclerosis	TRUE	reported	textfile	54.9465	2	1	TRUE
rs229243	A	C	A	C	0.0922	0.0023	NA	NA	FALSE	FALSE	FALSE	MAPK12_MK12	chr14	30614542	0.793027	0.008766	35362	MAPK12;MK12	TRUE	reported	textfile	5005_4_MAPK12_MK12	14	31083748	0.0118	5.409e-15	138086	GCST90027164	Amyotrophic lateral sclerosis	TRUE	reported	textfile	54.9465	2	1	TRUE
rs229243	A	C	A	C	0.0922	0.0024	NA	NA	FALSE	FALSE	FALSE	YBX1_NSEP1	chr14	30614542	0.785244	0.008808	35362	YBX1;NSEP1	TRUE	reported	textfile	9751_72_YBX1_NSEP1	14	31083748	0.0118	5.409e-15	138086	GCST90027164	Amyotrophic lateral sclerosis	TRUE	reported	textfile	54.9465	2	1	TRUE
rs229243	A	C	A	C	0.0922	0.0025	NA	NA	FALSE	FALSE	FALSE	F3_TF	chr14	30614542	0.769329	0.008525	35362	F3;TF	TRUE	reported	textfile	4931_59_F3_TF	14	31083748	0.0118	5.409e-15	138086	GCST90027164	Amyotrophic lateral sclerosis	TRUE	reported	textfile	54.9465	2	1	TRUE
rs229243	A	C	A	C	0.0922	0.0025	NA	NA	FALSE	FALSE	FALSE	HDAC2_HDAC2	chr14	30614542	0.770253	0.00856	35362	HDAC2;HDAC2	TRUE	reported	textfile	18897_31_HDAC2_HDAC2	14	31083748	0.0118	5.409e-15	138086	GCST90027164	Amyotrophic lateral sclerosis	TRUE	reported	textfile	54.9465	2	1	TRUE
rs229243	A	C	A	C	0.0922	0.0027	NA	NA	FALSE	FALSE	FALSE	DNM2_DYN2	chr14	30614542	0.752807	0.008573	35353	DNM2;DYN2	TRUE	reported	textfile	11572_4_DNM2_DYN2	14	31083748	0.0118	5.409e-15	138086	GCST90027164	Amyotrophic lateral sclerosis	TRUE	reported	textfile	54.9465	2	1	TRUE
rs229243	A	C	A	C	0.0922	0.0028	NA	NA	FALSE	FALSE	FALSE	G3BP2_G3BP2	chr14	30614542	0.741537	0.00849	35362	G3BP2;G3BP2	TRUE	reported	textfile	9831_12_G3BP2_G3BP2	14	31083748	0.0118	5.409e-15	138086	GCST90027164	Amyotrophic lateral sclerosis	TRUE	reported	textfile	54.9465	2	1	TRUE
rs229243	A	C	A	C	0.0922	0.0031	NA	NA	FALSE	FALSE	FALSE	NCF2_NCF_2	chr14	30614542	0.720961	0.008679	35350	NCF2;NCF_2	TRUE	reported	textfile	10047_12_NCF2_NCF_2	14	31083748	0.0118	5.409e-15	138086	GCST90027164	Amyotrophic lateral sclerosis	TRUE	reported	textfile	54.9465	2	1	TRUE
rs229243	A	C	A	C	0.0922	0.0039	NA	NA	FALSE	FALSE	FALSE	MB_Myoglobin	chr14	30614542	0.656978	0.008782	35362	MB;Myoglobin	TRUE	reported	textfile	3042_7_MB_Myoglobin	14	31083748	0.0118	5.409e-15	138086	GCST90027164	Amyotrophic lateral sclerosis	TRUE	reported	textfile	54.9465	2	1	TRUE
rs229243	A	C	A	C	0.0922	0.004	NA	NA	FALSE	FALSE	FALSE	HSP90AB1_HSP_90b	chr14	30614542	0.646877	0.008732	35362	HSP90AB1;HSP_90b	TRUE	reported	textfile	5467_15_HSP90AB1_HSP_90b	14	31083748	0.0118	5.409e-15	138086	GCST90027164	Amyotrophic lateral sclerosis	TRUE	reported	textfile	54.9465	2	1	TRUE
rs229243	A	C	A	C	0.0922	0.0045	NA	NA	FALSE	FALSE	FALSE	SHC1_SHC1	chr14	30614542	0.599762	0.008576	35362	SHC1;SHC1	TRUE	reported	textfile	5272_55_SHC1_SHC1	14	31083748	0.0118	5.409e-15	138086	GCST90027164	Amyotrophic lateral sclerosis	TRUE	reported	textfile	54.9465	2	1	TRUE
rs229243	A	C	A	C	0.0922	0.0047	NA	NA	FALSE	FALSE	FALSE	CDC42_Cdc42Hs	chr14	30614542	0.58635	0.008638	35362	CDC42;Cdc42Hs	TRUE	reported	textfile	9840_2_CDC42_Cdc42Hs	14	31083748	0.0118	5.409e-15	138086	GCST90027164	Amyotrophic lateral sclerosis	TRUE	reported	textfile	54.9465	2	1	TRUE
rs229243	A	C	A	C	0.0922	0.0048	NA	NA	FALSE	FALSE	FALSE	LCAT_LCAT	chr14	30614542	0.580286	0.00868	35362	LCAT;LCAT	TRUE	reported	textfile	15413_3_LCAT_LCAT	14	31083748	0.0118	5.409e-15	138086	GCST90027164	Amyotrophic lateral sclerosis	TRUE	reported	textfile	54.9465	2	1	TRUE
rs229243	A	C	A	C	0.0922	0.0049	NA	NA	FALSE	FALSE	FALSE	PTK2B_FAK2	chr14	30614542	0.563419	0.008481	35353	PTK2B;FAK2	TRUE	reported	textfile	11395_5_PTK2B_FAK2	14	31083748	0.0118	5.409e-15	138086	GCST90027164	Amyotrophic lateral sclerosis	TRUE	reported	textfile	54.9465	2	1	TRUE
rs229243	A	C	A	C	0.0922	0.0057	NA	NA	FALSE	FALSE	FALSE	SMAD4_SMAD4	chr14	30614542	0.513173	0.008717	35353	SMAD4;SMAD4	TRUE	reported	textfile	12022_12_SMAD4_SMAD4	14	31083748	0.0118	5.409e-15	138086	GCST90027164	Amyotrophic lateral sclerosis	TRUE	reported	textfile	54.9465	2	1	TRUE
rs229243	A	C	A	C	0.0922	0.0061	NA	NA	FALSE	FALSE	FALSE	ATXN3_ATX3	chr14	30614542	0.477567	0.008589	35362	ATXN3;ATX3	TRUE	reported	textfile	16825_20_ATXN3_ATX3	14	31083748	0.0118	5.409e-15	138086	GCST90027164	Amyotrophic lateral sclerosis	TRUE	reported	textfile	54.9465	2	1	TRUE
rs229243	A	C	A	C	0.0922	0.0065	NA	NA	FALSE	FALSE	FALSE	TIAL1_TIAR	chr14	30614542	0.453106	0.008664	35362	TIAL1;TIAR	TRUE	reported	textfile	19131_184_TIAL1_TIAR	14	31083748	0.0118	5.409e-15	138086	GCST90027164	Amyotrophic lateral sclerosis	TRUE	reported	textfile	54.9465	2	1	TRUE
rs229243	A	C	A	C	0.0922	0.0066	NA	NA	FALSE	FALSE	FALSE	HLA_DQA2_DQA2	chr14	30614542	0.43961	0.00854	35362	HLA;DQA2_DQA2	TRUE	reported	textfile	7757_5_HLA_DQA2_DQA2	14	31083748	0.0118	5.409e-15	138086	GCST90027164	Amyotrophic lateral sclerosis	TRUE	reported	textfile	54.9465	2	1	TRUE
rs229243	A	C	A	C	0.0922	0.0081	NA	NA	FALSE	FALSE	FALSE	LRRK2_LRRK2	chr14	30614542	0.347648	0.008625	35353	LRRK2;LRRK2	TRUE	reported	textfile	10990_21_LRRK2_LRRK2	14	31083748	0.0118	5.409e-15	138086	GCST90027164	Amyotrophic lateral sclerosis	TRUE	reported	textfile	54.9465	2	1	TRUE
rs229243	A	C	A	C	0.0922	0.0088	NA	NA	FALSE	FALSE	FALSE	UGT1A1_UGT_1A1	chr14	30614542	0.300282	0.008496	35362	UGT1A1;UGT_1A1	TRUE	reported	textfile	17702_53_UGT1A1_UGT_1A1	14	31083748	0.0118	5.409e-15	138086	GCST90027164	Amyotrophic lateral sclerosis	TRUE	reported	textfile	54.9465	2	1	TRUE
rs229243	A	C	A	C	0.0922	0.0093	NA	NA	FALSE	FALSE	FALSE	NR1H2_NR1H2	chr14	30614542	0.285362	0.008705	35362	NR1H2;NR1H2	TRUE	reported	textfile	9016_12_NR1H2_NR1H2	14	31083748	0.0118	5.409e-15	138086	GCST90027164	Amyotrophic lateral sclerosis	TRUE	reported	textfile	54.9465	2	1	TRUE
rs229243	A	C	A	C	0.0922	0.011	NA	NA	FALSE	FALSE	FALSE	GCK_HXK4	chr14	30614542	0.200414	0.008591	35353	GCK;HXK4	TRUE	reported	textfile	12960_9_GCK_HXK4	14	31083748	0.0118	5.409e-15	138086	GCST90027164	Amyotrophic lateral sclerosis	TRUE	reported	textfile	54.9465	2	1	TRUE
rs229243	A	C	A	C	0.0922	0.0177	NA	NA	FALSE	FALSE	FALSE	ATF6B_ATF6B	chr14	30614542	0.04568	0.008857	35353	ATF6B;ATF6B	TRUE	reported	textfile	11387_3_ATF6B_ATF6B	14	31083748	0.0118	5.409e-15	138086	GCST90027164	Amyotrophic lateral sclerosis	TRUE	reported	textfile	54.9465	2	1	TRUE
rs2379994	T	C	T	C	0.061	-0.0072	NA	NA	FALSE	FALSE	FALSE	PGD_6_Phosphogluconate_dehydrogenase	chr15	82803755	0.418842	0.008906	35366	PGD;6_Phosphogluconate_dehydrogenase	TRUE	reported	textfile	4187_49_PGD_6_Phosphogluconate_dehydrogenase	15	83472507	0.0116	1.594e-07	138086	GCST90027164	Amyotrophic lateral sclerosis	TRUE	reported	textfile	24.8878	2	1	TRUE
rs2379994	T	C	T	C	0.061	-0.0067	NA	NA	FALSE	FALSE	FALSE	SERPINA1_a1_Antitrypsin	chr15	82803755	0.453887	0.008946	35366	SERPINA1;a1_Antitrypsin	TRUE	reported	textfile	3580_25_SERPINA1_a1_Antitrypsin	15	83472507	0.0116	1.594e-07	138086	GCST90027164	Amyotrophic lateral sclerosis	TRUE	reported	textfile	24.8878	2	1	TRUE
rs2379994	T	C	T	C	0.061	-0.005	NA	NA	FALSE	FALSE	FALSE	LCAT_LCAT	chr15	82803755	0.565047	0.00869	35366	LCAT;LCAT	TRUE	reported	textfile	15413_3_LCAT_LCAT	15	83472507	0.0116	1.594e-07	138086	GCST90027164	Amyotrophic lateral sclerosis	TRUE	reported	textfile	24.8878	2	1	TRUE
rs2379994	T	C	T	C	0.061	-0.005	NA	NA	FALSE	FALSE	FALSE	PDK1_PDK1	chr15	82803755	0.565266	0.008695	35366	PDK1;PDK1	TRUE	reported	textfile	5227_60_PDK1_PDK1	15	83472507	0.0116	1.594e-07	138086	GCST90027164	Amyotrophic lateral sclerosis	TRUE	reported	textfile	24.8878	2	1	TRUE
rs2379994	T	C	T	C	0.061	-0.0047	NA	NA	FALSE	FALSE	FALSE	ALDH2_ALDH_E2	chr15	82803755	0.593742	0.008811	35366	ALDH2;ALDH_E2	TRUE	reported	textfile	18381_16_ALDH2_ALDH_E2	15	83472507	0.0116	1.594e-07	138086	GCST90027164	Amyotrophic lateral sclerosis	TRUE	reported	textfile	24.8878	2	1	TRUE
rs2379994	T	C	T	C	0.061	-0.0039	NA	NA	FALSE	FALSE	FALSE	MAPK12_MK12	chr15	82803755	0.660208	0.008871	35366	MAPK12;MK12	TRUE	reported	textfile	5005_4_MAPK12_MK12	15	83472507	0.0116	1.594e-07	138086	GCST90027164	Amyotrophic lateral sclerosis	TRUE	reported	textfile	24.8878	2	1	TRUE
rs2379994	T	C	T	C	0.061	-0.0024	NA	NA	FALSE	FALSE	FALSE	SMAD3_SMAD3	chr15	82803755	0.784457	0.008775	35354	SMAD3;SMAD3	TRUE	reported	textfile	10363_13_SMAD3_SMAD3	15	83472507	0.0116	1.594e-07	138086	GCST90027164	Amyotrophic lateral sclerosis	TRUE	reported	textfile	24.8878	2	1	TRUE
rs2379994	T	C	T	C	0.061	-0.0021	NA	NA	FALSE	FALSE	FALSE	CDC42_Cdc42Hs	chr15	82803755	0.810139	0.008741	35366	CDC42;Cdc42Hs	TRUE	reported	textfile	9840_2_CDC42_Cdc42Hs	15	83472507	0.0116	1.594e-07	138086	GCST90027164	Amyotrophic lateral sclerosis	TRUE	reported	textfile	24.8878	2	1	TRUE
rs2379994	T	C	T	C	0.061	-0.0019	NA	NA	FALSE	FALSE	FALSE	HLA_DQA2_DQA2	chr15	82803755	0.823521	0.008519	35366	HLA;DQA2_DQA2	TRUE	reported	textfile	7757_5_HLA_DQA2_DQA2	15	83472507	0.0116	1.594e-07	138086	GCST90027164	Amyotrophic lateral sclerosis	TRUE	reported	textfile	24.8878	2	1	TRUE
rs2379994	T	C	T	C	0.061	-0.0007	NA	NA	FALSE	FALSE	FALSE	AKT1_PKB	chr15	82803755	0.93546	0.008644	35366	AKT1;PKB	TRUE	reported	textfile	15627_83_AKT1_PKB	15	83472507	0.0116	1.594e-07	138086	GCST90027164	Amyotrophic lateral sclerosis	TRUE	reported	textfile	24.8878	2	1	TRUE
rs2379994	T	C	T	C	0.061	-0.0001	NA	NA	FALSE	FALSE	FALSE	UGT1A1_UGT_1A1	chr15	82803755	0.993735	0.012735	35366	UGT1A1;UGT_1A1	TRUE	reported	textfile	17702_53_UGT1A1_UGT_1A1	15	83472507	0.0116	1.594e-07	138086	GCST90027164	Amyotrophic lateral sclerosis	TRUE	reported	textfile	24.8878	2	1	TRUE
rs2379994	T	C	T	C	0.061	0.0001	NA	NA	FALSE	FALSE	FALSE	SHC1_SHC1	chr15	82803755	0.993932	0.013149	35366	SHC1;SHC1	TRUE	reported	textfile	5272_55_SHC1_SHC1	15	83472507	0.0116	1.594e-07	138086	GCST90027164	Amyotrophic lateral sclerosis	TRUE	reported	textfile	24.8878	2	1	TRUE
rs2379994	T	C	T	C	0.061	0.0001	NA	NA	FALSE	FALSE	FALSE	SMAD4_SMAD4	chr15	82803755	0.990081	0.008044	35357	SMAD4;SMAD4	TRUE	reported	textfile	12022_12_SMAD4_SMAD4	15	83472507	0.0116	1.594e-07	138086	GCST90027164	Amyotrophic lateral sclerosis	TRUE	reported	textfile	24.8878	2	1	TRUE
rs2379994	T	C	T	C	0.061	0.0002	NA	NA	FALSE	FALSE	FALSE	DNM2_DYN2	chr15	82803755	0.981922	0.008826	35357	DNM2;DYN2	TRUE	reported	textfile	11572_4_DNM2_DYN2	15	83472507	0.0116	1.594e-07	138086	GCST90027164	Amyotrophic lateral sclerosis	TRUE	reported	textfile	24.8878	2	1	TRUE
rs2379994	T	C	T	C	0.061	0.0003	NA	NA	FALSE	FALSE	FALSE	CDH5_Cadherin_5	chr15	82803755	0.971901	0.008517	35366	CDH5;Cadherin_5	TRUE	reported	textfile	2819_23_CDH5_Cadherin_5	15	83472507	0.0116	1.594e-07	138086	GCST90027164	Amyotrophic lateral sclerosis	TRUE	reported	textfile	24.8878	2	1	TRUE
rs2379994	T	C	T	C	0.061	0.0005	NA	NA	FALSE	FALSE	FALSE	HDAC2_HDAC2	chr15	82803755	0.954735	0.008809	35366	HDAC2;HDAC2	TRUE	reported	textfile	18897_31_HDAC2_HDAC2	15	83472507	0.0116	1.594e-07	138086	GCST90027164	Amyotrophic lateral sclerosis	TRUE	reported	textfile	24.8878	2	1	TRUE
rs2379994	T	C	T	C	0.061	0.0011	NA	NA	FALSE	FALSE	FALSE	ATXN3_ATX3	chr15	82803755	0.900016	0.008755	35366	ATXN3;ATX3	TRUE	reported	textfile	16825_20_ATXN3_ATX3	15	83472507	0.0116	1.594e-07	138086	GCST90027164	Amyotrophic lateral sclerosis	TRUE	reported	textfile	24.8878	2	1	TRUE
rs2379994	T	C	T	C	0.061	0.0012	NA	NA	FALSE	FALSE	FALSE	TIAL1_TIAR	chr15	82803755	0.88619	0.008384	35366	TIAL1;TIAR	TRUE	reported	textfile	19131_184_TIAL1_TIAR	15	83472507	0.0116	1.594e-07	138086	GCST90027164	Amyotrophic lateral sclerosis	TRUE	reported	textfile	24.8878	2	1	TRUE
rs2379994	T	C	T	C	0.061	0.0013	NA	NA	FALSE	FALSE	FALSE	HSP90B1_Endoplasmin	chr15	82803755	0.871652	0.008047	35366	HSP90B1;Endoplasmin	TRUE	reported	textfile	6393_63_HSP90B1_Endoplasmin	15	83472507	0.0116	1.594e-07	138086	GCST90027164	Amyotrophic lateral sclerosis	TRUE	reported	textfile	24.8878	2	1	TRUE
rs2379994	T	C	T	C	0.061	0.0015	NA	NA	FALSE	FALSE	FALSE	ATF6B_ATF6B	chr15	82803755	0.865646	0.008866	35357	ATF6B;ATF6B	TRUE	reported	textfile	11387_3_ATF6B_ATF6B	15	83472507	0.0116	1.594e-07	138086	GCST90027164	Amyotrophic lateral sclerosis	TRUE	reported	textfile	24.8878	2	1	TRUE
rs2379994	T	C	T	C	0.061	0.0018	NA	NA	FALSE	FALSE	FALSE	LRRK2_LRRK2	chr15	82803755	0.836438	0.008719	35357	LRRK2;LRRK2	TRUE	reported	textfile	10990_21_LRRK2_LRRK2	15	83472507	0.0116	1.594e-07	138086	GCST90027164	Amyotrophic lateral sclerosis	TRUE	reported	textfile	24.8878	2	1	TRUE
rs2379994	T	C	T	C	0.061	0.0024	NA	NA	FALSE	FALSE	FALSE	G3BP2_G3BP2	chr15	82803755	0.782004	0.008673	35366	G3BP2;G3BP2	TRUE	reported	textfile	9831_12_G3BP2_G3BP2	15	83472507	0.0116	1.594e-07	138086	GCST90027164	Amyotrophic lateral sclerosis	TRUE	reported	textfile	24.8878	2	1	TRUE
rs2379994	T	C	T	C	0.061	0.0026	NA	NA	FALSE	FALSE	FALSE	PTK2B_FAK2	chr15	82803755	0.762653	0.008609	35357	PTK2B;FAK2	TRUE	reported	textfile	11395_5_PTK2B_FAK2	15	83472507	0.0116	1.594e-07	138086	GCST90027164	Amyotrophic lateral sclerosis	TRUE	reported	textfile	24.8878	2	1	TRUE
rs2379994	T	C	T	C	0.061	0.0028	NA	NA	FALSE	FALSE	FALSE	HSP90AB1_HSP_90b	chr15	82803755	0.751708	0.00885	35366	HSP90AB1;HSP_90b	TRUE	reported	textfile	5467_15_HSP90AB1_HSP_90b	15	83472507	0.0116	1.594e-07	138086	GCST90027164	Amyotrophic lateral sclerosis	TRUE	reported	textfile	24.8878	2	1	TRUE
rs2379994	T	C	T	C	0.061	0.0036	NA	NA	FALSE	FALSE	FALSE	CAPN2_CAN2	chr15	82803755	0.692783	0.009112	35366	CAPN2;CAN2	TRUE	reported	textfile	14684_17_CAPN2_CAN2	15	83472507	0.0116	1.594e-07	138086	GCST90027164	Amyotrophic lateral sclerosis	TRUE	reported	textfile	24.8878	2	1	TRUE
rs2379994	T	C	T	C	0.061	0.0044	NA	NA	FALSE	FALSE	FALSE	MB_Myoglobin	chr15	82803755	0.620925	0.008897	35366	MB;Myoglobin	TRUE	reported	textfile	3042_7_MB_Myoglobin	15	83472507	0.0116	1.594e-07	138086	GCST90027164	Amyotrophic lateral sclerosis	TRUE	reported	textfile	24.8878	2	1	TRUE
rs2379994	T	C	T	C	0.061	0.0045	NA	NA	FALSE	FALSE	FALSE	GCK_HXK4	chr15	82803755	0.60867	0.00879	35357	GCK;HXK4	TRUE	reported	textfile	12960_9_GCK_HXK4	15	83472507	0.0116	1.594e-07	138086	GCST90027164	Amyotrophic lateral sclerosis	TRUE	reported	textfile	24.8878	2	1	TRUE
rs2379994	T	C	T	C	0.061	0.0048	NA	NA	FALSE	FALSE	FALSE	NCF2_NCF_2	chr15	82803755	0.576926	0.008604	35354	NCF2;NCF_2	TRUE	reported	textfile	10047_12_NCF2_NCF_2	15	83472507	0.0116	1.594e-07	138086	GCST90027164	Amyotrophic lateral sclerosis	TRUE	reported	textfile	24.8878	2	1	TRUE
rs2379994	T	C	T	C	0.061	0.005	NA	NA	FALSE	FALSE	FALSE	CRAT_CACP	chr15	82803755	0.564931	0.008688	35357	CRAT;CACP	TRUE	reported	textfile	12637_7_CRAT_CACP	15	83472507	0.0116	1.594e-07	138086	GCST90027164	Amyotrophic lateral sclerosis	TRUE	reported	textfile	24.8878	2	1	TRUE
rs2379994	T	C	T	C	0.061	0.0051	NA	NA	FALSE	FALSE	FALSE	NR1H2_NR1H2	chr15	82803755	0.55826	0.008712	35366	NR1H2;NR1H2	TRUE	reported	textfile	9016_12_NR1H2_NR1H2	15	83472507	0.0116	1.594e-07	138086	GCST90027164	Amyotrophic lateral sclerosis	TRUE	reported	textfile	24.8878	2	1	TRUE
rs2379994	T	C	T	C	0.061	0.0054	NA	NA	FALSE	FALSE	FALSE	IGF1R_IGF_I_sR	chr15	82803755	0.551131	0.009059	35366	IGF1R;IGF_I_sR	TRUE	reported	textfile	4232_19_IGF1R_IGF_I_sR	15	83472507	0.0116	1.594e-07	138086	GCST90027164	Amyotrophic lateral sclerosis	TRUE	reported	textfile	24.8878	2	1	TRUE
rs2379994	T	C	T	C	0.061	0.0055	NA	NA	FALSE	FALSE	FALSE	LYN_LYN	chr15	82803755	0.520858	0.008567	35366	LYN;LYN	TRUE	reported	textfile	3453_87_LYN_LYN	15	83472507	0.0116	1.594e-07	138086	GCST90027164	Amyotrophic lateral sclerosis	TRUE	reported	textfile	24.8878	2	1	TRUE
rs2379994	T	C	T	C	0.061	0.0058	NA	NA	FALSE	FALSE	FALSE	VWF_vWF	chr15	82803755	0.501679	0.008633	35366	VWF;vWF	TRUE	reported	textfile	3050_7_VWF_vWF	15	83472507	0.0116	1.594e-07	138086	GCST90027164	Amyotrophic lateral sclerosis	TRUE	reported	textfile	24.8878	2	1	TRUE
rs2379994	T	C	T	C	0.061	0.0069	NA	NA	FALSE	FALSE	FALSE	MDH2_Malate_dehydrogenase_2	chr15	82803755	0.425092	0.008651	35366	MDH2;Malate_dehydrogenase_2	TRUE	reported	textfile	15534_26_MDH2_Malate_dehydrogenase_2	15	83472507	0.0116	1.594e-07	138086	GCST90027164	Amyotrophic lateral sclerosis	TRUE	reported	textfile	24.8878	2	1	TRUE
rs2379994	T	C	T	C	0.061	0.0109	NA	NA	FALSE	FALSE	FALSE	KL_KLOTHO	chr15	82803755	0.233206	0.009143	35366	KL;KLOTHO	TRUE	reported	textfile	15384_15_KL_KLOTHO	15	83472507	0.0116	1.594e-07	138086	GCST90027164	Amyotrophic lateral sclerosis	TRUE	reported	textfile	24.8878	2	1	TRUE
rs2379994	T	C	T	C	0.061	0.0113	NA	NA	FALSE	FALSE	FALSE	RPS3_RS3	chr15	82803755	0.195585	0.008731	35366	RPS3;RS3	TRUE	reported	textfile	5026_66_RPS3_RS3	15	83472507	0.0116	1.594e-07	138086	GCST90027164	Amyotrophic lateral sclerosis	TRUE	reported	textfile	24.8878	2	1	TRUE
rs2379994	T	C	T	C	0.061	0.0138	NA	NA	FALSE	FALSE	FALSE	YBX1_NSEP1	chr15	82803755	0.117414	0.008814	35366	YBX1;NSEP1	TRUE	reported	textfile	9751_72_YBX1_NSEP1	15	83472507	0.0116	1.594e-07	138086	GCST90027164	Amyotrophic lateral sclerosis	TRUE	reported	textfile	24.8878	2	1	TRUE
rs2379994	T	C	T	C	0.061	0.0171	NA	NA	FALSE	FALSE	FALSE	F3_TF	chr15	82803755	0.049086	0.00869	35366	F3;TF	TRUE	reported	textfile	4931_59_F3_TF	15	83472507	0.0116	1.594e-07	138086	GCST90027164	Amyotrophic lateral sclerosis	TRUE	reported	textfile	24.8878	2	1	TRUE
rs2453555	A	G	A	G	0.1736	-0.0135	NA	NA	FALSE	FALSE	FALSE	KL_KLOTHO	chr9	27563870	0.195235	0.010423	35362	KL;KLOTHO	TRUE	reported	textfile	15384_15_KL_KLOTHO	9	27563868	0.0127	9.979e-43	138086	GCST90027164	Amyotrophic lateral sclerosis	TRUE	reported	textfile	168.165	2	1	TRUE
rs2453555	A	G	A	G	0.1736	-0.0065	NA	NA	FALSE	FALSE	FALSE	ATF6B_ATF6B	chr9	27563870	0.525694	0.010243	35353	ATF6B;ATF6B	TRUE	reported	textfile	11387_3_ATF6B_ATF6B	9	27563868	0.0127	9.979e-43	138086	GCST90027164	Amyotrophic lateral sclerosis	TRUE	reported	textfile	168.165	2	1	TRUE
rs2453555	A	G	A	G	0.1736	-0.0039	NA	NA	FALSE	FALSE	FALSE	IGF1R_IGF_I_sR	chr9	27563870	0.705421	0.010317	35362	IGF1R;IGF_I_sR	TRUE	reported	textfile	4232_19_IGF1R_IGF_I_sR	9	27563868	0.0127	9.979e-43	138086	GCST90027164	Amyotrophic lateral sclerosis	TRUE	reported	textfile	168.165	2	1	TRUE
rs2453555	A	G	A	G	0.1736	-0.0022	NA	NA	FALSE	FALSE	FALSE	CDH5_Cadherin_5	chr9	27563870	0.833112	0.010441	35362	CDH5;Cadherin_5	TRUE	reported	textfile	2819_23_CDH5_Cadherin_5	9	27563868	0.0127	9.979e-43	138086	GCST90027164	Amyotrophic lateral sclerosis	TRUE	reported	textfile	168.165	2	1	TRUE
rs2453555	A	G	A	G	0.1736	0.0011	NA	NA	FALSE	FALSE	FALSE	PGD_6_Phosphogluconate_dehydrogenase	chr9	27563870	0.912521	0.010013	35362	PGD;6_Phosphogluconate_dehydrogenase	TRUE	reported	textfile	4187_49_PGD_6_Phosphogluconate_dehydrogenase	9	27563868	0.0127	9.979e-43	138086	GCST90027164	Amyotrophic lateral sclerosis	TRUE	reported	textfile	168.165	2	1	TRUE
rs2453555	A	G	A	G	0.1736	0.0023	NA	NA	FALSE	FALSE	FALSE	ALDH2_ALDH_E2	chr9	27563870	0.819342	0.01007	35362	ALDH2;ALDH_E2	TRUE	reported	textfile	18381_16_ALDH2_ALDH_E2	9	27563868	0.0127	9.979e-43	138086	GCST90027164	Amyotrophic lateral sclerosis	TRUE	reported	textfile	168.165	2	1	TRUE
rs2453555	A	G	A	G	0.1736	0.003	NA	NA	FALSE	FALSE	FALSE	SMAD4_SMAD4	chr9	27563870	0.766411	0.010099	35353	SMAD4;SMAD4	TRUE	reported	textfile	12022_12_SMAD4_SMAD4	9	27563868	0.0127	9.979e-43	138086	GCST90027164	Amyotrophic lateral sclerosis	TRUE	reported	textfile	168.165	2	1	TRUE
rs2453555	A	G	A	G	0.1736	0.0031	NA	NA	FALSE	FALSE	FALSE	NCF2_NCF_2	chr9	27563870	0.755441	0.009953	35350	NCF2;NCF_2	TRUE	reported	textfile	10047_12_NCF2_NCF_2	9	27563868	0.0127	9.979e-43	138086	GCST90027164	Amyotrophic lateral sclerosis	TRUE	reported	textfile	168.165	2	1	TRUE
rs2453555	A	G	A	G	0.1736	0.0033	NA	NA	FALSE	FALSE	FALSE	CDC42_Cdc42Hs	chr9	27563870	0.738097	0.009869	35362	CDC42;Cdc42Hs	TRUE	reported	textfile	9840_2_CDC42_Cdc42Hs	9	27563868	0.0127	9.979e-43	138086	GCST90027164	Amyotrophic lateral sclerosis	TRUE	reported	textfile	168.165	2	1	TRUE
rs2453555	A	G	A	G	0.1736	0.0039	NA	NA	FALSE	FALSE	FALSE	DNM2_DYN2	chr9	27563870	0.695193	0.009954	35353	DNM2;DYN2	TRUE	reported	textfile	11572_4_DNM2_DYN2	9	27563868	0.0127	9.979e-43	138086	GCST90027164	Amyotrophic lateral sclerosis	TRUE	reported	textfile	168.165	2	1	TRUE
rs2453555	A	G	A	G	0.1736	0.0048	NA	NA	FALSE	FALSE	FALSE	NR1H2_NR1H2	chr9	27563870	0.629559	0.009951	35362	NR1H2;NR1H2	TRUE	reported	textfile	9016_12_NR1H2_NR1H2	9	27563868	0.0127	9.979e-43	138086	GCST90027164	Amyotrophic lateral sclerosis	TRUE	reported	textfile	168.165	2	1	TRUE
rs2453555	A	G	A	G	0.1736	0.0049	NA	NA	FALSE	FALSE	FALSE	SMAD3_SMAD3	chr9	27563870	0.623981	0.009996	35350	SMAD3;SMAD3	TRUE	reported	textfile	10363_13_SMAD3_SMAD3	9	27563868	0.0127	9.979e-43	138086	GCST90027164	Amyotrophic lateral sclerosis	TRUE	reported	textfile	168.165	2	1	TRUE
rs2453555	A	G	A	G	0.1736	0.005	NA	NA	FALSE	FALSE	FALSE	PDK1_PDK1	chr9	27563870	0.609235	0.009782	35362	PDK1;PDK1	TRUE	reported	textfile	5227_60_PDK1_PDK1	9	27563868	0.0127	9.979e-43	138086	GCST90027164	Amyotrophic lateral sclerosis	TRUE	reported	textfile	168.165	2	1	TRUE
rs2453555	A	G	A	G	0.1736	0.0071	NA	NA	FALSE	FALSE	FALSE	LCAT_LCAT	chr9	27563870	0.475277	0.009945	35362	LCAT;LCAT	TRUE	reported	textfile	15413_3_LCAT_LCAT	9	27563868	0.0127	9.979e-43	138086	GCST90027164	Amyotrophic lateral sclerosis	TRUE	reported	textfile	168.165	2	1	TRUE
rs2453555	A	G	A	G	0.1736	0.0082	NA	NA	FALSE	FALSE	FALSE	AKT1_PKB	chr9	27563870	0.417655	0.010117	35362	AKT1;PKB	TRUE	reported	textfile	15627_83_AKT1_PKB	9	27563868	0.0127	9.979e-43	138086	GCST90027164	Amyotrophic lateral sclerosis	TRUE	reported	textfile	168.165	2	1	TRUE
rs2453555	A	G	A	G	0.1736	0.0082	NA	NA	FALSE	FALSE	FALSE	HSP90AB1_HSP_90b	chr9	27563870	0.41259	0.010008	35362	HSP90AB1;HSP_90b	TRUE	reported	textfile	5467_15_HSP90AB1_HSP_90b	9	27563868	0.0127	9.979e-43	138086	GCST90027164	Amyotrophic lateral sclerosis	TRUE	reported	textfile	168.165	2	1	TRUE
rs2453555	A	G	A	G	0.1736	0.0095	NA	NA	FALSE	FALSE	FALSE	HSP90B1_Endoplasmin	chr9	27563870	0.311136	0.00938	35362	HSP90B1;Endoplasmin	TRUE	reported	textfile	6393_63_HSP90B1_Endoplasmin	9	27563868	0.0127	9.979e-43	138086	GCST90027164	Amyotrophic lateral sclerosis	TRUE	reported	textfile	168.165	2	1	TRUE
rs2453555	A	G	A	G	0.1736	0.0096	NA	NA	FALSE	FALSE	FALSE	PTK2B_FAK2	chr9	27563870	0.330396	0.009863	35353	PTK2B;FAK2	TRUE	reported	textfile	11395_5_PTK2B_FAK2	9	27563868	0.0127	9.979e-43	138086	GCST90027164	Amyotrophic lateral sclerosis	TRUE	reported	textfile	168.165	2	1	TRUE
rs2453555	A	G	A	G	0.1736	0.0097	NA	NA	FALSE	FALSE	FALSE	ATXN3_ATX3	chr9	27563870	0.326771	0.009892	35362	ATXN3;ATX3	TRUE	reported	textfile	16825_20_ATXN3_ATX3	9	27563868	0.0127	9.979e-43	138086	GCST90027164	Amyotrophic lateral sclerosis	TRUE	reported	textfile	168.165	2	1	TRUE
rs2453555	A	G	A	G	0.1736	0.0097	NA	NA	FALSE	FALSE	FALSE	HDAC2_HDAC2	chr9	27563870	0.334792	0.010057	35362	HDAC2;HDAC2	TRUE	reported	textfile	18897_31_HDAC2_HDAC2	9	27563868	0.0127	9.979e-43	138086	GCST90027164	Amyotrophic lateral sclerosis	TRUE	reported	textfile	168.165	2	1	TRUE
rs2453555	A	G	A	G	0.1736	0.0099	NA	NA	FALSE	FALSE	FALSE	GCK_HXK4	chr9	27563870	0.3186	0.009926	35353	GCK;HXK4	TRUE	reported	textfile	12960_9_GCK_HXK4	9	27563868	0.0127	9.979e-43	138086	GCST90027164	Amyotrophic lateral sclerosis	TRUE	reported	textfile	168.165	2	1	TRUE
rs2453555	A	G	A	G	0.1736	0.01	NA	NA	FALSE	FALSE	FALSE	UGT1A1_UGT_1A1	chr9	27563870	0.310603	0.009862	35362	UGT1A1;UGT_1A1	TRUE	reported	textfile	17702_53_UGT1A1_UGT_1A1	9	27563868	0.0127	9.979e-43	138086	GCST90027164	Amyotrophic lateral sclerosis	TRUE	reported	textfile	168.165	2	1	TRUE
rs2453555	A	G	A	G	0.1736	0.0101	NA	NA	FALSE	FALSE	FALSE	MAPK12_MK12	chr9	27563870	0.311161	0.009972	35362	MAPK12;MK12	TRUE	reported	textfile	5005_4_MAPK12_MK12	9	27563868	0.0127	9.979e-43	138086	GCST90027164	Amyotrophic lateral sclerosis	TRUE	reported	textfile	168.165	2	1	TRUE
rs2453555	A	G	A	G	0.1736	0.0102	NA	NA	FALSE	FALSE	FALSE	MB_Myoglobin	chr9	27563870	0.309187	0.01003	35362	MB;Myoglobin	TRUE	reported	textfile	3042_7_MB_Myoglobin	9	27563868	0.0127	9.979e-43	138086	GCST90027164	Amyotrophic lateral sclerosis	TRUE	reported	textfile	168.165	2	1	TRUE
rs2453555	A	G	A	G	0.1736	0.0103	NA	NA	FALSE	FALSE	FALSE	YBX1_NSEP1	chr9	27563870	0.301301	0.009965	35362	YBX1;NSEP1	TRUE	reported	textfile	9751_72_YBX1_NSEP1	9	27563868	0.0127	9.979e-43	138086	GCST90027164	Amyotrophic lateral sclerosis	TRUE	reported	textfile	168.165	2	1	TRUE
rs2453555	A	G	A	G	0.1736	0.0109	NA	NA	FALSE	FALSE	FALSE	SERPINA1_a1_Antitrypsin	chr9	27563870	0.278794	0.010064	35362	SERPINA1;a1_Antitrypsin	TRUE	reported	textfile	3580_25_SERPINA1_a1_Antitrypsin	9	27563868	0.0127	9.979e-43	138086	GCST90027164	Amyotrophic lateral sclerosis	TRUE	reported	textfile	168.165	2	1	TRUE
rs2453555	A	G	A	G	0.1736	0.0112	NA	NA	FALSE	FALSE	FALSE	TIAL1_TIAR	chr9	27563870	0.256688	0.009874	35362	TIAL1;TIAR	TRUE	reported	textfile	19131_184_TIAL1_TIAR	9	27563868	0.0127	9.979e-43	138086	GCST90027164	Amyotrophic lateral sclerosis	TRUE	reported	textfile	168.165	2	1	TRUE
rs2453555	A	G	A	G	0.1736	0.0113	NA	NA	FALSE	FALSE	FALSE	MDH2_Malate_dehydrogenase_2	chr9	27563870	0.248792	0.009798	35362	MDH2;Malate_dehydrogenase_2	TRUE	reported	textfile	15534_26_MDH2_Malate_dehydrogenase_2	9	27563868	0.0127	9.979e-43	138086	GCST90027164	Amyotrophic lateral sclerosis	TRUE	reported	textfile	168.165	2	1	TRUE
rs2453555	A	G	A	G	0.1736	0.0115	NA	NA	FALSE	FALSE	FALSE	CRAT_CACP	chr9	27563870	0.24603	0.009913	35353	CRAT;CACP	TRUE	reported	textfile	12637_7_CRAT_CACP	9	27563868	0.0127	9.979e-43	138086	GCST90027164	Amyotrophic lateral sclerosis	TRUE	reported	textfile	168.165	2	1	TRUE
rs2453555	A	G	A	G	0.1736	0.0118	NA	NA	FALSE	FALSE	FALSE	LRRK2_LRRK2	chr9	27563870	0.235827	0.009954	35353	LRRK2;LRRK2	TRUE	reported	textfile	10990_21_LRRK2_LRRK2	9	27563868	0.0127	9.979e-43	138086	GCST90027164	Amyotrophic lateral sclerosis	TRUE	reported	textfile	168.165	2	1	TRUE
rs2453555	A	G	A	G	0.1736	0.0121	NA	NA	FALSE	FALSE	FALSE	RPS3_RS3	chr9	27563870	0.219001	0.009844	35362	RPS3;RS3	TRUE	reported	textfile	5026_66_RPS3_RS3	9	27563868	0.0127	9.979e-43	138086	GCST90027164	Amyotrophic lateral sclerosis	TRUE	reported	textfile	168.165	2	1	TRUE
rs2453555	A	G	A	G	0.1736	0.0125	NA	NA	FALSE	FALSE	FALSE	G3BP2_G3BP2	chr9	27563870	0.207958	0.009927	35362	G3BP2;G3BP2	TRUE	reported	textfile	9831_12_G3BP2_G3BP2	9	27563868	0.0127	9.979e-43	138086	GCST90027164	Amyotrophic lateral sclerosis	TRUE	reported	textfile	168.165	2	1	TRUE
rs2453555	A	G	A	G	0.1736	0.0138	NA	NA	FALSE	FALSE	FALSE	SHC1_SHC1	chr9	27563870	0.165739	0.009957	35362	SHC1;SHC1	TRUE	reported	textfile	5272_55_SHC1_SHC1	9	27563868	0.0127	9.979e-43	138086	GCST90027164	Amyotrophic lateral sclerosis	TRUE	reported	textfile	168.165	2	1	TRUE
rs2453555	A	G	A	G	0.1736	0.0142	NA	NA	FALSE	FALSE	FALSE	CAPN2_CAN2	chr9	27563870	0.169142	0.010328	35362	CAPN2;CAN2	TRUE	reported	textfile	14684_17_CAPN2_CAN2	9	27563868	0.0127	9.979e-43	138086	GCST90027164	Amyotrophic lateral sclerosis	TRUE	reported	textfile	168.165	2	1	TRUE
rs2453555	A	G	A	G	0.1736	0.0142	NA	NA	FALSE	FALSE	FALSE	LYN_LYN	chr9	27563870	0.149039	0.009841	35362	LYN;LYN	TRUE	reported	textfile	3453_87_LYN_LYN	9	27563868	0.0127	9.979e-43	138086	GCST90027164	Amyotrophic lateral sclerosis	TRUE	reported	textfile	168.165	2	1	TRUE
rs2453555	A	G	A	G	0.1736	0.0143	NA	NA	FALSE	FALSE	FALSE	F3_TF	chr9	27563870	0.147471	0.009872	35362	F3;TF	TRUE	reported	textfile	4931_59_F3_TF	9	27563868	0.0127	9.979e-43	138086	GCST90027164	Amyotrophic lateral sclerosis	TRUE	reported	textfile	168.165	2	1	TRUE
rs2453555	A	G	A	G	0.1736	0.0152	NA	NA	FALSE	FALSE	FALSE	HLA_DQA2_DQA2	chr9	27563870	0.120841	0.009799	35362	HLA;DQA2_DQA2	TRUE	reported	textfile	7757_5_HLA_DQA2_DQA2	9	27563868	0.0127	9.979e-43	138086	GCST90027164	Amyotrophic lateral sclerosis	TRUE	reported	textfile	168.165	2	1	TRUE
rs2453555	A	G	A	G	0.1736	0.0192	NA	NA	FALSE	FALSE	FALSE	VWF_vWF	chr9	27563870	0.05343	0.009941	35362	VWF;vWF	TRUE	reported	textfile	3050_7_VWF_vWF	9	27563868	0.0127	9.979e-43	138086	GCST90027164	Amyotrophic lateral sclerosis	TRUE	reported	textfile	168.165	2	1	TRUE
rs2985994	T	C	T	C	-0.0661	-0.0194	NA	NA	FALSE	FALSE	FALSE	MB_Myoglobin	chr13	45539849	0.036812	0.009292	35359	MB;Myoglobin	TRUE	reported	textfile	3042_7_MB_Myoglobin	13	46113984	0.0127	1.871e-07	138086	GCST90027164	Amyotrophic lateral sclerosis	TRUE	reported	textfile	24.3802	2	1	TRUE
rs2985994	T	C	T	C	-0.0661	-0.0082	NA	NA	FALSE	FALSE	FALSE	MAPK12_MK12	chr13	45539849	0.371506	0.009176	35359	MAPK12;MK12	TRUE	reported	textfile	5005_4_MAPK12_MK12	13	46113984	0.0127	1.871e-07	138086	GCST90027164	Amyotrophic lateral sclerosis	TRUE	reported	textfile	24.3802	2	1	TRUE
rs2985994	T	C	T	C	-0.0661	-0.0066	NA	NA	FALSE	FALSE	FALSE	ATF6B_ATF6B	chr13	45539849	0.481171	0.009369	35350	ATF6B;ATF6B	TRUE	reported	textfile	11387_3_ATF6B_ATF6B	13	46113984	0.0127	1.871e-07	138086	GCST90027164	Amyotrophic lateral sclerosis	TRUE	reported	textfile	24.3802	2	1	TRUE
rs2985994	T	C	T	C	-0.0661	-0.002	NA	NA	FALSE	FALSE	FALSE	CRAT_CACP	chr13	45539849	0.824838	0.009036	35350	CRAT;CACP	TRUE	reported	textfile	12637_7_CRAT_CACP	13	46113984	0.0127	1.871e-07	138086	GCST90027164	Amyotrophic lateral sclerosis	TRUE	reported	textfile	24.3802	2	1	TRUE
rs2985994	T	C	T	C	-0.0661	-0.0008	NA	NA	FALSE	FALSE	FALSE	UGT1A1_UGT_1A1	chr13	45539849	0.930155	0.009127	35359	UGT1A1;UGT_1A1	TRUE	reported	textfile	17702_53_UGT1A1_UGT_1A1	13	46113984	0.0127	1.871e-07	138086	GCST90027164	Amyotrophic lateral sclerosis	TRUE	reported	textfile	24.3802	2	1	TRUE
rs2985994	T	C	T	C	-0.0661	-0.0004	NA	NA	FALSE	FALSE	FALSE	VWF_vWF	chr13	45539849	0.96701	0.009672	35359	VWF;vWF	TRUE	reported	textfile	3050_7_VWF_vWF	13	46113984	0.0127	1.871e-07	138086	GCST90027164	Amyotrophic lateral sclerosis	TRUE	reported	textfile	24.3802	2	1	TRUE
rs2985994	T	C	T	C	-0.0661	0.0002	NA	NA	FALSE	FALSE	FALSE	F3_TF	chr13	45539849	0.983763	0.009827	35359	F3;TF	TRUE	reported	textfile	4931_59_F3_TF	13	46113984	0.0127	1.871e-07	138086	GCST90027164	Amyotrophic lateral sclerosis	TRUE	reported	textfile	24.3802	2	1	TRUE
rs2985994	T	C	T	C	-0.0661	0.0003	NA	NA	FALSE	FALSE	FALSE	TIAL1_TIAR	chr13	45539849	0.970415	0.008089	35359	TIAL1;TIAR	TRUE	reported	textfile	19131_184_TIAL1_TIAR	13	46113984	0.0127	1.871e-07	138086	GCST90027164	Amyotrophic lateral sclerosis	TRUE	reported	textfile	24.3802	2	1	TRUE
rs2985994	T	C	T	C	-0.0661	0.0008	NA	NA	FALSE	FALSE	FALSE	AKT1_PKB	chr13	45539849	0.934316	0.009707	35359	AKT1;PKB	TRUE	reported	textfile	15627_83_AKT1_PKB	13	46113984	0.0127	1.871e-07	138086	GCST90027164	Amyotrophic lateral sclerosis	TRUE	reported	textfile	24.3802	2	1	TRUE
rs2985994	T	C	T	C	-0.0661	0.0008	NA	NA	FALSE	FALSE	FALSE	RPS3_RS3	chr13	45539849	0.933157	0.009538	35359	RPS3;RS3	TRUE	reported	textfile	5026_66_RPS3_RS3	13	46113984	0.0127	1.871e-07	138086	GCST90027164	Amyotrophic lateral sclerosis	TRUE	reported	textfile	24.3802	2	1	TRUE
rs2985994	T	C	T	C	-0.0661	0.0009	NA	NA	FALSE	FALSE	FALSE	SMAD4_SMAD4	chr13	45539849	0.920942	0.009068	35350	SMAD4;SMAD4	TRUE	reported	textfile	12022_12_SMAD4_SMAD4	13	46113984	0.0127	1.871e-07	138086	GCST90027164	Amyotrophic lateral sclerosis	TRUE	reported	textfile	24.3802	2	1	TRUE
rs2985994	T	C	T	C	-0.0661	0.001	NA	NA	FALSE	FALSE	FALSE	SHC1_SHC1	chr13	45539849	0.913839	0.009242	35359	SHC1;SHC1	TRUE	reported	textfile	5272_55_SHC1_SHC1	13	46113984	0.0127	1.871e-07	138086	GCST90027164	Amyotrophic lateral sclerosis	TRUE	reported	textfile	24.3802	2	1	TRUE
rs2985994	T	C	T	C	-0.0661	0.0011	NA	NA	FALSE	FALSE	FALSE	HSP90AB1_HSP_90b	chr13	45539849	0.904619	0.00918	35359	HSP90AB1;HSP_90b	TRUE	reported	textfile	5467_15_HSP90AB1_HSP_90b	13	46113984	0.0127	1.871e-07	138086	GCST90027164	Amyotrophic lateral sclerosis	TRUE	reported	textfile	24.3802	2	1	TRUE
rs2985994	T	C	T	C	-0.0661	0.0012	NA	NA	FALSE	FALSE	FALSE	KL_KLOTHO	chr13	45539849	0.897499	0.009315	35359	KL;KLOTHO	TRUE	reported	textfile	15384_15_KL_KLOTHO	13	46113984	0.0127	1.871e-07	138086	GCST90027164	Amyotrophic lateral sclerosis	TRUE	reported	textfile	24.3802	2	1	TRUE
rs2985994	T	C	T	C	-0.0661	0.0017	NA	NA	FALSE	FALSE	FALSE	ALDH2_ALDH_E2	chr13	45539849	0.85346	0.009204	35359	ALDH2;ALDH_E2	TRUE	reported	textfile	18381_16_ALDH2_ALDH_E2	13	46113984	0.0127	1.871e-07	138086	GCST90027164	Amyotrophic lateral sclerosis	TRUE	reported	textfile	24.3802	2	1	TRUE
rs2985994	T	C	T	C	-0.0661	0.0017	NA	NA	FALSE	FALSE	FALSE	HSP90B1_Endoplasmin	chr13	45539849	0.839288	0.008382	35359	HSP90B1;Endoplasmin	TRUE	reported	textfile	6393_63_HSP90B1_Endoplasmin	13	46113984	0.0127	1.871e-07	138086	GCST90027164	Amyotrophic lateral sclerosis	TRUE	reported	textfile	24.3802	2	1	TRUE
rs2985994	T	C	T	C	-0.0661	0.0018	NA	NA	FALSE	FALSE	FALSE	G3BP2_G3BP2	chr13	45539849	0.844461	0.009175	35359	G3BP2;G3BP2	TRUE	reported	textfile	9831_12_G3BP2_G3BP2	13	46113984	0.0127	1.871e-07	138086	GCST90027164	Amyotrophic lateral sclerosis	TRUE	reported	textfile	24.3802	2	1	TRUE
rs2985994	T	C	T	C	-0.0661	0.0021	NA	NA	FALSE	FALSE	FALSE	CDH5_Cadherin_5	chr13	45539849	0.817346	0.009092	35359	CDH5;Cadherin_5	TRUE	reported	textfile	2819_23_CDH5_Cadherin_5	13	46113984	0.0127	1.871e-07	138086	GCST90027164	Amyotrophic lateral sclerosis	TRUE	reported	textfile	24.3802	2	1	TRUE
rs2985994	T	C	T	C	-0.0661	0.0032	NA	NA	FALSE	FALSE	FALSE	MDH2_Malate_dehydrogenase_2	chr13	45539849	0.726149	0.009136	35359	MDH2;Malate_dehydrogenase_2	TRUE	reported	textfile	15534_26_MDH2_Malate_dehydrogenase_2	13	46113984	0.0127	1.871e-07	138086	GCST90027164	Amyotrophic lateral sclerosis	TRUE	reported	textfile	24.3802	2	1	TRUE
rs2985994	T	C	T	C	-0.0661	0.0033	NA	NA	FALSE	FALSE	FALSE	SERPINA1_a1_Antitrypsin	chr13	45539849	0.723337	0.009322	35359	SERPINA1;a1_Antitrypsin	TRUE	reported	textfile	3580_25_SERPINA1_a1_Antitrypsin	13	46113984	0.0127	1.871e-07	138086	GCST90027164	Amyotrophic lateral sclerosis	TRUE	reported	textfile	24.3802	2	1	TRUE
rs2985994	T	C	T	C	-0.0661	0.0035	NA	NA	FALSE	FALSE	FALSE	CDC42_Cdc42Hs	chr13	45539849	0.70233	0.009158	35359	CDC42;Cdc42Hs	TRUE	reported	textfile	9840_2_CDC42_Cdc42Hs	13	46113984	0.0127	1.871e-07	138086	GCST90027164	Amyotrophic lateral sclerosis	TRUE	reported	textfile	24.3802	2	1	TRUE
rs2985994	T	C	T	C	-0.0661	0.004	NA	NA	FALSE	FALSE	FALSE	SMAD3_SMAD3	chr13	45539849	0.663651	0.009198	35347	SMAD3;SMAD3	TRUE	reported	textfile	10363_13_SMAD3_SMAD3	13	46113984	0.0127	1.871e-07	138086	GCST90027164	Amyotrophic lateral sclerosis	TRUE	reported	textfile	24.3802	2	1	TRUE
rs2985994	T	C	T	C	-0.0661	0.0042	NA	NA	FALSE	FALSE	FALSE	DNM2_DYN2	chr13	45539849	0.64453	0.009103	35350	DNM2;DYN2	TRUE	reported	textfile	11572_4_DNM2_DYN2	13	46113984	0.0127	1.871e-07	138086	GCST90027164	Amyotrophic lateral sclerosis	TRUE	reported	textfile	24.3802	2	1	TRUE
rs2985994	T	C	T	C	-0.0661	0.0047	NA	NA	FALSE	FALSE	FALSE	YBX1_NSEP1	chr13	45539849	0.605919	0.00911	35359	YBX1;NSEP1	TRUE	reported	textfile	9751_72_YBX1_NSEP1	13	46113984	0.0127	1.871e-07	138086	GCST90027164	Amyotrophic lateral sclerosis	TRUE	reported	textfile	24.3802	2	1	TRUE
rs2985994	T	C	T	C	-0.0661	0.0048	NA	NA	FALSE	FALSE	FALSE	PTK2B_FAK2	chr13	45539849	0.59386	0.009001	35350	PTK2B;FAK2	TRUE	reported	textfile	11395_5_PTK2B_FAK2	13	46113984	0.0127	1.871e-07	138086	GCST90027164	Amyotrophic lateral sclerosis	TRUE	reported	textfile	24.3802	2	1	TRUE
rs2985994	T	C	T	C	-0.0661	0.0054	NA	NA	FALSE	FALSE	FALSE	PDK1_PDK1	chr13	45539849	0.551634	0.009071	35359	PDK1;PDK1	TRUE	reported	textfile	5227_60_PDK1_PDK1	13	46113984	0.0127	1.871e-07	138086	GCST90027164	Amyotrophic lateral sclerosis	TRUE	reported	textfile	24.3802	2	1	TRUE
rs2985994	T	C	T	C	-0.0661	0.0068	NA	NA	FALSE	FALSE	FALSE	LCAT_LCAT	chr13	45539849	0.457198	0.009146	35359	LCAT;LCAT	TRUE	reported	textfile	15413_3_LCAT_LCAT	13	46113984	0.0127	1.871e-07	138086	GCST90027164	Amyotrophic lateral sclerosis	TRUE	reported	textfile	24.3802	2	1	TRUE
rs2985994	T	C	T	C	-0.0661	0.0069	NA	NA	FALSE	FALSE	FALSE	NR1H2_NR1H2	chr13	45539849	0.456094	0.009258	35359	NR1H2;NR1H2	TRUE	reported	textfile	9016_12_NR1H2_NR1H2	13	46113984	0.0127	1.871e-07	138086	GCST90027164	Amyotrophic lateral sclerosis	TRUE	reported	textfile	24.3802	2	1	TRUE
rs2985994	T	C	T	C	-0.0661	0.0082	NA	NA	FALSE	FALSE	FALSE	ATXN3_ATX3	chr13	45539849	0.369305	0.009134	35359	ATXN3;ATX3	TRUE	reported	textfile	16825_20_ATXN3_ATX3	13	46113984	0.0127	1.871e-07	138086	GCST90027164	Amyotrophic lateral sclerosis	TRUE	reported	textfile	24.3802	2	1	TRUE
rs2985994	T	C	T	C	-0.0661	0.009	NA	NA	FALSE	FALSE	FALSE	GCK_HXK4	chr13	45539849	0.324252	0.00913	35350	GCK;HXK4	TRUE	reported	textfile	12960_9_GCK_HXK4	13	46113984	0.0127	1.871e-07	138086	GCST90027164	Amyotrophic lateral sclerosis	TRUE	reported	textfile	24.3802	2	1	TRUE
rs2985994	T	C	T	C	-0.0661	0.0095	NA	NA	FALSE	FALSE	FALSE	PGD_6_Phosphogluconate_dehydrogenase	chr13	45539849	0.306777	0.009295	35359	PGD;6_Phosphogluconate_dehydrogenase	TRUE	reported	textfile	4187_49_PGD_6_Phosphogluconate_dehydrogenase	13	46113984	0.0127	1.871e-07	138086	GCST90027164	Amyotrophic lateral sclerosis	TRUE	reported	textfile	24.3802	2	1	TRUE
rs2985994	T	C	T	C	-0.0661	0.0096	NA	NA	FALSE	FALSE	FALSE	IGF1R_IGF_I_sR	chr13	45539849	0.306633	0.00939	35359	IGF1R;IGF_I_sR	TRUE	reported	textfile	4232_19_IGF1R_IGF_I_sR	13	46113984	0.0127	1.871e-07	138086	GCST90027164	Amyotrophic lateral sclerosis	TRUE	reported	textfile	24.3802	2	1	TRUE
rs2985994	T	C	T	C	-0.0661	0.0098	NA	NA	FALSE	FALSE	FALSE	HDAC2_HDAC2	chr13	45539849	0.28992	0.00926	35359	HDAC2;HDAC2	TRUE	reported	textfile	18897_31_HDAC2_HDAC2	13	46113984	0.0127	1.871e-07	138086	GCST90027164	Amyotrophic lateral sclerosis	TRUE	reported	textfile	24.3802	2	1	TRUE
rs2985994	T	C	T	C	-0.0661	0.0098	NA	NA	FALSE	FALSE	FALSE	LRRK2_LRRK2	chr13	45539849	0.28318	0.009132	35350	LRRK2;LRRK2	TRUE	reported	textfile	10990_21_LRRK2_LRRK2	13	46113984	0.0127	1.871e-07	138086	GCST90027164	Amyotrophic lateral sclerosis	TRUE	reported	textfile	24.3802	2	1	TRUE
rs2985994	T	C	T	C	-0.0661	0.0101	NA	NA	FALSE	FALSE	FALSE	CAPN2_CAN2	chr13	45539849	0.28952	0.009536	35359	CAPN2;CAN2	TRUE	reported	textfile	14684_17_CAPN2_CAN2	13	46113984	0.0127	1.871e-07	138086	GCST90027164	Amyotrophic lateral sclerosis	TRUE	reported	textfile	24.3802	2	1	TRUE
rs2985994	T	C	T	C	-0.0661	0.0104	NA	NA	FALSE	FALSE	FALSE	NCF2_NCF_2	chr13	45539849	0.253043	0.009099	35347	NCF2;NCF_2	TRUE	reported	textfile	10047_12_NCF2_NCF_2	13	46113984	0.0127	1.871e-07	138086	GCST90027164	Amyotrophic lateral sclerosis	TRUE	reported	textfile	24.3802	2	1	TRUE
rs2985994	T	C	T	C	-0.0661	0.0106	NA	NA	FALSE	FALSE	FALSE	LYN_LYN	chr13	45539849	0.240293	0.009027	35359	LYN;LYN	TRUE	reported	textfile	3453_87_LYN_LYN	13	46113984	0.0127	1.871e-07	138086	GCST90027164	Amyotrophic lateral sclerosis	TRUE	reported	textfile	24.3802	2	1	TRUE
rs2985994	T	C	T	C	-0.0661	0.0158	NA	NA	FALSE	FALSE	FALSE	HLA_DQA2_DQA2	chr13	45539849	0.080675	0.009045	35359	HLA;DQA2_DQA2	TRUE	reported	textfile	7757_5_HLA_DQA2_DQA2	13	46113984	0.0127	1.871e-07	138086	GCST90027164	Amyotrophic lateral sclerosis	TRUE	reported	textfile	24.3802	2	1	TRUE
rs34711187	T	C	AATG	GATG	-0.1077	-0.0203	NA	NA	TRUE	FALSE	FALSE	ATXN3_ATX3	chr3	47794399	0.153758	0.014232	35344	ATXN3;ATX3	TRUE	reported	textfile	16825_20_ATXN3_ATX3	3	47835889	0.0198	5.732e-08	138086	GCST90027164	Amyotrophic lateral sclerosis	TRUE	reported	textfile	26.6283	2	1	FALSE
rs34711187	T	C	AATG	GATG	-0.1077	-0.0202	NA	NA	TRUE	FALSE	FALSE	SMAD4_SMAD4	chr3	47794399	0.160059	0.014379	35335	SMAD4;SMAD4	TRUE	reported	textfile	12022_12_SMAD4_SMAD4	3	47835889	0.0198	5.732e-08	138086	GCST90027164	Amyotrophic lateral sclerosis	TRUE	reported	textfile	26.6283	2	1	FALSE
rs34711187	T	C	AATG	GATG	-0.1077	-0.0193	NA	NA	TRUE	FALSE	FALSE	KL_KLOTHO	chr3	47794399	0.194254	0.014868	35344	KL;KLOTHO	TRUE	reported	textfile	15384_15_KL_KLOTHO	3	47835889	0.0198	5.732e-08	138086	GCST90027164	Amyotrophic lateral sclerosis	TRUE	reported	textfile	26.6283	2	1	FALSE
rs34711187	T	C	AATG	GATG	-0.1077	-0.0188	NA	NA	TRUE	FALSE	FALSE	PTK2B_FAK2	chr3	47794399	0.18397	0.01415	35335	PTK2B;FAK2	TRUE	reported	textfile	11395_5_PTK2B_FAK2	3	47835889	0.0198	5.732e-08	138086	GCST90027164	Amyotrophic lateral sclerosis	TRUE	reported	textfile	26.6283	2	1	FALSE
rs34711187	T	C	AATG	GATG	-0.1077	-0.0175	NA	NA	TRUE	FALSE	FALSE	PGD_6_Phosphogluconate_dehydrogenase	chr3	47794399	0.226921	0.014483	35344	PGD;6_Phosphogluconate_dehydrogenase	TRUE	reported	textfile	4187_49_PGD_6_Phosphogluconate_dehydrogenase	3	47835889	0.0198	5.732e-08	138086	GCST90027164	Amyotrophic lateral sclerosis	TRUE	reported	textfile	26.6283	2	1	FALSE
rs34711187	T	C	AATG	GATG	-0.1077	-0.0174	NA	NA	TRUE	FALSE	FALSE	HDAC2_HDAC2	chr3	47794399	0.225365	0.014352	35344	HDAC2;HDAC2	TRUE	reported	textfile	18897_31_HDAC2_HDAC2	3	47835889	0.0198	5.732e-08	138086	GCST90027164	Amyotrophic lateral sclerosis	TRUE	reported	textfile	26.6283	2	1	FALSE
rs34711187	T	C	AATG	GATG	-0.1077	-0.0173	NA	NA	TRUE	FALSE	FALSE	SMAD3_SMAD3	chr3	47794399	0.22955	0.014398	35332	SMAD3;SMAD3	TRUE	reported	textfile	10363_13_SMAD3_SMAD3	3	47835889	0.0198	5.732e-08	138086	GCST90027164	Amyotrophic lateral sclerosis	TRUE	reported	textfile	26.6283	2	1	FALSE
rs34711187	T	C	AATG	GATG	-0.1077	-0.0161	NA	NA	TRUE	FALSE	FALSE	UGT1A1_UGT_1A1	chr3	47794399	0.253159	0.014089	35344	UGT1A1;UGT_1A1	TRUE	reported	textfile	17702_53_UGT1A1_UGT_1A1	3	47835889	0.0198	5.732e-08	138086	GCST90027164	Amyotrophic lateral sclerosis	TRUE	reported	textfile	26.6283	2	1	FALSE
rs34711187	T	C	AATG	GATG	-0.1077	-0.0128	NA	NA	TRUE	FALSE	FALSE	AKT1_PKB	chr3	47794399	0.376289	0.014467	35344	AKT1;PKB	TRUE	reported	textfile	15627_83_AKT1_PKB	3	47835889	0.0198	5.732e-08	138086	GCST90027164	Amyotrophic lateral sclerosis	TRUE	reported	textfile	26.6283	2	1	FALSE
rs34711187	T	C	AATG	GATG	-0.1077	-0.0098	NA	NA	TRUE	FALSE	FALSE	DNM2_DYN2	chr3	47794399	0.491142	0.014234	35335	DNM2;DYN2	TRUE	reported	textfile	11572_4_DNM2_DYN2	3	47835889	0.0198	5.732e-08	138086	GCST90027164	Amyotrophic lateral sclerosis	TRUE	reported	textfile	26.6283	2	1	FALSE
rs34711187	T	C	AATG	GATG	-0.1077	-0.0097	NA	NA	TRUE	FALSE	FALSE	CAPN2_CAN2	chr3	47794399	0.513789	0.014856	35344	CAPN2;CAN2	TRUE	reported	textfile	14684_17_CAPN2_CAN2	3	47835889	0.0198	5.732e-08	138086	GCST90027164	Amyotrophic lateral sclerosis	TRUE	reported	textfile	26.6283	2	1	FALSE
rs34711187	T	C	AATG	GATG	-0.1077	-0.0093	NA	NA	TRUE	FALSE	FALSE	SHC1_SHC1	chr3	47794399	0.514658	0.014273	35344	SHC1;SHC1	TRUE	reported	textfile	5272_55_SHC1_SHC1	3	47835889	0.0198	5.732e-08	138086	GCST90027164	Amyotrophic lateral sclerosis	TRUE	reported	textfile	26.6283	2	1	FALSE
rs34711187	T	C	AATG	GATG	-0.1077	-0.0084	NA	NA	TRUE	FALSE	FALSE	MAPK12_MK12	chr3	47794399	0.556393	0.014281	35344	MAPK12;MK12	TRUE	reported	textfile	5005_4_MAPK12_MK12	3	47835889	0.0198	5.732e-08	138086	GCST90027164	Amyotrophic lateral sclerosis	TRUE	reported	textfile	26.6283	2	1	FALSE
rs34711187	T	C	AATG	GATG	-0.1077	-0.0082	NA	NA	TRUE	FALSE	FALSE	CDC42_Cdc42Hs	chr3	47794399	0.56554	0.01427	35344	CDC42;Cdc42Hs	TRUE	reported	textfile	9840_2_CDC42_Cdc42Hs	3	47835889	0.0198	5.732e-08	138086	GCST90027164	Amyotrophic lateral sclerosis	TRUE	reported	textfile	26.6283	2	1	FALSE
rs34711187	T	C	AATG	GATG	-0.1077	-0.0068	NA	NA	TRUE	FALSE	FALSE	RPS3_RS3	chr3	47794399	0.63324	0.014251	35344	RPS3;RS3	TRUE	reported	textfile	5026_66_RPS3_RS3	3	47835889	0.0198	5.732e-08	138086	GCST90027164	Amyotrophic lateral sclerosis	TRUE	reported	textfile	26.6283	2	1	FALSE
rs34711187	T	C	AATG	GATG	-0.1077	-0.0064	NA	NA	TRUE	FALSE	FALSE	LYN_LYN	chr3	47794399	0.651698	0.014178	35344	LYN;LYN	TRUE	reported	textfile	3453_87_LYN_LYN	3	47835889	0.0198	5.732e-08	138086	GCST90027164	Amyotrophic lateral sclerosis	TRUE	reported	textfile	26.6283	2	1	FALSE
rs34711187	T	C	AATG	GATG	-0.1077	-0.0052	NA	NA	TRUE	FALSE	FALSE	ALDH2_ALDH_E2	chr3	47794399	0.715083	0.014245	35344	ALDH2;ALDH_E2	TRUE	reported	textfile	18381_16_ALDH2_ALDH_E2	3	47835889	0.0198	5.732e-08	138086	GCST90027164	Amyotrophic lateral sclerosis	TRUE	reported	textfile	26.6283	2	1	FALSE
rs34711187	T	C	AATG	GATG	-0.1077	-0.0043	NA	NA	TRUE	FALSE	FALSE	HSP90B1_Endoplasmin	chr3	47794399	0.750159	0.013504	35344	HSP90B1;Endoplasmin	TRUE	reported	textfile	6393_63_HSP90B1_Endoplasmin	3	47835889	0.0198	5.732e-08	138086	GCST90027164	Amyotrophic lateral sclerosis	TRUE	reported	textfile	26.6283	2	1	FALSE
rs34711187	T	C	AATG	GATG	-0.1077	-0.0035	NA	NA	TRUE	FALSE	FALSE	YBX1_NSEP1	chr3	47794399	0.807464	0.014362	35344	YBX1;NSEP1	TRUE	reported	textfile	9751_72_YBX1_NSEP1	3	47835889	0.0198	5.732e-08	138086	GCST90027164	Amyotrophic lateral sclerosis	TRUE	reported	textfile	26.6283	2	1	FALSE
rs34711187	T	C	AATG	GATG	-0.1077	-0.0033	NA	NA	TRUE	FALSE	FALSE	LCAT_LCAT	chr3	47794399	0.81845	0.014377	35344	LCAT;LCAT	TRUE	reported	textfile	15413_3_LCAT_LCAT	3	47835889	0.0198	5.732e-08	138086	GCST90027164	Amyotrophic lateral sclerosis	TRUE	reported	textfile	26.6283	2	1	FALSE
rs34711187	T	C	AATG	GATG	-0.1077	-0.0016	NA	NA	TRUE	FALSE	FALSE	TIAL1_TIAR	chr3	47794399	0.911422	0.014383	35344	TIAL1;TIAR	TRUE	reported	textfile	19131_184_TIAL1_TIAR	3	47835889	0.0198	5.732e-08	138086	GCST90027164	Amyotrophic lateral sclerosis	TRUE	reported	textfile	26.6283	2	1	FALSE
rs34711187	T	C	AATG	GATG	-0.1077	0.0004	NA	NA	TRUE	FALSE	FALSE	G3BP2_G3BP2	chr3	47794399	0.975419	0.012982	35344	G3BP2;G3BP2	TRUE	reported	textfile	9831_12_G3BP2_G3BP2	3	47835889	0.0198	5.732e-08	138086	GCST90027164	Amyotrophic lateral sclerosis	TRUE	reported	textfile	26.6283	2	1	FALSE
rs34711187	T	C	AATG	GATG	-0.1077	0.0005	NA	NA	TRUE	FALSE	FALSE	HSP90AB1_HSP_90b	chr3	47794399	0.974258	0.015495	35344	HSP90AB1;HSP_90b	TRUE	reported	textfile	5467_15_HSP90AB1_HSP_90b	3	47835889	0.0198	5.732e-08	138086	GCST90027164	Amyotrophic lateral sclerosis	TRUE	reported	textfile	26.6283	2	1	FALSE
rs34711187	T	C	AATG	GATG	-0.1077	0.0027	NA	NA	TRUE	FALSE	FALSE	CRAT_CACP	chr3	47794399	0.851353	0.014408	35335	CRAT;CACP	TRUE	reported	textfile	12637_7_CRAT_CACP	3	47835889	0.0198	5.732e-08	138086	GCST90027164	Amyotrophic lateral sclerosis	TRUE	reported	textfile	26.6283	2	1	FALSE
rs34711187	T	C	AATG	GATG	-0.1077	0.0072	NA	NA	TRUE	FALSE	FALSE	HLA_DQA2_DQA2	chr3	47794399	0.608106	0.014041	35344	HLA;DQA2_DQA2	TRUE	reported	textfile	7757_5_HLA_DQA2_DQA2	3	47835889	0.0198	5.732e-08	138086	GCST90027164	Amyotrophic lateral sclerosis	TRUE	reported	textfile	26.6283	2	1	FALSE
rs34711187	T	C	AATG	GATG	-0.1077	0.0104	NA	NA	TRUE	FALSE	FALSE	VWF_vWF	chr3	47794399	0.464842	0.014229	35344	VWF;vWF	TRUE	reported	textfile	3050_7_VWF_vWF	3	47835889	0.0198	5.732e-08	138086	GCST90027164	Amyotrophic lateral sclerosis	TRUE	reported	textfile	26.6283	2	1	FALSE
rs34711187	T	C	AATG	GATG	-0.1077	0.0116	NA	NA	TRUE	FALSE	FALSE	CDH5_Cadherin_5	chr3	47794399	0.416325	0.014271	35344	CDH5;Cadherin_5	TRUE	reported	textfile	2819_23_CDH5_Cadherin_5	3	47835889	0.0198	5.732e-08	138086	GCST90027164	Amyotrophic lateral sclerosis	TRUE	reported	textfile	26.6283	2	1	FALSE
rs34711187	T	C	AATG	GATG	-0.1077	0.0117	NA	NA	TRUE	FALSE	FALSE	NR1H2_NR1H2	chr3	47794399	0.414643	0.014343	35344	NR1H2;NR1H2	TRUE	reported	textfile	9016_12_NR1H2_NR1H2	3	47835889	0.0198	5.732e-08	138086	GCST90027164	Amyotrophic lateral sclerosis	TRUE	reported	textfile	26.6283	2	1	FALSE
rs34711187	T	C	AATG	GATG	-0.1077	0.0117	NA	NA	TRUE	FALSE	FALSE	PDK1_PDK1	chr3	47794399	0.406391	0.014092	35344	PDK1;PDK1	TRUE	reported	textfile	5227_60_PDK1_PDK1	3	47835889	0.0198	5.732e-08	138086	GCST90027164	Amyotrophic lateral sclerosis	TRUE	reported	textfile	26.6283	2	1	FALSE
rs34711187	T	C	AATG	GATG	-0.1077	0.0137	NA	NA	TRUE	FALSE	FALSE	IGF1R_IGF_I_sR	chr3	47794399	0.348656	0.014618	35344	IGF1R;IGF_I_sR	TRUE	reported	textfile	4232_19_IGF1R_IGF_I_sR	3	47835889	0.0198	5.732e-08	138086	GCST90027164	Amyotrophic lateral sclerosis	TRUE	reported	textfile	26.6283	2	1	FALSE
rs34711187	T	C	AATG	GATG	-0.1077	0.0137	NA	NA	TRUE	FALSE	FALSE	MDH2_Malate_dehydrogenase_2	chr3	47794399	0.329459	0.014048	35344	MDH2;Malate_dehydrogenase_2	TRUE	reported	textfile	15534_26_MDH2_Malate_dehydrogenase_2	3	47835889	0.0198	5.732e-08	138086	GCST90027164	Amyotrophic lateral sclerosis	TRUE	reported	textfile	26.6283	2	1	FALSE
rs34711187	T	C	AATG	GATG	-0.1077	0.0181	NA	NA	TRUE	FALSE	FALSE	NCF2_NCF_2	chr3	47794399	0.201248	0.014163	35332	NCF2;NCF_2	TRUE	reported	textfile	10047_12_NCF2_NCF_2	3	47835889	0.0198	5.732e-08	138086	GCST90027164	Amyotrophic lateral sclerosis	TRUE	reported	textfile	26.6283	2	1	FALSE
rs34711187	T	C	AATG	GATG	-0.1077	0.0183	NA	NA	TRUE	FALSE	FALSE	ATF6B_ATF6B	chr3	47794399	0.211565	0.014649	35335	ATF6B;ATF6B	TRUE	reported	textfile	11387_3_ATF6B_ATF6B	3	47835889	0.0198	5.732e-08	138086	GCST90027164	Amyotrophic lateral sclerosis	TRUE	reported	textfile	26.6283	2	1	FALSE
rs34711187	T	C	AATG	GATG	-0.1077	0.0202	NA	NA	TRUE	FALSE	FALSE	SERPINA1_a1_Antitrypsin	chr3	47794399	0.162886	0.014476	35344	SERPINA1;a1_Antitrypsin	TRUE	reported	textfile	3580_25_SERPINA1_a1_Antitrypsin	3	47835889	0.0198	5.732e-08	138086	GCST90027164	Amyotrophic lateral sclerosis	TRUE	reported	textfile	26.6283	2	1	FALSE
rs34711187	T	C	AATG	GATG	-0.1077	0.0207	NA	NA	TRUE	FALSE	FALSE	MB_Myoglobin	chr3	47794399	0.152176	0.014456	35344	MB;Myoglobin	TRUE	reported	textfile	3042_7_MB_Myoglobin	3	47835889	0.0198	5.732e-08	138086	GCST90027164	Amyotrophic lateral sclerosis	TRUE	reported	textfile	26.6283	2	1	FALSE
rs34711187	T	C	AATG	GATG	-0.1077	0.021	NA	NA	TRUE	FALSE	FALSE	LRRK2_LRRK2	chr3	47794399	0.141817	0.014295	35335	LRRK2;LRRK2	TRUE	reported	textfile	10990_21_LRRK2_LRRK2	3	47835889	0.0198	5.732e-08	138086	GCST90027164	Amyotrophic lateral sclerosis	TRUE	reported	textfile	26.6283	2	1	FALSE
rs34711187	T	C	AATG	GATG	-0.1077	0.0217	NA	NA	TRUE	FALSE	FALSE	F3_TF	chr3	47794399	0.125039	0.014146	35344	F3;TF	TRUE	reported	textfile	4931_59_F3_TF	3	47835889	0.0198	5.732e-08	138086	GCST90027164	Amyotrophic lateral sclerosis	TRUE	reported	textfile	26.6283	2	1	FALSE
rs34711187	T	C	AATG	GATG	-0.1077	0.0269	NA	NA	TRUE	FALSE	FALSE	GCK_HXK4	chr3	47794399	0.05875	0.014232	35335	GCK;HXK4	TRUE	reported	textfile	12960_9_GCK_HXK4	3	47835889	0.0198	5.732e-08	138086	GCST90027164	Amyotrophic lateral sclerosis	TRUE	reported	textfile	26.6283	2	1	FALSE
rs4075094	A	T	A	T	-0.0984	-0.0251	NA	NA	FALSE	TRUE	TRUE	F3_TF	chr12	64483273	0.079523	0.014315	35368	F3;TF	TRUE	reported	textfile	4931_59_F3_TF	12	64877053	0.0175	1.716e-08	138086	GCST90027164	Amyotrophic lateral sclerosis	TRUE	reported	textfile	28.4549	2	1	FALSE
rs4075094	A	T	A	T	-0.0984	-0.0232	NA	NA	FALSE	TRUE	TRUE	RPS3_RS3	chr12	64483273	0.104292	0.014282	35368	RPS3;RS3	TRUE	reported	textfile	5026_66_RPS3_RS3	12	64877053	0.0175	1.716e-08	138086	GCST90027164	Amyotrophic lateral sclerosis	TRUE	reported	textfile	28.4549	2	1	FALSE
rs4075094	A	T	A	T	-0.0984	-0.0223	NA	NA	FALSE	TRUE	TRUE	LCAT_LCAT	chr12	64483273	0.121422	0.014398	35368	LCAT;LCAT	TRUE	reported	textfile	15413_3_LCAT_LCAT	12	64877053	0.0175	1.716e-08	138086	GCST90027164	Amyotrophic lateral sclerosis	TRUE	reported	textfile	28.4549	2	1	FALSE
rs4075094	A	T	A	T	-0.0984	-0.0221	NA	NA	FALSE	TRUE	TRUE	MDH2_Malate_dehydrogenase_2	chr12	64483273	0.119057	0.014178	35368	MDH2;Malate_dehydrogenase_2	TRUE	reported	textfile	15534_26_MDH2_Malate_dehydrogenase_2	12	64877053	0.0175	1.716e-08	138086	GCST90027164	Amyotrophic lateral sclerosis	TRUE	reported	textfile	28.4549	2	1	FALSE
rs4075094	A	T	A	T	-0.0984	-0.0206	NA	NA	FALSE	TRUE	TRUE	CRAT_CACP	chr12	64483273	0.152735	0.014406	35359	CRAT;CACP	TRUE	reported	textfile	12637_7_CRAT_CACP	12	64877053	0.0175	1.716e-08	138086	GCST90027164	Amyotrophic lateral sclerosis	TRUE	reported	textfile	28.4549	2	1	FALSE
rs4075094	A	T	A	T	-0.0984	-0.0176	NA	NA	FALSE	TRUE	TRUE	IGF1R_IGF_I_sR	chr12	64483273	0.233377	0.014769	35368	IGF1R;IGF_I_sR	TRUE	reported	textfile	4232_19_IGF1R_IGF_I_sR	12	64877053	0.0175	1.716e-08	138086	GCST90027164	Amyotrophic lateral sclerosis	TRUE	reported	textfile	28.4549	2	1	FALSE
rs4075094	A	T	A	T	-0.0984	-0.0173	NA	NA	FALSE	TRUE	TRUE	DNM2_DYN2	chr12	64483273	0.229634	0.014401	35359	DNM2;DYN2	TRUE	reported	textfile	11572_4_DNM2_DYN2	12	64877053	0.0175	1.716e-08	138086	GCST90027164	Amyotrophic lateral sclerosis	TRUE	reported	textfile	28.4549	2	1	FALSE
rs4075094	A	T	A	T	-0.0984	-0.0152	NA	NA	FALSE	TRUE	TRUE	MAPK12_MK12	chr12	64483273	0.295714	0.014536	35368	MAPK12;MK12	TRUE	reported	textfile	5005_4_MAPK12_MK12	12	64877053	0.0175	1.716e-08	138086	GCST90027164	Amyotrophic lateral sclerosis	TRUE	reported	textfile	28.4549	2	1	FALSE
rs4075094	A	T	A	T	-0.0984	-0.0146	NA	NA	FALSE	TRUE	TRUE	CDC42_Cdc42Hs	chr12	64483273	0.313221	0.014477	35368	CDC42;Cdc42Hs	TRUE	reported	textfile	9840_2_CDC42_Cdc42Hs	12	64877053	0.0175	1.716e-08	138086	GCST90027164	Amyotrophic lateral sclerosis	TRUE	reported	textfile	28.4549	2	1	FALSE
rs4075094	A	T	A	T	-0.0984	-0.0143	NA	NA	FALSE	TRUE	TRUE	SMAD4_SMAD4	chr12	64483273	0.322934	0.014467	35359	SMAD4;SMAD4	TRUE	reported	textfile	12022_12_SMAD4_SMAD4	12	64877053	0.0175	1.716e-08	138086	GCST90027164	Amyotrophic lateral sclerosis	TRUE	reported	textfile	28.4549	2	1	FALSE
rs4075094	A	T	A	T	-0.0984	-0.0141	NA	NA	FALSE	TRUE	TRUE	PTK2B_FAK2	chr12	64483273	0.322633	0.014256	35359	PTK2B;FAK2	TRUE	reported	textfile	11395_5_PTK2B_FAK2	12	64877053	0.0175	1.716e-08	138086	GCST90027164	Amyotrophic lateral sclerosis	TRUE	reported	textfile	28.4549	2	1	FALSE
rs4075094	A	T	A	T	-0.0984	-0.0134	NA	NA	FALSE	TRUE	TRUE	UGT1A1_UGT_1A1	chr12	64483273	0.344824	0.014185	35368	UGT1A1;UGT_1A1	TRUE	reported	textfile	17702_53_UGT1A1_UGT_1A1	12	64877053	0.0175	1.716e-08	138086	GCST90027164	Amyotrophic lateral sclerosis	TRUE	reported	textfile	28.4549	2	1	FALSE
rs4075094	A	T	A	T	-0.0984	-0.0113	NA	NA	FALSE	TRUE	TRUE	AKT1_PKB	chr12	64483273	0.438457	0.014584	35368	AKT1;PKB	TRUE	reported	textfile	15627_83_AKT1_PKB	12	64877053	0.0175	1.716e-08	138086	GCST90027164	Amyotrophic lateral sclerosis	TRUE	reported	textfile	28.4549	2	1	FALSE
rs4075094	A	T	A	T	-0.0984	-0.0112	NA	NA	FALSE	TRUE	TRUE	VWF_vWF	chr12	64483273	0.434477	0.01433	35368	VWF;vWF	TRUE	reported	textfile	3050_7_VWF_vWF	12	64877053	0.0175	1.716e-08	138086	GCST90027164	Amyotrophic lateral sclerosis	TRUE	reported	textfile	28.4549	2	1	FALSE
rs4075094	A	T	A	T	-0.0984	-0.0101	NA	NA	FALSE	TRUE	TRUE	G3BP2_G3BP2	chr12	64483273	0.483595	0.014418	35368	G3BP2;G3BP2	TRUE	reported	textfile	9831_12_G3BP2_G3BP2	12	64877053	0.0175	1.716e-08	138086	GCST90027164	Amyotrophic lateral sclerosis	TRUE	reported	textfile	28.4549	2	1	FALSE
rs4075094	A	T	A	T	-0.0984	-0.0094	NA	NA	FALSE	TRUE	TRUE	SHC1_SHC1	chr12	64483273	0.513312	0.01438	35368	SHC1;SHC1	TRUE	reported	textfile	5272_55_SHC1_SHC1	12	64877053	0.0175	1.716e-08	138086	GCST90027164	Amyotrophic lateral sclerosis	TRUE	reported	textfile	28.4549	2	1	FALSE
rs4075094	A	T	A	T	-0.0984	-0.0089	NA	NA	FALSE	TRUE	TRUE	SERPINA1_a1_Antitrypsin	chr12	64483273	0.540851	0.014554	35368	SERPINA1;a1_Antitrypsin	TRUE	reported	textfile	3580_25_SERPINA1_a1_Antitrypsin	12	64877053	0.0175	1.716e-08	138086	GCST90027164	Amyotrophic lateral sclerosis	TRUE	reported	textfile	28.4549	2	1	FALSE
rs4075094	A	T	A	T	-0.0984	-0.0084	NA	NA	FALSE	TRUE	TRUE	PGD_6_Phosphogluconate_dehydrogenase	chr12	64483273	0.566007	0.014636	35368	PGD;6_Phosphogluconate_dehydrogenase	TRUE	reported	textfile	4187_49_PGD_6_Phosphogluconate_dehydrogenase	12	64877053	0.0175	1.716e-08	138086	GCST90027164	Amyotrophic lateral sclerosis	TRUE	reported	textfile	28.4549	2	1	FALSE
rs4075094	A	T	A	T	-0.0984	-0.0081	NA	NA	FALSE	TRUE	TRUE	HSP90AB1_HSP_90b	chr12	64483273	0.573355	0.014384	35368	HSP90AB1;HSP_90b	TRUE	reported	textfile	5467_15_HSP90AB1_HSP_90b	12	64877053	0.0175	1.716e-08	138086	GCST90027164	Amyotrophic lateral sclerosis	TRUE	reported	textfile	28.4549	2	1	FALSE
rs4075094	A	T	A	T	-0.0984	-0.008	NA	NA	FALSE	TRUE	TRUE	ATXN3_ATX3	chr12	64483273	0.576122	0.01431	35368	ATXN3;ATX3	TRUE	reported	textfile	16825_20_ATXN3_ATX3	12	64877053	0.0175	1.716e-08	138086	GCST90027164	Amyotrophic lateral sclerosis	TRUE	reported	textfile	28.4549	2	1	FALSE
rs4075094	A	T	A	T	-0.0984	-0.006	NA	NA	FALSE	TRUE	TRUE	NR1H2_NR1H2	chr12	64483273	0.678963	0.014497	35368	NR1H2;NR1H2	TRUE	reported	textfile	9016_12_NR1H2_NR1H2	12	64877053	0.0175	1.716e-08	138086	GCST90027164	Amyotrophic lateral sclerosis	TRUE	reported	textfile	28.4549	2	1	FALSE
rs4075094	A	T	A	T	-0.0984	-0.005	NA	NA	FALSE	TRUE	TRUE	SMAD3_SMAD3	chr12	64483273	0.734033	0.014716	35356	SMAD3;SMAD3	TRUE	reported	textfile	10363_13_SMAD3_SMAD3	12	64877053	0.0175	1.716e-08	138086	GCST90027164	Amyotrophic lateral sclerosis	TRUE	reported	textfile	28.4549	2	1	FALSE
rs4075094	A	T	A	T	-0.0984	-0.0048	NA	NA	FALSE	TRUE	TRUE	TIAL1_TIAR	chr12	64483273	0.739473	0.014434	35368	TIAL1;TIAR	TRUE	reported	textfile	19131_184_TIAL1_TIAR	12	64877053	0.0175	1.716e-08	138086	GCST90027164	Amyotrophic lateral sclerosis	TRUE	reported	textfile	28.4549	2	1	FALSE
rs4075094	A	T	A	T	-0.0984	-0.0047	NA	NA	FALSE	TRUE	TRUE	ALDH2_ALDH_E2	chr12	64483273	0.747366	0.014591	35368	ALDH2;ALDH_E2	TRUE	reported	textfile	18381_16_ALDH2_ALDH_E2	12	64877053	0.0175	1.716e-08	138086	GCST90027164	Amyotrophic lateral sclerosis	TRUE	reported	textfile	28.4549	2	1	FALSE
rs4075094	A	T	A	T	-0.0984	-0.0037	NA	NA	FALSE	TRUE	TRUE	MB_Myoglobin	chr12	64483273	0.801034	0.014682	35368	MB;Myoglobin	TRUE	reported	textfile	3042_7_MB_Myoglobin	12	64877053	0.0175	1.716e-08	138086	GCST90027164	Amyotrophic lateral sclerosis	TRUE	reported	textfile	28.4549	2	1	FALSE
rs4075094	A	T	A	T	-0.0984	-0.0032	NA	NA	FALSE	TRUE	TRUE	KL_KLOTHO	chr12	64483273	0.829882	0.014894	35368	KL;KLOTHO	TRUE	reported	textfile	15384_15_KL_KLOTHO	12	64877053	0.0175	1.716e-08	138086	GCST90027164	Amyotrophic lateral sclerosis	TRUE	reported	textfile	28.4549	2	1	FALSE
rs4075094	A	T	A	T	-0.0984	-0.0014	NA	NA	FALSE	TRUE	TRUE	LYN_LYN	chr12	64483273	0.919689	0.013885	35368	LYN;LYN	TRUE	reported	textfile	3453_87_LYN_LYN	12	64877053	0.0175	1.716e-08	138086	GCST90027164	Amyotrophic lateral sclerosis	TRUE	reported	textfile	28.4549	2	1	FALSE
rs4075094	A	T	A	T	-0.0984	-0.0009	NA	NA	FALSE	TRUE	TRUE	HDAC2_HDAC2	chr12	64483273	0.950084	0.014377	35368	HDAC2;HDAC2	TRUE	reported	textfile	18897_31_HDAC2_HDAC2	12	64877053	0.0175	1.716e-08	138086	GCST90027164	Amyotrophic lateral sclerosis	TRUE	reported	textfile	28.4549	2	1	FALSE
rs4075094	A	T	A	T	-0.0984	0.0001	NA	NA	FALSE	TRUE	TRUE	PDK1_PDK1	chr12	64483273	0.992623	0.010816	35368	PDK1;PDK1	TRUE	reported	textfile	5227_60_PDK1_PDK1	12	64877053	0.0175	1.716e-08	138086	GCST90027164	Amyotrophic lateral sclerosis	TRUE	reported	textfile	28.4549	2	1	FALSE
rs4075094	A	T	A	T	-0.0984	0.0009	NA	NA	FALSE	TRUE	TRUE	HSP90B1_Endoplasmin	chr12	64483273	0.950269	0.01443	35368	HSP90B1;Endoplasmin	TRUE	reported	textfile	6393_63_HSP90B1_Endoplasmin	12	64877053	0.0175	1.716e-08	138086	GCST90027164	Amyotrophic lateral sclerosis	TRUE	reported	textfile	28.4549	2	1	FALSE
rs4075094	A	T	A	T	-0.0984	0.0028	NA	NA	FALSE	TRUE	TRUE	HLA_DQA2_DQA2	chr12	64483273	0.846673	0.01448	35368	HLA;DQA2_DQA2	TRUE	reported	textfile	7757_5_HLA_DQA2_DQA2	12	64877053	0.0175	1.716e-08	138086	GCST90027164	Amyotrophic lateral sclerosis	TRUE	reported	textfile	28.4549	2	1	FALSE
rs4075094	A	T	A	T	-0.0984	0.0033	NA	NA	FALSE	TRUE	TRUE	YBX1_NSEP1	chr12	64483273	0.820395	0.014535	35368	YBX1;NSEP1	TRUE	reported	textfile	9751_72_YBX1_NSEP1	12	64877053	0.0175	1.716e-08	138086	GCST90027164	Amyotrophic lateral sclerosis	TRUE	reported	textfile	28.4549	2	1	FALSE
rs4075094	A	T	A	T	-0.0984	0.005	NA	NA	FALSE	TRUE	TRUE	CAPN2_CAN2	chr12	64483273	0.738107	0.014954	35368	CAPN2;CAN2	TRUE	reported	textfile	14684_17_CAPN2_CAN2	12	64877053	0.0175	1.716e-08	138086	GCST90027164	Amyotrophic lateral sclerosis	TRUE	reported	textfile	28.4549	2	1	FALSE
rs4075094	A	T	A	T	-0.0984	0.0056	NA	NA	FALSE	TRUE	TRUE	GCK_HXK4	chr12	64483273	0.694441	0.014255	35359	GCK;HXK4	TRUE	reported	textfile	12960_9_GCK_HXK4	12	64877053	0.0175	1.716e-08	138086	GCST90027164	Amyotrophic lateral sclerosis	TRUE	reported	textfile	28.4549	2	1	FALSE
rs4075094	A	T	A	T	-0.0984	0.0073	NA	NA	FALSE	TRUE	TRUE	CDH5_Cadherin_5	chr12	64483273	0.612101	0.014396	35368	CDH5;Cadherin_5	TRUE	reported	textfile	2819_23_CDH5_Cadherin_5	12	64877053	0.0175	1.716e-08	138086	GCST90027164	Amyotrophic lateral sclerosis	TRUE	reported	textfile	28.4549	2	1	FALSE
rs4075094	A	T	A	T	-0.0984	0.0079	NA	NA	FALSE	TRUE	TRUE	ATF6B_ATF6B	chr12	64483273	0.590896	0.014697	35359	ATF6B;ATF6B	TRUE	reported	textfile	11387_3_ATF6B_ATF6B	12	64877053	0.0175	1.716e-08	138086	GCST90027164	Amyotrophic lateral sclerosis	TRUE	reported	textfile	28.4549	2	1	FALSE
rs4075094	A	T	A	T	-0.0984	0.0082	NA	NA	FALSE	TRUE	TRUE	LRRK2_LRRK2	chr12	64483273	0.568207	0.014368	35359	LRRK2;LRRK2	TRUE	reported	textfile	10990_21_LRRK2_LRRK2	12	64877053	0.0175	1.716e-08	138086	GCST90027164	Amyotrophic lateral sclerosis	TRUE	reported	textfile	28.4549	2	1	FALSE
rs4075094	A	T	A	T	-0.0984	0.0084	NA	NA	FALSE	TRUE	TRUE	NCF2_NCF_2	chr12	64483273	0.557813	0.014332	35356	NCF2;NCF_2	TRUE	reported	textfile	10047_12_NCF2_NCF_2	12	64877053	0.0175	1.716e-08	138086	GCST90027164	Amyotrophic lateral sclerosis	TRUE	reported	textfile	28.4549	2	1	FALSE
rs4653570	A	T	AAAATAAAT	TAAATAAAT	0.0741	-0.0132	NA	NA	TRUE	TRUE	TRUE	MB_Myoglobin	chr1	224229304	0.17921	0.009827	35367	MB;Myoglobin	TRUE	reported	textfile	3042_7_MB_Myoglobin	1	224417006	0.0148	5.373e-07	138086	GCST90027164	Amyotrophic lateral sclerosis	TRUE	reported	textfile	22.5609	2	1	FALSE
rs4653570	A	T	AAAATAAAT	TAAATAAAT	0.0741	-0.0122	NA	NA	TRUE	TRUE	TRUE	RPS3_RS3	chr1	224229304	0.205897	0.009645	35367	RPS3;RS3	TRUE	reported	textfile	5026_66_RPS3_RS3	1	224417006	0.0148	5.373e-07	138086	GCST90027164	Amyotrophic lateral sclerosis	TRUE	reported	textfile	22.5609	2	1	FALSE
rs4653570	A	T	AAAATAAAT	TAAATAAAT	0.0741	-0.0078	NA	NA	TRUE	TRUE	TRUE	ATXN3_ATX3	chr1	224229304	0.419193	0.009656	35367	ATXN3;ATX3	TRUE	reported	textfile	16825_20_ATXN3_ATX3	1	224417006	0.0148	5.373e-07	138086	GCST90027164	Amyotrophic lateral sclerosis	TRUE	reported	textfile	22.5609	2	1	FALSE
rs4653570	A	T	AAAATAAAT	TAAATAAAT	0.0741	-0.0075	NA	NA	TRUE	TRUE	TRUE	YBX1_NSEP1	chr1	224229304	0.441125	0.009737	35367	YBX1;NSEP1	TRUE	reported	textfile	9751_72_YBX1_NSEP1	1	224417006	0.0148	5.373e-07	138086	GCST90027164	Amyotrophic lateral sclerosis	TRUE	reported	textfile	22.5609	2	1	FALSE
rs4653570	A	T	AAAATAAAT	TAAATAAAT	0.0741	-0.0074	NA	NA	TRUE	TRUE	TRUE	SHC1_SHC1	chr1	224229304	0.449377	0.009782	35367	SHC1;SHC1	TRUE	reported	textfile	5272_55_SHC1_SHC1	1	224417006	0.0148	5.373e-07	138086	GCST90027164	Amyotrophic lateral sclerosis	TRUE	reported	textfile	22.5609	2	1	FALSE
rs4653570	A	T	AAAATAAAT	TAAATAAAT	0.0741	-0.0073	NA	NA	TRUE	TRUE	TRUE	KL_KLOTHO	chr1	224229304	0.469633	0.010096	35367	KL;KLOTHO	TRUE	reported	textfile	15384_15_KL_KLOTHO	1	224417006	0.0148	5.373e-07	138086	GCST90027164	Amyotrophic lateral sclerosis	TRUE	reported	textfile	22.5609	2	1	FALSE
rs4653570	A	T	AAAATAAAT	TAAATAAAT	0.0741	-0.0044	NA	NA	TRUE	TRUE	TRUE	HDAC2_HDAC2	chr1	224229304	0.650739	0.009719	35367	HDAC2;HDAC2	TRUE	reported	textfile	18897_31_HDAC2_HDAC2	1	224417006	0.0148	5.373e-07	138086	GCST90027164	Amyotrophic lateral sclerosis	TRUE	reported	textfile	22.5609	2	1	FALSE
rs4653570	A	T	AAAATAAAT	TAAATAAAT	0.0741	-0.0039	NA	NA	TRUE	TRUE	TRUE	VWF_vWF	chr1	224229304	0.684803	0.009608	35367	VWF;vWF	TRUE	reported	textfile	3050_7_VWF_vWF	1	224417006	0.0148	5.373e-07	138086	GCST90027164	Amyotrophic lateral sclerosis	TRUE	reported	textfile	22.5609	2	1	FALSE
rs4653570	A	T	AAAATAAAT	TAAATAAAT	0.0741	-0.002	NA	NA	TRUE	TRUE	TRUE	MAPK12_MK12	chr1	224229304	0.835456	0.009629	35367	MAPK12;MK12	TRUE	reported	textfile	5005_4_MAPK12_MK12	1	224417006	0.0148	5.373e-07	138086	GCST90027164	Amyotrophic lateral sclerosis	TRUE	reported	textfile	22.5609	2	1	FALSE
rs4653570	A	T	AAAATAAAT	TAAATAAAT	0.0741	-0.0014	NA	NA	TRUE	TRUE	TRUE	TIAL1_TIAR	chr1	224229304	0.888671	0.010001	35367	TIAL1;TIAR	TRUE	reported	textfile	19131_184_TIAL1_TIAR	1	224417006	0.0148	5.373e-07	138086	GCST90027164	Amyotrophic lateral sclerosis	TRUE	reported	textfile	22.5609	2	1	FALSE
rs4653570	A	T	AAAATAAAT	TAAATAAAT	0.0741	-0.0004	NA	NA	TRUE	TRUE	TRUE	NCF2_NCF_2	chr1	224229304	0.96913	0.010336	35355	NCF2;NCF_2	TRUE	reported	textfile	10047_12_NCF2_NCF_2	1	224417006	0.0148	5.373e-07	138086	GCST90027164	Amyotrophic lateral sclerosis	TRUE	reported	textfile	22.5609	2	1	FALSE
rs4653570	A	T	AAAATAAAT	TAAATAAAT	0.0741	0	NA	NA	TRUE	TRUE	TRUE	LYN_LYN	chr1	224229304	0.998581	0.008728	35367	LYN;LYN	TRUE	reported	textfile	3453_87_LYN_LYN	1	224417006	0.0148	5.373e-07	138086	GCST90027164	Amyotrophic lateral sclerosis	TRUE	reported	textfile	22.5609	2	1	FALSE
rs4653570	A	T	AAAATAAAT	TAAATAAAT	0.0741	0.0006	NA	NA	TRUE	TRUE	TRUE	AKT1_PKB	chr1	224229304	0.952294	0.010029	35367	AKT1;PKB	TRUE	reported	textfile	15627_83_AKT1_PKB	1	224417006	0.0148	5.373e-07	138086	GCST90027164	Amyotrophic lateral sclerosis	TRUE	reported	textfile	22.5609	2	1	FALSE
rs4653570	A	T	AAAATAAAT	TAAATAAAT	0.0741	0.0011	NA	NA	TRUE	TRUE	TRUE	CDC42_Cdc42Hs	chr1	224229304	0.912039	0.009958	35367	CDC42;Cdc42Hs	TRUE	reported	textfile	9840_2_CDC42_Cdc42Hs	1	224417006	0.0148	5.373e-07	138086	GCST90027164	Amyotrophic lateral sclerosis	TRUE	reported	textfile	22.5609	2	1	FALSE
rs4653570	A	T	AAAATAAAT	TAAATAAAT	0.0741	0.0012	NA	NA	TRUE	TRUE	TRUE	PGD_6_Phosphogluconate_dehydrogenase	chr1	224229304	0.901817	0.009727	35367	PGD;6_Phosphogluconate_dehydrogenase	TRUE	reported	textfile	4187_49_PGD_6_Phosphogluconate_dehydrogenase	1	224417006	0.0148	5.373e-07	138086	GCST90027164	Amyotrophic lateral sclerosis	TRUE	reported	textfile	22.5609	2	1	FALSE
rs4653570	A	T	AAAATAAAT	TAAATAAAT	0.0741	0.0019	NA	NA	TRUE	TRUE	TRUE	HLA_DQA2_DQA2	chr1	224229304	0.845836	0.009772	35367	HLA;DQA2_DQA2	TRUE	reported	textfile	7757_5_HLA_DQA2_DQA2	1	224417006	0.0148	5.373e-07	138086	GCST90027164	Amyotrophic lateral sclerosis	TRUE	reported	textfile	22.5609	2	1	FALSE
rs4653570	A	T	AAAATAAAT	TAAATAAAT	0.0741	0.0021	NA	NA	TRUE	TRUE	TRUE	ATF6B_ATF6B	chr1	224229304	0.836329	0.010165	35358	ATF6B;ATF6B	TRUE	reported	textfile	11387_3_ATF6B_ATF6B	1	224417006	0.0148	5.373e-07	138086	GCST90027164	Amyotrophic lateral sclerosis	TRUE	reported	textfile	22.5609	2	1	FALSE
rs4653570	A	T	AAAATAAAT	TAAATAAAT	0.0741	0.0026	NA	NA	TRUE	TRUE	TRUE	SMAD3_SMAD3	chr1	224229304	0.794054	0.00996	35355	SMAD3;SMAD3	TRUE	reported	textfile	10363_13_SMAD3_SMAD3	1	224417006	0.0148	5.373e-07	138086	GCST90027164	Amyotrophic lateral sclerosis	TRUE	reported	textfile	22.5609	2	1	FALSE
rs4653570	A	T	AAAATAAAT	TAAATAAAT	0.0741	0.0029	NA	NA	TRUE	TRUE	TRUE	G3BP2_G3BP2	chr1	224229304	0.76636	0.00976	35367	G3BP2;G3BP2	TRUE	reported	textfile	9831_12_G3BP2_G3BP2	1	224417006	0.0148	5.373e-07	138086	GCST90027164	Amyotrophic lateral sclerosis	TRUE	reported	textfile	22.5609	2	1	FALSE
rs4653570	A	T	AAAATAAAT	TAAATAAAT	0.0741	0.003	NA	NA	TRUE	TRUE	TRUE	CRAT_CACP	chr1	224229304	0.756453	0.009673	35358	CRAT;CACP	TRUE	reported	textfile	12637_7_CRAT_CACP	1	224417006	0.0148	5.373e-07	138086	GCST90027164	Amyotrophic lateral sclerosis	TRUE	reported	textfile	22.5609	2	1	FALSE
rs4653570	A	T	AAAATAAAT	TAAATAAAT	0.0741	0.0038	NA	NA	TRUE	TRUE	TRUE	HSP90B1_Endoplasmin	chr1	224229304	0.679681	0.009203	35367	HSP90B1;Endoplasmin	TRUE	reported	textfile	6393_63_HSP90B1_Endoplasmin	1	224417006	0.0148	5.373e-07	138086	GCST90027164	Amyotrophic lateral sclerosis	TRUE	reported	textfile	22.5609	2	1	FALSE
rs4653570	A	T	AAAATAAAT	TAAATAAAT	0.0741	0.0042	NA	NA	TRUE	TRUE	TRUE	F3_TF	chr1	224229304	0.661782	0.009601	35367	F3;TF	TRUE	reported	textfile	4931_59_F3_TF	1	224417006	0.0148	5.373e-07	138086	GCST90027164	Amyotrophic lateral sclerosis	TRUE	reported	textfile	22.5609	2	1	FALSE
rs4653570	A	T	AAAATAAAT	TAAATAAAT	0.0741	0.0042	NA	NA	TRUE	TRUE	TRUE	HSP90AB1_HSP_90b	chr1	224229304	0.663037	0.009639	35367	HSP90AB1;HSP_90b	TRUE	reported	textfile	5467_15_HSP90AB1_HSP_90b	1	224417006	0.0148	5.373e-07	138086	GCST90027164	Amyotrophic lateral sclerosis	TRUE	reported	textfile	22.5609	2	1	FALSE
rs4653570	A	T	AAAATAAAT	TAAATAAAT	0.0741	0.0047	NA	NA	TRUE	TRUE	TRUE	SMAD4_SMAD4	chr1	224229304	0.634101	0.009875	35358	SMAD4;SMAD4	TRUE	reported	textfile	12022_12_SMAD4_SMAD4	1	224417006	0.0148	5.373e-07	138086	GCST90027164	Amyotrophic lateral sclerosis	TRUE	reported	textfile	22.5609	2	1	FALSE
rs4653570	A	T	AAAATAAAT	TAAATAAAT	0.0741	0.006	NA	NA	TRUE	TRUE	TRUE	PTK2B_FAK2	chr1	224229304	0.534207	0.009653	35358	PTK2B;FAK2	TRUE	reported	textfile	11395_5_PTK2B_FAK2	1	224417006	0.0148	5.373e-07	138086	GCST90027164	Amyotrophic lateral sclerosis	TRUE	reported	textfile	22.5609	2	1	FALSE
rs4653570	A	T	AAAATAAAT	TAAATAAAT	0.0741	0.0063	NA	NA	TRUE	TRUE	TRUE	NR1H2_NR1H2	chr1	224229304	0.520471	0.009804	35367	NR1H2;NR1H2	TRUE	reported	textfile	9016_12_NR1H2_NR1H2	1	224417006	0.0148	5.373e-07	138086	GCST90027164	Amyotrophic lateral sclerosis	TRUE	reported	textfile	22.5609	2	1	FALSE
rs4653570	A	T	AAAATAAAT	TAAATAAAT	0.0741	0.0065	NA	NA	TRUE	TRUE	TRUE	MDH2_Malate_dehydrogenase_2	chr1	224229304	0.497826	0.009588	35367	MDH2;Malate_dehydrogenase_2	TRUE	reported	textfile	15534_26_MDH2_Malate_dehydrogenase_2	1	224417006	0.0148	5.373e-07	138086	GCST90027164	Amyotrophic lateral sclerosis	TRUE	reported	textfile	22.5609	2	1	FALSE
rs4653570	A	T	AAAATAAAT	TAAATAAAT	0.0741	0.0079	NA	NA	TRUE	TRUE	TRUE	DNM2_DYN2	chr1	224229304	0.414918	0.00969	35358	DNM2;DYN2	TRUE	reported	textfile	11572_4_DNM2_DYN2	1	224417006	0.0148	5.373e-07	138086	GCST90027164	Amyotrophic lateral sclerosis	TRUE	reported	textfile	22.5609	2	1	FALSE
rs4653570	A	T	AAAATAAAT	TAAATAAAT	0.0741	0.008	NA	NA	TRUE	TRUE	TRUE	UGT1A1_UGT_1A1	chr1	224229304	0.405976	0.009627	35367	UGT1A1;UGT_1A1	TRUE	reported	textfile	17702_53_UGT1A1_UGT_1A1	1	224417006	0.0148	5.373e-07	138086	GCST90027164	Amyotrophic lateral sclerosis	TRUE	reported	textfile	22.5609	2	1	FALSE
rs4653570	A	T	AAAATAAAT	TAAATAAAT	0.0741	0.0085	NA	NA	TRUE	TRUE	TRUE	PDK1_PDK1	chr1	224229304	0.373571	0.009553	35367	PDK1;PDK1	TRUE	reported	textfile	5227_60_PDK1_PDK1	1	224417006	0.0148	5.373e-07	138086	GCST90027164	Amyotrophic lateral sclerosis	TRUE	reported	textfile	22.5609	2	1	FALSE
rs4653570	A	T	AAAATAAAT	TAAATAAAT	0.0741	0.0087	NA	NA	TRUE	TRUE	TRUE	LRRK2_LRRK2	chr1	224229304	0.370624	0.009717	35358	LRRK2;LRRK2	TRUE	reported	textfile	10990_21_LRRK2_LRRK2	1	224417006	0.0148	5.373e-07	138086	GCST90027164	Amyotrophic lateral sclerosis	TRUE	reported	textfile	22.5609	2	1	FALSE
rs4653570	A	T	AAAATAAAT	TAAATAAAT	0.0741	0.0089	NA	NA	TRUE	TRUE	TRUE	CDH5_Cadherin_5	chr1	224229304	0.360971	0.009743	35367	CDH5;Cadherin_5	TRUE	reported	textfile	2819_23_CDH5_Cadherin_5	1	224417006	0.0148	5.373e-07	138086	GCST90027164	Amyotrophic lateral sclerosis	TRUE	reported	textfile	22.5609	2	1	FALSE
rs4653570	A	T	AAAATAAAT	TAAATAAAT	0.0741	0.0097	NA	NA	TRUE	TRUE	TRUE	GCK_HXK4	chr1	224229304	0.318534	0.009725	35358	GCK;HXK4	TRUE	reported	textfile	12960_9_GCK_HXK4	1	224417006	0.0148	5.373e-07	138086	GCST90027164	Amyotrophic lateral sclerosis	TRUE	reported	textfile	22.5609	2	1	FALSE
rs4653570	A	T	AAAATAAAT	TAAATAAAT	0.0741	0.0101	NA	NA	TRUE	TRUE	TRUE	ALDH2_ALDH_E2	chr1	224229304	0.30363	0.009818	35367	ALDH2;ALDH_E2	TRUE	reported	textfile	18381_16_ALDH2_ALDH_E2	1	224417006	0.0148	5.373e-07	138086	GCST90027164	Amyotrophic lateral sclerosis	TRUE	reported	textfile	22.5609	2	1	FALSE
rs4653570	A	T	AAAATAAAT	TAAATAAAT	0.0741	0.0143	NA	NA	TRUE	TRUE	TRUE	SERPINA1_a1_Antitrypsin	chr1	224229304	0.148458	0.009896	35367	SERPINA1;a1_Antitrypsin	TRUE	reported	textfile	3580_25_SERPINA1_a1_Antitrypsin	1	224417006	0.0148	5.373e-07	138086	GCST90027164	Amyotrophic lateral sclerosis	TRUE	reported	textfile	22.5609	2	1	FALSE
rs4653570	A	T	AAAATAAAT	TAAATAAAT	0.0741	0.0163	NA	NA	TRUE	TRUE	TRUE	LCAT_LCAT	chr1	224229304	0.094342	0.009743	35367	LCAT;LCAT	TRUE	reported	textfile	15413_3_LCAT_LCAT	1	224417006	0.0148	5.373e-07	138086	GCST90027164	Amyotrophic lateral sclerosis	TRUE	reported	textfile	22.5609	2	1	FALSE
rs4653570	A	T	AAAATAAAT	TAAATAAAT	0.0741	0.0202	NA	NA	TRUE	TRUE	TRUE	IGF1R_IGF_I_sR	chr1	224229304	0.043276	0.009995	35367	IGF1R;IGF_I_sR	TRUE	reported	textfile	4232_19_IGF1R_IGF_I_sR	1	224417006	0.0148	5.373e-07	138086	GCST90027164	Amyotrophic lateral sclerosis	TRUE	reported	textfile	22.5609	2	1	FALSE
rs4653570	A	T	AAAATAAAT	TAAATAAAT	0.0741	0.0263	NA	NA	TRUE	TRUE	TRUE	CAPN2_CAN2	chr1	224229304	0.009433	0.010131	35367	CAPN2;CAN2	TRUE	reported	textfile	14684_17_CAPN2_CAN2	1	224417006	0.0148	5.373e-07	138086	GCST90027164	Amyotrophic lateral sclerosis	TRUE	reported	textfile	22.5609	2	1	FALSE
rs4944209	C	G	C	G	-0.0963	-0.0241	NA	NA	FALSE	TRUE	TRUE	MDH2_Malate_dehydrogenase_2	chr11	78564715	0.073036	0.013444	35366	MDH2;Malate_dehydrogenase_2	TRUE	reported	textfile	15534_26_MDH2_Malate_dehydrogenase_2	11	78275761	0.0195	7.917e-07	138086	GCST90027164	Amyotrophic lateral sclerosis	TRUE	reported	textfile	21.9496	2	1	FALSE
rs4944209	C	G	C	G	-0.0963	-0.0236	NA	NA	FALSE	TRUE	TRUE	LYN_LYN	chr11	78564715	0.079937	0.013478	35366	LYN;LYN	TRUE	reported	textfile	3453_87_LYN_LYN	11	78275761	0.0195	7.917e-07	138086	GCST90027164	Amyotrophic lateral sclerosis	TRUE	reported	textfile	21.9496	2	1	FALSE
rs4944209	C	G	C	G	-0.0963	-0.0232	NA	NA	FALSE	TRUE	TRUE	PDK1_PDK1	chr11	78564715	0.085005	0.01347	35366	PDK1;PDK1	TRUE	reported	textfile	5227_60_PDK1_PDK1	11	78275761	0.0195	7.917e-07	138086	GCST90027164	Amyotrophic lateral sclerosis	TRUE	reported	textfile	21.9496	2	1	FALSE
rs4944209	C	G	C	G	-0.0963	-0.0229	NA	NA	FALSE	TRUE	TRUE	F3_TF	chr11	78564715	0.091311	0.013562	35366	F3;TF	TRUE	reported	textfile	4931_59_F3_TF	11	78275761	0.0195	7.917e-07	138086	GCST90027164	Amyotrophic lateral sclerosis	TRUE	reported	textfile	21.9496	2	1	FALSE
rs4944209	C	G	C	G	-0.0963	-0.0223	NA	NA	FALSE	TRUE	TRUE	ATXN3_ATX3	chr11	78564715	0.100161	0.013564	35366	ATXN3;ATX3	TRUE	reported	textfile	16825_20_ATXN3_ATX3	11	78275761	0.0195	7.917e-07	138086	GCST90027164	Amyotrophic lateral sclerosis	TRUE	reported	textfile	21.9496	2	1	FALSE
rs4944209	C	G	C	G	-0.0963	-0.0215	NA	NA	FALSE	TRUE	TRUE	YBX1_NSEP1	chr11	78564715	0.116866	0.013711	35366	YBX1;NSEP1	TRUE	reported	textfile	9751_72_YBX1_NSEP1	11	78275761	0.0195	7.917e-07	138086	GCST90027164	Amyotrophic lateral sclerosis	TRUE	reported	textfile	21.9496	2	1	FALSE
rs4944209	C	G	C	G	-0.0963	-0.0213	NA	NA	FALSE	TRUE	TRUE	KL_KLOTHO	chr11	78564715	0.134517	0.014233	35366	KL;KLOTHO	TRUE	reported	textfile	15384_15_KL_KLOTHO	11	78275761	0.0195	7.917e-07	138086	GCST90027164	Amyotrophic lateral sclerosis	TRUE	reported	textfile	21.9496	2	1	FALSE
rs4944209	C	G	C	G	-0.0963	-0.0184	NA	NA	FALSE	TRUE	TRUE	G3BP2_G3BP2	chr11	78564715	0.176862	0.013625	35366	G3BP2;G3BP2	TRUE	reported	textfile	9831_12_G3BP2_G3BP2	11	78275761	0.0195	7.917e-07	138086	GCST90027164	Amyotrophic lateral sclerosis	TRUE	reported	textfile	21.9496	2	1	FALSE
rs4944209	C	G	C	G	-0.0963	-0.0177	NA	NA	FALSE	TRUE	TRUE	HLA_DQA2_DQA2	chr11	78564715	0.187989	0.013444	35366	HLA;DQA2_DQA2	TRUE	reported	textfile	7757_5_HLA_DQA2_DQA2	11	78275761	0.0195	7.917e-07	138086	GCST90027164	Amyotrophic lateral sclerosis	TRUE	reported	textfile	21.9496	2	1	FALSE
rs4944209	C	G	C	G	-0.0963	-0.0177	NA	NA	FALSE	TRUE	TRUE	TIAL1_TIAR	chr11	78564715	0.192107	0.01357	35366	TIAL1;TIAR	TRUE	reported	textfile	19131_184_TIAL1_TIAR	11	78275761	0.0195	7.917e-07	138086	GCST90027164	Amyotrophic lateral sclerosis	TRUE	reported	textfile	21.9496	2	1	FALSE
rs4944209	C	G	C	G	-0.0963	-0.0164	NA	NA	FALSE	TRUE	TRUE	NCF2_NCF_2	chr11	78564715	0.224152	0.013492	35354	NCF2;NCF_2	TRUE	reported	textfile	10047_12_NCF2_NCF_2	11	78275761	0.0195	7.917e-07	138086	GCST90027164	Amyotrophic lateral sclerosis	TRUE	reported	textfile	21.9496	2	1	FALSE
rs4944209	C	G	C	G	-0.0963	-0.015	NA	NA	FALSE	TRUE	TRUE	CDC42_Cdc42Hs	chr11	78564715	0.274865	0.013737	35366	CDC42;Cdc42Hs	TRUE	reported	textfile	9840_2_CDC42_Cdc42Hs	11	78275761	0.0195	7.917e-07	138086	GCST90027164	Amyotrophic lateral sclerosis	TRUE	reported	textfile	21.9496	2	1	FALSE
rs4944209	C	G	C	G	-0.0963	-0.0141	NA	NA	FALSE	TRUE	TRUE	VWF_vWF	chr11	78564715	0.299525	0.013591	35366	VWF;vWF	TRUE	reported	textfile	3050_7_VWF_vWF	11	78275761	0.0195	7.917e-07	138086	GCST90027164	Amyotrophic lateral sclerosis	TRUE	reported	textfile	21.9496	2	1	FALSE
rs4944209	C	G	C	G	-0.0963	-0.0135	NA	NA	FALSE	TRUE	TRUE	HSP90AB1_HSP_90b	chr11	78564715	0.323649	0.013678	35366	HSP90AB1;HSP_90b	TRUE	reported	textfile	5467_15_HSP90AB1_HSP_90b	11	78275761	0.0195	7.917e-07	138086	GCST90027164	Amyotrophic lateral sclerosis	TRUE	reported	textfile	21.9496	2	1	FALSE
rs4944209	C	G	C	G	-0.0963	-0.0128	NA	NA	FALSE	TRUE	TRUE	AKT1_PKB	chr11	78564715	0.353763	0.013803	35366	AKT1;PKB	TRUE	reported	textfile	15627_83_AKT1_PKB	11	78275761	0.0195	7.917e-07	138086	GCST90027164	Amyotrophic lateral sclerosis	TRUE	reported	textfile	21.9496	2	1	FALSE
rs4944209	C	G	C	G	-0.0963	-0.0122	NA	NA	FALSE	TRUE	TRUE	SMAD3_SMAD3	chr11	78564715	0.374979	0.013751	35354	SMAD3;SMAD3	TRUE	reported	textfile	10363_13_SMAD3_SMAD3	11	78275761	0.0195	7.917e-07	138086	GCST90027164	Amyotrophic lateral sclerosis	TRUE	reported	textfile	21.9496	2	1	FALSE
rs4944209	C	G	C	G	-0.0963	-0.0121	NA	NA	FALSE	TRUE	TRUE	SHC1_SHC1	chr11	78564715	0.373927	0.013609	35366	SHC1;SHC1	TRUE	reported	textfile	5272_55_SHC1_SHC1	11	78275761	0.0195	7.917e-07	138086	GCST90027164	Amyotrophic lateral sclerosis	TRUE	reported	textfile	21.9496	2	1	FALSE
rs4944209	C	G	C	G	-0.0963	-0.012	NA	NA	FALSE	TRUE	TRUE	SMAD4_SMAD4	chr11	78564715	0.382474	0.01374	35357	SMAD4;SMAD4	TRUE	reported	textfile	12022_12_SMAD4_SMAD4	11	78275761	0.0195	7.917e-07	138086	GCST90027164	Amyotrophic lateral sclerosis	TRUE	reported	textfile	21.9496	2	1	FALSE
rs4944209	C	G	C	G	-0.0963	-0.0119	NA	NA	FALSE	TRUE	TRUE	DNM2_DYN2	chr11	78564715	0.382276	0.01362	35357	DNM2;DYN2	TRUE	reported	textfile	11572_4_DNM2_DYN2	11	78275761	0.0195	7.917e-07	138086	GCST90027164	Amyotrophic lateral sclerosis	TRUE	reported	textfile	21.9496	2	1	FALSE
rs4944209	C	G	C	G	-0.0963	-0.0117	NA	NA	FALSE	TRUE	TRUE	GCK_HXK4	chr11	78564715	0.389858	0.013607	35357	GCK;HXK4	TRUE	reported	textfile	12960_9_GCK_HXK4	11	78275761	0.0195	7.917e-07	138086	GCST90027164	Amyotrophic lateral sclerosis	TRUE	reported	textfile	21.9496	2	1	FALSE
rs4944209	C	G	C	G	-0.0963	-0.0114	NA	NA	FALSE	TRUE	TRUE	MAPK12_MK12	chr11	78564715	0.408233	0.013785	35366	MAPK12;MK12	TRUE	reported	textfile	5005_4_MAPK12_MK12	11	78275761	0.0195	7.917e-07	138086	GCST90027164	Amyotrophic lateral sclerosis	TRUE	reported	textfile	21.9496	2	1	FALSE
rs4944209	C	G	C	G	-0.0963	-0.0112	NA	NA	FALSE	TRUE	TRUE	HSP90B1_Endoplasmin	chr11	78564715	0.380078	0.01276	35366	HSP90B1;Endoplasmin	TRUE	reported	textfile	6393_63_HSP90B1_Endoplasmin	11	78275761	0.0195	7.917e-07	138086	GCST90027164	Amyotrophic lateral sclerosis	TRUE	reported	textfile	21.9496	2	1	FALSE
rs4944209	C	G	C	G	-0.0963	-0.0101	NA	NA	FALSE	TRUE	TRUE	ALDH2_ALDH_E2	chr11	78564715	0.460989	0.0137	35366	ALDH2;ALDH_E2	TRUE	reported	textfile	18381_16_ALDH2_ALDH_E2	11	78275761	0.0195	7.917e-07	138086	GCST90027164	Amyotrophic lateral sclerosis	TRUE	reported	textfile	21.9496	2	1	FALSE
rs4944209	C	G	C	G	-0.0963	-0.0095	NA	NA	FALSE	TRUE	TRUE	LRRK2_LRRK2	chr11	78564715	0.485477	0.01362	35357	LRRK2;LRRK2	TRUE	reported	textfile	10990_21_LRRK2_LRRK2	11	78275761	0.0195	7.917e-07	138086	GCST90027164	Amyotrophic lateral sclerosis	TRUE	reported	textfile	21.9496	2	1	FALSE
rs4944209	C	G	C	G	-0.0963	-0.0082	NA	NA	FALSE	TRUE	TRUE	CRAT_CACP	chr11	78564715	0.548666	0.013672	35357	CRAT;CACP	TRUE	reported	textfile	12637_7_CRAT_CACP	11	78275761	0.0195	7.917e-07	138086	GCST90027164	Amyotrophic lateral sclerosis	TRUE	reported	textfile	21.9496	2	1	FALSE
rs4944209	C	G	C	G	-0.0963	-0.0075	NA	NA	FALSE	TRUE	TRUE	LCAT_LCAT	chr11	78564715	0.580923	0.013586	35366	LCAT;LCAT	TRUE	reported	textfile	15413_3_LCAT_LCAT	11	78275761	0.0195	7.917e-07	138086	GCST90027164	Amyotrophic lateral sclerosis	TRUE	reported	textfile	21.9496	2	1	FALSE
rs4944209	C	G	C	G	-0.0963	-0.007	NA	NA	FALSE	TRUE	TRUE	PTK2B_FAK2	chr11	78564715	0.606665	0.013596	35357	PTK2B;FAK2	TRUE	reported	textfile	11395_5_PTK2B_FAK2	11	78275761	0.0195	7.917e-07	138086	GCST90027164	Amyotrophic lateral sclerosis	TRUE	reported	textfile	21.9496	2	1	FALSE
rs4944209	C	G	C	G	-0.0963	-0.0065	NA	NA	FALSE	TRUE	TRUE	NR1H2_NR1H2	chr11	78564715	0.634112	0.013657	35366	NR1H2;NR1H2	TRUE	reported	textfile	9016_12_NR1H2_NR1H2	11	78275761	0.0195	7.917e-07	138086	GCST90027164	Amyotrophic lateral sclerosis	TRUE	reported	textfile	21.9496	2	1	FALSE
rs4944209	C	G	C	G	-0.0963	-0.0058	NA	NA	FALSE	TRUE	TRUE	CDH5_Cadherin_5	chr11	78564715	0.671487	0.013676	35366	CDH5;Cadherin_5	TRUE	reported	textfile	2819_23_CDH5_Cadherin_5	11	78275761	0.0195	7.917e-07	138086	GCST90027164	Amyotrophic lateral sclerosis	TRUE	reported	textfile	21.9496	2	1	FALSE
rs4944209	C	G	C	G	-0.0963	-0.0055	NA	NA	FALSE	TRUE	TRUE	HDAC2_HDAC2	chr11	78564715	0.686396	0.013622	35366	HDAC2;HDAC2	TRUE	reported	textfile	18897_31_HDAC2_HDAC2	11	78275761	0.0195	7.917e-07	138086	GCST90027164	Amyotrophic lateral sclerosis	TRUE	reported	textfile	21.9496	2	1	FALSE
rs4944209	C	G	C	G	-0.0963	-0.0045	NA	NA	FALSE	TRUE	TRUE	SERPINA1_a1_Antitrypsin	chr11	78564715	0.745083	0.013841	35366	SERPINA1;a1_Antitrypsin	TRUE	reported	textfile	3580_25_SERPINA1_a1_Antitrypsin	11	78275761	0.0195	7.917e-07	138086	GCST90027164	Amyotrophic lateral sclerosis	TRUE	reported	textfile	21.9496	2	1	FALSE
rs4944209	C	G	C	G	-0.0963	-0.0044	NA	NA	FALSE	TRUE	TRUE	UGT1A1_UGT_1A1	chr11	78564715	0.744274	0.013489	35366	UGT1A1;UGT_1A1	TRUE	reported	textfile	17702_53_UGT1A1_UGT_1A1	11	78275761	0.0195	7.917e-07	138086	GCST90027164	Amyotrophic lateral sclerosis	TRUE	reported	textfile	21.9496	2	1	FALSE
rs4944209	C	G	C	G	-0.0963	-0.0037	NA	NA	FALSE	TRUE	TRUE	IGF1R_IGF_I_sR	chr11	78564715	0.793007	0.0141	35366	IGF1R;IGF_I_sR	TRUE	reported	textfile	4232_19_IGF1R_IGF_I_sR	11	78275761	0.0195	7.917e-07	138086	GCST90027164	Amyotrophic lateral sclerosis	TRUE	reported	textfile	21.9496	2	1	FALSE
rs4944209	C	G	C	G	-0.0963	-0.0018	NA	NA	FALSE	TRUE	TRUE	RPS3_RS3	chr11	78564715	0.892339	0.013299	35366	RPS3;RS3	TRUE	reported	textfile	5026_66_RPS3_RS3	11	78275761	0.0195	7.917e-07	138086	GCST90027164	Amyotrophic lateral sclerosis	TRUE	reported	textfile	21.9496	2	1	FALSE
rs4944209	C	G	C	G	-0.0963	-0.0006	NA	NA	FALSE	TRUE	TRUE	CAPN2_CAN2	chr11	78564715	0.968407	0.015149	35366	CAPN2;CAN2	TRUE	reported	textfile	14684_17_CAPN2_CAN2	11	78275761	0.0195	7.917e-07	138086	GCST90027164	Amyotrophic lateral sclerosis	TRUE	reported	textfile	21.9496	2	1	FALSE
rs4944209	C	G	C	G	-0.0963	-0.0005	NA	NA	FALSE	TRUE	TRUE	PGD_6_Phosphogluconate_dehydrogenase	chr11	78564715	0.970336	0.013446	35366	PGD;6_Phosphogluconate_dehydrogenase	TRUE	reported	textfile	4187_49_PGD_6_Phosphogluconate_dehydrogenase	11	78275761	0.0195	7.917e-07	138086	GCST90027164	Amyotrophic lateral sclerosis	TRUE	reported	textfile	21.9496	2	1	FALSE
rs4944209	C	G	C	G	-0.0963	0.009	NA	NA	FALSE	TRUE	TRUE	MB_Myoglobin	chr11	78564715	0.514475	0.013806	35366	MB;Myoglobin	TRUE	reported	textfile	3042_7_MB_Myoglobin	11	78275761	0.0195	7.917e-07	138086	GCST90027164	Amyotrophic lateral sclerosis	TRUE	reported	textfile	21.9496	2	1	FALSE
rs4944209	C	G	C	G	-0.0963	0.0134	NA	NA	FALSE	TRUE	TRUE	ATF6B_ATF6B	chr11	78564715	0.339328	0.014024	35357	ATF6B;ATF6B	TRUE	reported	textfile	11387_3_ATF6B_ATF6B	11	78275761	0.0195	7.917e-07	138086	GCST90027164	Amyotrophic lateral sclerosis	TRUE	reported	textfile	21.9496	2	1	FALSE
rs517339	T	C	T	C	0.0645	-0.0134	NA	NA	FALSE	FALSE	FALSE	MDH2_Malate_dehydrogenase_2	chr5	172927728	0.100016	0.008147	35365	MDH2;Malate_dehydrogenase_2	TRUE	reported	textfile	15534_26_MDH2_Malate_dehydrogenase_2	5	172354731	0.0112	8.464e-09	138086	GCST90027164	Amyotrophic lateral sclerosis	TRUE	reported	textfile	29.8487	2	1	TRUE
rs517339	T	C	T	C	0.0645	-0.0115	NA	NA	FALSE	FALSE	FALSE	LYN_LYN	chr5	172927728	0.158859	0.008162	35365	LYN;LYN	TRUE	reported	textfile	3453_87_LYN_LYN	5	172354731	0.0112	8.464e-09	138086	GCST90027164	Amyotrophic lateral sclerosis	TRUE	reported	textfile	29.8487	2	1	TRUE
rs517339	T	C	T	C	0.0645	-0.0104	NA	NA	FALSE	FALSE	FALSE	PDK1_PDK1	chr5	172927728	0.204288	0.008193	35365	PDK1;PDK1	TRUE	reported	textfile	5227_60_PDK1_PDK1	5	172354731	0.0112	8.464e-09	138086	GCST90027164	Amyotrophic lateral sclerosis	TRUE	reported	textfile	29.8487	2	1	TRUE
rs517339	T	C	T	C	0.0645	-0.0096	NA	NA	FALSE	FALSE	FALSE	SMAD4_SMAD4	chr5	172927728	0.249238	0.008332	35356	SMAD4;SMAD4	TRUE	reported	textfile	12022_12_SMAD4_SMAD4	5	172354731	0.0112	8.464e-09	138086	GCST90027164	Amyotrophic lateral sclerosis	TRUE	reported	textfile	29.8487	2	1	TRUE
rs517339	T	C	T	C	0.0645	-0.0092	NA	NA	FALSE	FALSE	FALSE	SHC1_SHC1	chr5	172927728	0.267703	0.0083	35365	SHC1;SHC1	TRUE	reported	textfile	5272_55_SHC1_SHC1	5	172354731	0.0112	8.464e-09	138086	GCST90027164	Amyotrophic lateral sclerosis	TRUE	reported	textfile	29.8487	2	1	TRUE
rs517339	T	C	T	C	0.0645	-0.0078	NA	NA	FALSE	FALSE	FALSE	SMAD3_SMAD3	chr5	172927728	0.347838	0.008309	35353	SMAD3;SMAD3	TRUE	reported	textfile	10363_13_SMAD3_SMAD3	5	172354731	0.0112	8.464e-09	138086	GCST90027164	Amyotrophic lateral sclerosis	TRUE	reported	textfile	29.8487	2	1	TRUE
rs517339	T	C	T	C	0.0645	-0.0076	NA	NA	FALSE	FALSE	FALSE	CRAT_CACP	chr5	172927728	0.358691	0.00828	35356	CRAT;CACP	TRUE	reported	textfile	12637_7_CRAT_CACP	5	172354731	0.0112	8.464e-09	138086	GCST90027164	Amyotrophic lateral sclerosis	TRUE	reported	textfile	29.8487	2	1	TRUE
rs517339	T	C	T	C	0.0645	-0.0059	NA	NA	FALSE	FALSE	FALSE	PGD_6_Phosphogluconate_dehydrogenase	chr5	172927728	0.484296	0.008436	35365	PGD;6_Phosphogluconate_dehydrogenase	TRUE	reported	textfile	4187_49_PGD_6_Phosphogluconate_dehydrogenase	5	172354731	0.0112	8.464e-09	138086	GCST90027164	Amyotrophic lateral sclerosis	TRUE	reported	textfile	29.8487	2	1	TRUE
rs517339	T	C	T	C	0.0645	-0.0057	NA	NA	FALSE	FALSE	FALSE	AKT1_PKB	chr5	172927728	0.493243	0.008319	35365	AKT1;PKB	TRUE	reported	textfile	15627_83_AKT1_PKB	5	172354731	0.0112	8.464e-09	138086	GCST90027164	Amyotrophic lateral sclerosis	TRUE	reported	textfile	29.8487	2	1	TRUE
rs517339	T	C	T	C	0.0645	-0.0049	NA	NA	FALSE	FALSE	FALSE	DNM2_DYN2	chr5	172927728	0.550645	0.008211	35356	DNM2;DYN2	TRUE	reported	textfile	11572_4_DNM2_DYN2	5	172354731	0.0112	8.464e-09	138086	GCST90027164	Amyotrophic lateral sclerosis	TRUE	reported	textfile	29.8487	2	1	TRUE
rs517339	T	C	T	C	0.0645	-0.0045	NA	NA	FALSE	FALSE	FALSE	PTK2B_FAK2	chr5	172927728	0.586199	0.008267	35356	PTK2B;FAK2	TRUE	reported	textfile	11395_5_PTK2B_FAK2	5	172354731	0.0112	8.464e-09	138086	GCST90027164	Amyotrophic lateral sclerosis	TRUE	reported	textfile	29.8487	2	1	TRUE
rs517339	T	C	T	C	0.0645	-0.0039	NA	NA	FALSE	FALSE	FALSE	HDAC2_HDAC2	chr5	172927728	0.635828	0.008236	35365	HDAC2;HDAC2	TRUE	reported	textfile	18897_31_HDAC2_HDAC2	5	172354731	0.0112	8.464e-09	138086	GCST90027164	Amyotrophic lateral sclerosis	TRUE	reported	textfile	29.8487	2	1	TRUE
rs517339	T	C	T	C	0.0645	-0.0038	NA	NA	FALSE	FALSE	FALSE	CDC42_Cdc42Hs	chr5	172927728	0.644694	0.00824	35365	CDC42;Cdc42Hs	TRUE	reported	textfile	9840_2_CDC42_Cdc42Hs	5	172354731	0.0112	8.464e-09	138086	GCST90027164	Amyotrophic lateral sclerosis	TRUE	reported	textfile	29.8487	2	1	TRUE
rs517339	T	C	T	C	0.0645	-0.0037	NA	NA	FALSE	FALSE	FALSE	HSP90AB1_HSP_90b	chr5	172927728	0.654841	0.008277	35365	HSP90AB1;HSP_90b	TRUE	reported	textfile	5467_15_HSP90AB1_HSP_90b	5	172354731	0.0112	8.464e-09	138086	GCST90027164	Amyotrophic lateral sclerosis	TRUE	reported	textfile	29.8487	2	1	TRUE
rs517339	T	C	T	C	0.0645	-0.0024	NA	NA	FALSE	FALSE	FALSE	G3BP2_G3BP2	chr5	172927728	0.766841	0.008094	35365	G3BP2;G3BP2	TRUE	reported	textfile	9831_12_G3BP2_G3BP2	5	172354731	0.0112	8.464e-09	138086	GCST90027164	Amyotrophic lateral sclerosis	TRUE	reported	textfile	29.8487	2	1	TRUE
rs517339	T	C	T	C	0.0645	-0.0011	NA	NA	FALSE	FALSE	FALSE	ATF6B_ATF6B	chr5	172927728	0.896888	0.008488	35356	ATF6B;ATF6B	TRUE	reported	textfile	11387_3_ATF6B_ATF6B	5	172354731	0.0112	8.464e-09	138086	GCST90027164	Amyotrophic lateral sclerosis	TRUE	reported	textfile	29.8487	2	1	TRUE
rs517339	T	C	T	C	0.0645	-0.0008	NA	NA	FALSE	FALSE	FALSE	ALDH2_ALDH_E2	chr5	172927728	0.922069	0.008178	35365	ALDH2;ALDH_E2	TRUE	reported	textfile	18381_16_ALDH2_ALDH_E2	5	172354731	0.0112	8.464e-09	138086	GCST90027164	Amyotrophic lateral sclerosis	TRUE	reported	textfile	29.8487	2	1	TRUE
rs517339	T	C	T	C	0.0645	-0.0005	NA	NA	FALSE	FALSE	FALSE	VWF_vWF	chr5	172927728	0.953533	0.008581	35365	VWF;vWF	TRUE	reported	textfile	3050_7_VWF_vWF	5	172354731	0.0112	8.464e-09	138086	GCST90027164	Amyotrophic lateral sclerosis	TRUE	reported	textfile	29.8487	2	1	TRUE
rs517339	T	C	T	C	0.0645	0.0003	NA	NA	FALSE	FALSE	FALSE	ATXN3_ATX3	chr5	172927728	0.966481	0.007139	35365	ATXN3;ATX3	TRUE	reported	textfile	16825_20_ATXN3_ATX3	5	172354731	0.0112	8.464e-09	138086	GCST90027164	Amyotrophic lateral sclerosis	TRUE	reported	textfile	29.8487	2	1	TRUE
rs517339	T	C	T	C	0.0645	0.0006	NA	NA	FALSE	FALSE	FALSE	HSP90B1_Endoplasmin	chr5	172927728	0.935637	0.00743	35365	HSP90B1;Endoplasmin	TRUE	reported	textfile	6393_63_HSP90B1_Endoplasmin	5	172354731	0.0112	8.464e-09	138086	GCST90027164	Amyotrophic lateral sclerosis	TRUE	reported	textfile	29.8487	2	1	TRUE
rs517339	T	C	T	C	0.0645	0.0012	NA	NA	FALSE	FALSE	FALSE	RPS3_RS3	chr5	172927728	0.881237	0.008032	35365	RPS3;RS3	TRUE	reported	textfile	5026_66_RPS3_RS3	5	172354731	0.0112	8.464e-09	138086	GCST90027164	Amyotrophic lateral sclerosis	TRUE	reported	textfile	29.8487	2	1	TRUE
rs517339	T	C	T	C	0.0645	0.0013	NA	NA	FALSE	FALSE	FALSE	TIAL1_TIAR	chr5	172927728	0.875841	0.00832	35365	TIAL1;TIAR	TRUE	reported	textfile	19131_184_TIAL1_TIAR	5	172354731	0.0112	8.464e-09	138086	GCST90027164	Amyotrophic lateral sclerosis	TRUE	reported	textfile	29.8487	2	1	TRUE
rs517339	T	C	T	C	0.0645	0.0021	NA	NA	FALSE	FALSE	FALSE	MB_Myoglobin	chr5	172927728	0.805594	0.008533	35365	MB;Myoglobin	TRUE	reported	textfile	3042_7_MB_Myoglobin	5	172354731	0.0112	8.464e-09	138086	GCST90027164	Amyotrophic lateral sclerosis	TRUE	reported	textfile	29.8487	2	1	TRUE
rs517339	T	C	T	C	0.0645	0.0047	NA	NA	FALSE	FALSE	FALSE	LCAT_LCAT	chr5	172927728	0.565745	0.008183	35365	LCAT;LCAT	TRUE	reported	textfile	15413_3_LCAT_LCAT	5	172354731	0.0112	8.464e-09	138086	GCST90027164	Amyotrophic lateral sclerosis	TRUE	reported	textfile	29.8487	2	1	TRUE
rs517339	T	C	T	C	0.0645	0.0052	NA	NA	FALSE	FALSE	FALSE	SERPINA1_a1_Antitrypsin	chr5	172927728	0.537145	0.008426	35365	SERPINA1;a1_Antitrypsin	TRUE	reported	textfile	3580_25_SERPINA1_a1_Antitrypsin	5	172354731	0.0112	8.464e-09	138086	GCST90027164	Amyotrophic lateral sclerosis	TRUE	reported	textfile	29.8487	2	1	TRUE
rs517339	T	C	T	C	0.0645	0.0053	NA	NA	FALSE	FALSE	FALSE	UGT1A1_UGT_1A1	chr5	172927728	0.518679	0.008212	35365	UGT1A1;UGT_1A1	TRUE	reported	textfile	17702_53_UGT1A1_UGT_1A1	5	172354731	0.0112	8.464e-09	138086	GCST90027164	Amyotrophic lateral sclerosis	TRUE	reported	textfile	29.8487	2	1	TRUE
rs517339	T	C	T	C	0.0645	0.0054	NA	NA	FALSE	FALSE	FALSE	MAPK12_MK12	chr5	172927728	0.519688	0.008387	35365	MAPK12;MK12	TRUE	reported	textfile	5005_4_MAPK12_MK12	5	172354731	0.0112	8.464e-09	138086	GCST90027164	Amyotrophic lateral sclerosis	TRUE	reported	textfile	29.8487	2	1	TRUE
rs517339	T	C	T	C	0.0645	0.0068	NA	NA	FALSE	FALSE	FALSE	CDH5_Cadherin_5	chr5	172927728	0.411959	0.008288	35365	CDH5;Cadherin_5	TRUE	reported	textfile	2819_23_CDH5_Cadherin_5	5	172354731	0.0112	8.464e-09	138086	GCST90027164	Amyotrophic lateral sclerosis	TRUE	reported	textfile	29.8487	2	1	TRUE
rs517339	T	C	T	C	0.0645	0.0079	NA	NA	FALSE	FALSE	FALSE	KL_KLOTHO	chr5	172927728	0.361213	0.008652	35365	KL;KLOTHO	TRUE	reported	textfile	15384_15_KL_KLOTHO	5	172354731	0.0112	8.464e-09	138086	GCST90027164	Amyotrophic lateral sclerosis	TRUE	reported	textfile	29.8487	2	1	TRUE
rs517339	T	C	T	C	0.0645	0.008	NA	NA	FALSE	FALSE	FALSE	YBX1_NSEP1	chr5	172927728	0.333202	0.008267	35365	YBX1;NSEP1	TRUE	reported	textfile	9751_72_YBX1_NSEP1	5	172354731	0.0112	8.464e-09	138086	GCST90027164	Amyotrophic lateral sclerosis	TRUE	reported	textfile	29.8487	2	1	TRUE
rs517339	T	C	T	C	0.0645	0.0084	NA	NA	FALSE	FALSE	FALSE	NCF2_NCF_2	chr5	172927728	0.304329	0.008178	35353	NCF2;NCF_2	TRUE	reported	textfile	10047_12_NCF2_NCF_2	5	172354731	0.0112	8.464e-09	138086	GCST90027164	Amyotrophic lateral sclerosis	TRUE	reported	textfile	29.8487	2	1	TRUE
rs517339	T	C	T	C	0.0645	0.0106	NA	NA	FALSE	FALSE	FALSE	HLA_DQA2_DQA2	chr5	172927728	0.193078	0.008144	35365	HLA;DQA2_DQA2	TRUE	reported	textfile	7757_5_HLA_DQA2_DQA2	5	172354731	0.0112	8.464e-09	138086	GCST90027164	Amyotrophic lateral sclerosis	TRUE	reported	textfile	29.8487	2	1	TRUE
rs517339	T	C	T	C	0.0645	0.0117	NA	NA	FALSE	FALSE	FALSE	NR1H2_NR1H2	chr5	172927728	0.158823	0.008304	35365	NR1H2;NR1H2	TRUE	reported	textfile	9016_12_NR1H2_NR1H2	5	172354731	0.0112	8.464e-09	138086	GCST90027164	Amyotrophic lateral sclerosis	TRUE	reported	textfile	29.8487	2	1	TRUE
rs517339	T	C	T	C	0.0645	0.0128	NA	NA	FALSE	FALSE	FALSE	GCK_HXK4	chr5	172927728	0.119032	0.008211	35356	GCK;HXK4	TRUE	reported	textfile	12960_9_GCK_HXK4	5	172354731	0.0112	8.464e-09	138086	GCST90027164	Amyotrophic lateral sclerosis	TRUE	reported	textfile	29.8487	2	1	TRUE
rs517339	T	C	T	C	0.0645	0.0143	NA	NA	FALSE	FALSE	FALSE	LRRK2_LRRK2	chr5	172927728	0.082962	0.008248	35356	LRRK2;LRRK2	TRUE	reported	textfile	10990_21_LRRK2_LRRK2	5	172354731	0.0112	8.464e-09	138086	GCST90027164	Amyotrophic lateral sclerosis	TRUE	reported	textfile	29.8487	2	1	TRUE
rs517339	T	C	T	C	0.0645	0.0182	NA	NA	FALSE	FALSE	FALSE	F3_TF	chr5	172927728	0.026656	0.008211	35365	F3;TF	TRUE	reported	textfile	4931_59_F3_TF	5	172354731	0.0112	8.464e-09	138086	GCST90027164	Amyotrophic lateral sclerosis	TRUE	reported	textfile	29.8487	2	1	TRUE
rs517339	T	C	T	C	0.0645	0.0193	NA	NA	FALSE	FALSE	FALSE	CAPN2_CAN2	chr5	172927728	0.024752	0.008596	35365	CAPN2;CAN2	TRUE	reported	textfile	14684_17_CAPN2_CAN2	5	172354731	0.0112	8.464e-09	138086	GCST90027164	Amyotrophic lateral sclerosis	TRUE	reported	textfile	29.8487	2	1	TRUE
rs517339	T	C	T	C	0.0645	0.0195	NA	NA	FALSE	FALSE	FALSE	IGF1R_IGF_I_sR	chr5	172927728	0.021111	0.008456	35365	IGF1R;IGF_I_sR	TRUE	reported	textfile	4232_19_IGF1R_IGF_I_sR	5	172354731	0.0112	8.464e-09	138086	GCST90027164	Amyotrophic lateral sclerosis	TRUE	reported	textfile	29.8487	2	1	TRUE
rs631312	A	G	A	G	-0.0791	-0.0111	NA	NA	FALSE	FALSE	FALSE	SERPINA1_a1_Antitrypsin	chr3	39467477	0.226424	0.009176	35354	SERPINA1;a1_Antitrypsin	TRUE	reported	textfile	3580_25_SERPINA1_a1_Antitrypsin	3	39508968	0.012	5.242e-11	138086	GCST90027164	Amyotrophic lateral sclerosis	TRUE	reported	textfile	39.1051	2	1	TRUE
rs631312	A	G	A	G	-0.0791	-0.0077	NA	NA	FALSE	FALSE	FALSE	IGF1R_IGF_I_sR	chr3	39467477	0.404154	0.00923	35354	IGF1R;IGF_I_sR	TRUE	reported	textfile	4232_19_IGF1R_IGF_I_sR	3	39508968	0.012	5.242e-11	138086	GCST90027164	Amyotrophic lateral sclerosis	TRUE	reported	textfile	39.1051	2	1	TRUE
rs631312	A	G	A	G	-0.0791	-0.0077	NA	NA	FALSE	FALSE	FALSE	LYN_LYN	chr3	39467477	0.385968	0.008882	35354	LYN;LYN	TRUE	reported	textfile	3453_87_LYN_LYN	3	39508968	0.012	5.242e-11	138086	GCST90027164	Amyotrophic lateral sclerosis	TRUE	reported	textfile	39.1051	2	1	TRUE
rs631312	A	G	A	G	-0.0791	-0.0066	NA	NA	FALSE	FALSE	FALSE	ALDH2_ALDH_E2	chr3	39467477	0.468219	0.009099	35354	ALDH2;ALDH_E2	TRUE	reported	textfile	18381_16_ALDH2_ALDH_E2	3	39508968	0.012	5.242e-11	138086	GCST90027164	Amyotrophic lateral sclerosis	TRUE	reported	textfile	39.1051	2	1	TRUE
rs631312	A	G	A	G	-0.0791	-0.0063	NA	NA	FALSE	FALSE	FALSE	SHC1_SHC1	chr3	39467477	0.486103	0.009045	35354	SHC1;SHC1	TRUE	reported	textfile	5272_55_SHC1_SHC1	3	39508968	0.012	5.242e-11	138086	GCST90027164	Amyotrophic lateral sclerosis	TRUE	reported	textfile	39.1051	2	1	TRUE
rs631312	A	G	A	G	-0.0791	-0.0062	NA	NA	FALSE	FALSE	FALSE	YBX1_NSEP1	chr3	39467477	0.497382	0.009136	35354	YBX1;NSEP1	TRUE	reported	textfile	9751_72_YBX1_NSEP1	3	39508968	0.012	5.242e-11	138086	GCST90027164	Amyotrophic lateral sclerosis	TRUE	reported	textfile	39.1051	2	1	TRUE
rs631312	A	G	A	G	-0.0791	-0.006	NA	NA	FALSE	FALSE	FALSE	PTK2B_FAK2	chr3	39467477	0.501986	0.008937	35345	PTK2B;FAK2	TRUE	reported	textfile	11395_5_PTK2B_FAK2	3	39508968	0.012	5.242e-11	138086	GCST90027164	Amyotrophic lateral sclerosis	TRUE	reported	textfile	39.1051	2	1	TRUE
rs631312	A	G	A	G	-0.0791	-0.0053	NA	NA	FALSE	FALSE	FALSE	ATF6B_ATF6B	chr3	39467477	0.566877	0.009255	35345	ATF6B;ATF6B	TRUE	reported	textfile	11387_3_ATF6B_ATF6B	3	39508968	0.012	5.242e-11	138086	GCST90027164	Amyotrophic lateral sclerosis	TRUE	reported	textfile	39.1051	2	1	TRUE
rs631312	A	G	A	G	-0.0791	-0.0045	NA	NA	FALSE	FALSE	FALSE	CDC42_Cdc42Hs	chr3	39467477	0.617144	0.009002	35354	CDC42;Cdc42Hs	TRUE	reported	textfile	9840_2_CDC42_Cdc42Hs	3	39508968	0.012	5.242e-11	138086	GCST90027164	Amyotrophic lateral sclerosis	TRUE	reported	textfile	39.1051	2	1	TRUE
rs631312	A	G	A	G	-0.0791	-0.0045	NA	NA	FALSE	FALSE	FALSE	CDH5_Cadherin_5	chr3	39467477	0.620921	0.009099	35354	CDH5;Cadherin_5	TRUE	reported	textfile	2819_23_CDH5_Cadherin_5	3	39508968	0.012	5.242e-11	138086	GCST90027164	Amyotrophic lateral sclerosis	TRUE	reported	textfile	39.1051	2	1	TRUE
rs631312	A	G	A	G	-0.0791	-0.0043	NA	NA	FALSE	FALSE	FALSE	PDK1_PDK1	chr3	39467477	0.626946	0.008847	35354	PDK1;PDK1	TRUE	reported	textfile	5227_60_PDK1_PDK1	3	39508968	0.012	5.242e-11	138086	GCST90027164	Amyotrophic lateral sclerosis	TRUE	reported	textfile	39.1051	2	1	TRUE
rs631312	A	G	A	G	-0.0791	-0.0041	NA	NA	FALSE	FALSE	FALSE	PGD_6_Phosphogluconate_dehydrogenase	chr3	39467477	0.655058	0.009177	35354	PGD;6_Phosphogluconate_dehydrogenase	TRUE	reported	textfile	4187_49_PGD_6_Phosphogluconate_dehydrogenase	3	39508968	0.012	5.242e-11	138086	GCST90027164	Amyotrophic lateral sclerosis	TRUE	reported	textfile	39.1051	2	1	TRUE
rs631312	A	G	A	G	-0.0791	-0.0033	NA	NA	FALSE	FALSE	FALSE	G3BP2_G3BP2	chr3	39467477	0.715557	0.009056	35354	G3BP2;G3BP2	TRUE	reported	textfile	9831_12_G3BP2_G3BP2	3	39508968	0.012	5.242e-11	138086	GCST90027164	Amyotrophic lateral sclerosis	TRUE	reported	textfile	39.1051	2	1	TRUE
rs631312	A	G	A	G	-0.0791	-0.0025	NA	NA	FALSE	FALSE	FALSE	CRAT_CACP	chr3	39467477	0.785476	0.009185	35345	CRAT;CACP	TRUE	reported	textfile	12637_7_CRAT_CACP	3	39508968	0.012	5.242e-11	138086	GCST90027164	Amyotrophic lateral sclerosis	TRUE	reported	textfile	39.1051	2	1	TRUE
rs631312	A	G	A	G	-0.0791	-0.0022	NA	NA	FALSE	FALSE	FALSE	UGT1A1_UGT_1A1	chr3	39467477	0.806166	0.008966	35354	UGT1A1;UGT_1A1	TRUE	reported	textfile	17702_53_UGT1A1_UGT_1A1	3	39508968	0.012	5.242e-11	138086	GCST90027164	Amyotrophic lateral sclerosis	TRUE	reported	textfile	39.1051	2	1	TRUE
rs631312	A	G	A	G	-0.0791	-0.0019	NA	NA	FALSE	FALSE	FALSE	AKT1_PKB	chr3	39467477	0.838027	0.009295	35354	AKT1;PKB	TRUE	reported	textfile	15627_83_AKT1_PKB	3	39508968	0.012	5.242e-11	138086	GCST90027164	Amyotrophic lateral sclerosis	TRUE	reported	textfile	39.1051	2	1	TRUE
rs631312	A	G	A	G	-0.0791	-0.0017	NA	NA	FALSE	FALSE	FALSE	SMAD3_SMAD3	chr3	39467477	0.849508	0.008959	35342	SMAD3;SMAD3	TRUE	reported	textfile	10363_13_SMAD3_SMAD3	3	39508968	0.012	5.242e-11	138086	GCST90027164	Amyotrophic lateral sclerosis	TRUE	reported	textfile	39.1051	2	1	TRUE
rs631312	A	G	A	G	-0.0791	-0.0013	NA	NA	FALSE	FALSE	FALSE	SMAD4_SMAD4	chr3	39467477	0.882562	0.0088	35345	SMAD4;SMAD4	TRUE	reported	textfile	12022_12_SMAD4_SMAD4	3	39508968	0.012	5.242e-11	138086	GCST90027164	Amyotrophic lateral sclerosis	TRUE	reported	textfile	39.1051	2	1	TRUE
rs631312	A	G	A	G	-0.0791	-0.0012	NA	NA	FALSE	FALSE	FALSE	MDH2_Malate_dehydrogenase_2	chr3	39467477	0.889821	0.008662	35354	MDH2;Malate_dehydrogenase_2	TRUE	reported	textfile	15534_26_MDH2_Malate_dehydrogenase_2	3	39508968	0.012	5.242e-11	138086	GCST90027164	Amyotrophic lateral sclerosis	TRUE	reported	textfile	39.1051	2	1	TRUE
rs631312	A	G	A	G	-0.0791	-0.0009	NA	NA	FALSE	FALSE	FALSE	HSP90AB1_HSP_90b	chr3	39467477	0.921298	0.009109	35354	HSP90AB1;HSP_90b	TRUE	reported	textfile	5467_15_HSP90AB1_HSP_90b	3	39508968	0.012	5.242e-11	138086	GCST90027164	Amyotrophic lateral sclerosis	TRUE	reported	textfile	39.1051	2	1	TRUE
rs631312	A	G	A	G	-0.0791	-0.0007	NA	NA	FALSE	FALSE	FALSE	VWF_vWF	chr3	39467477	0.936715	0.008816	35354	VWF;vWF	TRUE	reported	textfile	3050_7_VWF_vWF	3	39508968	0.012	5.242e-11	138086	GCST90027164	Amyotrophic lateral sclerosis	TRUE	reported	textfile	39.1051	2	1	TRUE
rs631312	A	G	A	G	-0.0791	-0.0005	NA	NA	FALSE	FALSE	FALSE	HDAC2_HDAC2	chr3	39467477	0.955563	0.008973	35354	HDAC2;HDAC2	TRUE	reported	textfile	18897_31_HDAC2_HDAC2	3	39508968	0.012	5.242e-11	138086	GCST90027164	Amyotrophic lateral sclerosis	TRUE	reported	textfile	39.1051	2	1	TRUE
rs631312	A	G	A	G	-0.0791	0.0017	NA	NA	FALSE	FALSE	FALSE	DNM2_DYN2	chr3	39467477	0.8532	0.009187	35345	DNM2;DYN2	TRUE	reported	textfile	11572_4_DNM2_DYN2	3	39508968	0.012	5.242e-11	138086	GCST90027164	Amyotrophic lateral sclerosis	TRUE	reported	textfile	39.1051	2	1	TRUE
rs631312	A	G	A	G	-0.0791	0.0022	NA	NA	FALSE	FALSE	FALSE	TIAL1_TIAR	chr3	39467477	0.811169	0.009208	35354	TIAL1;TIAR	TRUE	reported	textfile	19131_184_TIAL1_TIAR	3	39508968	0.012	5.242e-11	138086	GCST90027164	Amyotrophic lateral sclerosis	TRUE	reported	textfile	39.1051	2	1	TRUE
rs631312	A	G	A	G	-0.0791	0.0025	NA	NA	FALSE	FALSE	FALSE	MAPK12_MK12	chr3	39467477	0.7838	0.009112	35354	MAPK12;MK12	TRUE	reported	textfile	5005_4_MAPK12_MK12	3	39508968	0.012	5.242e-11	138086	GCST90027164	Amyotrophic lateral sclerosis	TRUE	reported	textfile	39.1051	2	1	TRUE
rs631312	A	G	A	G	-0.0791	0.0041	NA	NA	FALSE	FALSE	FALSE	HLA_DQA2_DQA2	chr3	39467477	0.644351	0.008882	35354	HLA;DQA2_DQA2	TRUE	reported	textfile	7757_5_HLA_DQA2_DQA2	3	39508968	0.012	5.242e-11	138086	GCST90027164	Amyotrophic lateral sclerosis	TRUE	reported	textfile	39.1051	2	1	TRUE
rs631312	A	G	A	G	-0.0791	0.0049	NA	NA	FALSE	FALSE	FALSE	HSP90B1_Endoplasmin	chr3	39467477	0.563116	0.008474	35354	HSP90B1;Endoplasmin	TRUE	reported	textfile	6393_63_HSP90B1_Endoplasmin	3	39508968	0.012	5.242e-11	138086	GCST90027164	Amyotrophic lateral sclerosis	TRUE	reported	textfile	39.1051	2	1	TRUE
rs631312	A	G	A	G	-0.0791	0.0051	NA	NA	FALSE	FALSE	FALSE	LCAT_LCAT	chr3	39467477	0.568991	0.008955	35354	LCAT;LCAT	TRUE	reported	textfile	15413_3_LCAT_LCAT	3	39508968	0.012	5.242e-11	138086	GCST90027164	Amyotrophic lateral sclerosis	TRUE	reported	textfile	39.1051	2	1	TRUE
rs631312	A	G	A	G	-0.0791	0.0052	NA	NA	FALSE	FALSE	FALSE	RPS3_RS3	chr3	39467477	0.560826	0.008941	35354	RPS3;RS3	TRUE	reported	textfile	5026_66_RPS3_RS3	3	39508968	0.012	5.242e-11	138086	GCST90027164	Amyotrophic lateral sclerosis	TRUE	reported	textfile	39.1051	2	1	TRUE
rs631312	A	G	A	G	-0.0791	0.0054	NA	NA	FALSE	FALSE	FALSE	F3_TF	chr3	39467477	0.550625	0.009048	35354	F3;TF	TRUE	reported	textfile	4931_59_F3_TF	3	39508968	0.012	5.242e-11	138086	GCST90027164	Amyotrophic lateral sclerosis	TRUE	reported	textfile	39.1051	2	1	TRUE
rs631312	A	G	A	G	-0.0791	0.0057	NA	NA	FALSE	FALSE	FALSE	ATXN3_ATX3	chr3	39467477	0.526083	0.008991	35354	ATXN3;ATX3	TRUE	reported	textfile	16825_20_ATXN3_ATX3	3	39508968	0.012	5.242e-11	138086	GCST90027164	Amyotrophic lateral sclerosis	TRUE	reported	textfile	39.1051	2	1	TRUE
rs631312	A	G	A	G	-0.0791	0.0057	NA	NA	FALSE	FALSE	FALSE	NR1H2_NR1H2	chr3	39467477	0.527825	0.009029	35354	NR1H2;NR1H2	TRUE	reported	textfile	9016_12_NR1H2_NR1H2	3	39508968	0.012	5.242e-11	138086	GCST90027164	Amyotrophic lateral sclerosis	TRUE	reported	textfile	39.1051	2	1	TRUE
rs631312	A	G	A	G	-0.0791	0.0083	NA	NA	FALSE	FALSE	FALSE	KL_KLOTHO	chr3	39467477	0.379195	0.009438	35354	KL;KLOTHO	TRUE	reported	textfile	15384_15_KL_KLOTHO	3	39508968	0.012	5.242e-11	138086	GCST90027164	Amyotrophic lateral sclerosis	TRUE	reported	textfile	39.1051	2	1	TRUE
rs631312	A	G	A	G	-0.0791	0.0084	NA	NA	FALSE	FALSE	FALSE	LRRK2_LRRK2	chr3	39467477	0.351566	0.009017	35345	LRRK2;LRRK2	TRUE	reported	textfile	10990_21_LRRK2_LRRK2	3	39508968	0.012	5.242e-11	138086	GCST90027164	Amyotrophic lateral sclerosis	TRUE	reported	textfile	39.1051	2	1	TRUE
rs631312	A	G	A	G	-0.0791	0.0106	NA	NA	FALSE	FALSE	FALSE	GCK_HXK4	chr3	39467477	0.241284	0.009046	35345	GCK;HXK4	TRUE	reported	textfile	12960_9_GCK_HXK4	3	39508968	0.012	5.242e-11	138086	GCST90027164	Amyotrophic lateral sclerosis	TRUE	reported	textfile	39.1051	2	1	TRUE
rs631312	A	G	A	G	-0.0791	0.0118	NA	NA	FALSE	FALSE	FALSE	NCF2_NCF_2	chr3	39467477	0.189537	0.008994	35342	NCF2;NCF_2	TRUE	reported	textfile	10047_12_NCF2_NCF_2	3	39508968	0.012	5.242e-11	138086	GCST90027164	Amyotrophic lateral sclerosis	TRUE	reported	textfile	39.1051	2	1	TRUE
rs631312	A	G	A	G	-0.0791	0.0136	NA	NA	FALSE	FALSE	FALSE	MB_Myoglobin	chr3	39467477	0.13845	0.009179	35354	MB;Myoglobin	TRUE	reported	textfile	3042_7_MB_Myoglobin	3	39508968	0.012	5.242e-11	138086	GCST90027164	Amyotrophic lateral sclerosis	TRUE	reported	textfile	39.1051	2	1	TRUE
rs631312	A	G	A	G	-0.0791	0.0163	NA	NA	FALSE	FALSE	FALSE	CAPN2_CAN2	chr3	39467477	0.083689	0.009424	35354	CAPN2;CAN2	TRUE	reported	textfile	14684_17_CAPN2_CAN2	3	39508968	0.012	5.242e-11	138086	GCST90027164	Amyotrophic lateral sclerosis	TRUE	reported	textfile	39.1051	2	1	TRUE
rs6738336	C	G	C	G	0.0628	-0.0256	NA	NA	FALSE	TRUE	TRUE	UGT1A1_UGT_1A1	chr2	219343452	0.004649	0.009045	35369	UGT1A1;UGT_1A1	TRUE	reported	textfile	17702_53_UGT1A1_UGT_1A1	2	220208174	0.0124	3.981e-07	138086	GCST90027164	Amyotrophic lateral sclerosis	TRUE	reported	textfile	23.0844	2	1	FALSE
rs6738336	C	G	C	G	0.0628	-0.0204	NA	NA	FALSE	TRUE	TRUE	TIAL1_TIAR	chr2	219343452	0.025342	0.009123	35369	TIAL1;TIAR	TRUE	reported	textfile	19131_184_TIAL1_TIAR	2	220208174	0.0124	3.981e-07	138086	GCST90027164	Amyotrophic lateral sclerosis	TRUE	reported	textfile	23.0844	2	1	FALSE
rs6738336	C	G	C	G	0.0628	-0.0199	NA	NA	FALSE	TRUE	TRUE	HLA_DQA2_DQA2	chr2	219343452	0.028002	0.009057	35369	HLA;DQA2_DQA2	TRUE	reported	textfile	7757_5_HLA_DQA2_DQA2	2	220208174	0.0124	3.981e-07	138086	GCST90027164	Amyotrophic lateral sclerosis	TRUE	reported	textfile	23.0844	2	1	FALSE
rs6738336	C	G	C	G	0.0628	-0.0163	NA	NA	FALSE	TRUE	TRUE	SERPINA1_a1_Antitrypsin	chr2	219343452	0.080606	0.009329	35369	SERPINA1;a1_Antitrypsin	TRUE	reported	textfile	3580_25_SERPINA1_a1_Antitrypsin	2	220208174	0.0124	3.981e-07	138086	GCST90027164	Amyotrophic lateral sclerosis	TRUE	reported	textfile	23.0844	2	1	FALSE
rs6738336	C	G	C	G	0.0628	-0.015	NA	NA	FALSE	TRUE	TRUE	GCK_HXK4	chr2	219343452	0.100906	0.009144	35360	GCK;HXK4	TRUE	reported	textfile	12960_9_GCK_HXK4	2	220208174	0.0124	3.981e-07	138086	GCST90027164	Amyotrophic lateral sclerosis	TRUE	reported	textfile	23.0844	2	1	FALSE
rs6738336	C	G	C	G	0.0628	-0.0147	NA	NA	FALSE	TRUE	TRUE	ALDH2_ALDH_E2	chr2	219343452	0.109674	0.009189	35369	ALDH2;ALDH_E2	TRUE	reported	textfile	18381_16_ALDH2_ALDH_E2	2	220208174	0.0124	3.981e-07	138086	GCST90027164	Amyotrophic lateral sclerosis	TRUE	reported	textfile	23.0844	2	1	FALSE
rs6738336	C	G	C	G	0.0628	-0.0144	NA	NA	FALSE	TRUE	TRUE	MAPK12_MK12	chr2	219343452	0.118138	0.009215	35369	MAPK12;MK12	TRUE	reported	textfile	5005_4_MAPK12_MK12	2	220208174	0.0124	3.981e-07	138086	GCST90027164	Amyotrophic lateral sclerosis	TRUE	reported	textfile	23.0844	2	1	FALSE
rs6738336	C	G	C	G	0.0628	-0.0121	NA	NA	FALSE	TRUE	TRUE	NR1H2_NR1H2	chr2	219343452	0.187759	0.009186	35369	NR1H2;NR1H2	TRUE	reported	textfile	9016_12_NR1H2_NR1H2	2	220208174	0.0124	3.981e-07	138086	GCST90027164	Amyotrophic lateral sclerosis	TRUE	reported	textfile	23.0844	2	1	FALSE
rs6738336	C	G	C	G	0.0628	-0.0111	NA	NA	FALSE	TRUE	TRUE	YBX1_NSEP1	chr2	219343452	0.225872	0.009166	35369	YBX1;NSEP1	TRUE	reported	textfile	9751_72_YBX1_NSEP1	2	220208174	0.0124	3.981e-07	138086	GCST90027164	Amyotrophic lateral sclerosis	TRUE	reported	textfile	23.0844	2	1	FALSE
rs6738336	C	G	C	G	0.0628	-0.0103	NA	NA	FALSE	TRUE	TRUE	F3_TF	chr2	219343452	0.25808	0.009107	35369	F3;TF	TRUE	reported	textfile	4931_59_F3_TF	2	220208174	0.0124	3.981e-07	138086	GCST90027164	Amyotrophic lateral sclerosis	TRUE	reported	textfile	23.0844	2	1	FALSE
rs6738336	C	G	C	G	0.0628	-0.01	NA	NA	FALSE	TRUE	TRUE	HSP90AB1_HSP_90b	chr2	219343452	0.277166	0.009202	35369	HSP90AB1;HSP_90b	TRUE	reported	textfile	5467_15_HSP90AB1_HSP_90b	2	220208174	0.0124	3.981e-07	138086	GCST90027164	Amyotrophic lateral sclerosis	TRUE	reported	textfile	23.0844	2	1	FALSE
rs6738336	C	G	C	G	0.0628	-0.0084	NA	NA	FALSE	TRUE	TRUE	RPS3_RS3	chr2	219343452	0.356913	0.009118	35369	RPS3;RS3	TRUE	reported	textfile	5026_66_RPS3_RS3	2	220208174	0.0124	3.981e-07	138086	GCST90027164	Amyotrophic lateral sclerosis	TRUE	reported	textfile	23.0844	2	1	FALSE
rs6738336	C	G	C	G	0.0628	-0.0071	NA	NA	FALSE	TRUE	TRUE	LCAT_LCAT	chr2	219343452	0.440808	0.009211	35369	LCAT;LCAT	TRUE	reported	textfile	15413_3_LCAT_LCAT	2	220208174	0.0124	3.981e-07	138086	GCST90027164	Amyotrophic lateral sclerosis	TRUE	reported	textfile	23.0844	2	1	FALSE
rs6738336	C	G	C	G	0.0628	-0.007	NA	NA	FALSE	TRUE	TRUE	SHC1_SHC1	chr2	219343452	0.442345	0.009112	35369	SHC1;SHC1	TRUE	reported	textfile	5272_55_SHC1_SHC1	2	220208174	0.0124	3.981e-07	138086	GCST90027164	Amyotrophic lateral sclerosis	TRUE	reported	textfile	23.0844	2	1	FALSE
rs6738336	C	G	C	G	0.0628	-0.0068	NA	NA	FALSE	TRUE	TRUE	PGD_6_Phosphogluconate_dehydrogenase	chr2	219343452	0.463257	0.009271	35369	PGD;6_Phosphogluconate_dehydrogenase	TRUE	reported	textfile	4187_49_PGD_6_Phosphogluconate_dehydrogenase	2	220208174	0.0124	3.981e-07	138086	GCST90027164	Amyotrophic lateral sclerosis	TRUE	reported	textfile	23.0844	2	1	FALSE
rs6738336	C	G	C	G	0.0628	-0.0065	NA	NA	FALSE	TRUE	TRUE	AKT1_PKB	chr2	219343452	0.4817	0.009239	35369	AKT1;PKB	TRUE	reported	textfile	15627_83_AKT1_PKB	2	220208174	0.0124	3.981e-07	138086	GCST90027164	Amyotrophic lateral sclerosis	TRUE	reported	textfile	23.0844	2	1	FALSE
rs6738336	C	G	C	G	0.0628	-0.0064	NA	NA	FALSE	TRUE	TRUE	DNM2_DYN2	chr2	219343452	0.484808	0.009161	35360	DNM2;DYN2	TRUE	reported	textfile	11572_4_DNM2_DYN2	2	220208174	0.0124	3.981e-07	138086	GCST90027164	Amyotrophic lateral sclerosis	TRUE	reported	textfile	23.0844	2	1	FALSE
rs6738336	C	G	C	G	0.0628	-0.006	NA	NA	FALSE	TRUE	TRUE	CDC42_Cdc42Hs	chr2	219343452	0.515239	0.009221	35369	CDC42;Cdc42Hs	TRUE	reported	textfile	9840_2_CDC42_Cdc42Hs	2	220208174	0.0124	3.981e-07	138086	GCST90027164	Amyotrophic lateral sclerosis	TRUE	reported	textfile	23.0844	2	1	FALSE
rs6738336	C	G	C	G	0.0628	-0.0052	NA	NA	FALSE	TRUE	TRUE	G3BP2_G3BP2	chr2	219343452	0.571392	0.009187	35369	G3BP2;G3BP2	TRUE	reported	textfile	9831_12_G3BP2_G3BP2	2	220208174	0.0124	3.981e-07	138086	GCST90027164	Amyotrophic lateral sclerosis	TRUE	reported	textfile	23.0844	2	1	FALSE
rs6738336	C	G	C	G	0.0628	-0.0049	NA	NA	FALSE	TRUE	TRUE	SMAD3_SMAD3	chr2	219343452	0.598193	0.009298	35357	SMAD3;SMAD3	TRUE	reported	textfile	10363_13_SMAD3_SMAD3	2	220208174	0.0124	3.981e-07	138086	GCST90027164	Amyotrophic lateral sclerosis	TRUE	reported	textfile	23.0844	2	1	FALSE
rs6738336	C	G	C	G	0.0628	-0.0043	NA	NA	FALSE	TRUE	TRUE	CAPN2_CAN2	chr2	219343452	0.650776	0.009499	35369	CAPN2;CAN2	TRUE	reported	textfile	14684_17_CAPN2_CAN2	2	220208174	0.0124	3.981e-07	138086	GCST90027164	Amyotrophic lateral sclerosis	TRUE	reported	textfile	23.0844	2	1	FALSE
rs6738336	C	G	C	G	0.0628	-0.0043	NA	NA	FALSE	TRUE	TRUE	SMAD4_SMAD4	chr2	219343452	0.644906	0.009331	35360	SMAD4;SMAD4	TRUE	reported	textfile	12022_12_SMAD4_SMAD4	2	220208174	0.0124	3.981e-07	138086	GCST90027164	Amyotrophic lateral sclerosis	TRUE	reported	textfile	23.0844	2	1	FALSE
rs6738336	C	G	C	G	0.0628	-0.0038	NA	NA	FALSE	TRUE	TRUE	LRRK2_LRRK2	chr2	219343452	0.675055	0.009064	35360	LRRK2;LRRK2	TRUE	reported	textfile	10990_21_LRRK2_LRRK2	2	220208174	0.0124	3.981e-07	138086	GCST90027164	Amyotrophic lateral sclerosis	TRUE	reported	textfile	23.0844	2	1	FALSE
rs6738336	C	G	C	G	0.0628	-0.0032	NA	NA	FALSE	TRUE	TRUE	ATXN3_ATX3	chr2	219343452	0.724985	0.009096	35369	ATXN3;ATX3	TRUE	reported	textfile	16825_20_ATXN3_ATX3	2	220208174	0.0124	3.981e-07	138086	GCST90027164	Amyotrophic lateral sclerosis	TRUE	reported	textfile	23.0844	2	1	FALSE
rs6738336	C	G	C	G	0.0628	-0.0029	NA	NA	FALSE	TRUE	TRUE	PTK2B_FAK2	chr2	219343452	0.74947	0.009081	35360	PTK2B;FAK2	TRUE	reported	textfile	11395_5_PTK2B_FAK2	2	220208174	0.0124	3.981e-07	138086	GCST90027164	Amyotrophic lateral sclerosis	TRUE	reported	textfile	23.0844	2	1	FALSE
rs6738336	C	G	C	G	0.0628	0.0004	NA	NA	FALSE	TRUE	TRUE	IGF1R_IGF_I_sR	chr2	219343452	0.97023	0.010718	35369	IGF1R;IGF_I_sR	TRUE	reported	textfile	4232_19_IGF1R_IGF_I_sR	2	220208174	0.0124	3.981e-07	138086	GCST90027164	Amyotrophic lateral sclerosis	TRUE	reported	textfile	23.0844	2	1	FALSE
rs6738336	C	G	C	G	0.0628	0.0007	NA	NA	FALSE	TRUE	TRUE	CRAT_CACP	chr2	219343452	0.941058	0.009467	35360	CRAT;CACP	TRUE	reported	textfile	12637_7_CRAT_CACP	2	220208174	0.0124	3.981e-07	138086	GCST90027164	Amyotrophic lateral sclerosis	TRUE	reported	textfile	23.0844	2	1	FALSE
rs6738336	C	G	C	G	0.0628	0.0007	NA	NA	FALSE	TRUE	TRUE	MDH2_Malate_dehydrogenase_2	chr2	219343452	0.939947	0.009292	35369	MDH2;Malate_dehydrogenase_2	TRUE	reported	textfile	15534_26_MDH2_Malate_dehydrogenase_2	2	220208174	0.0124	3.981e-07	138086	GCST90027164	Amyotrophic lateral sclerosis	TRUE	reported	textfile	23.0844	2	1	FALSE
rs6738336	C	G	C	G	0.0628	0.0019	NA	NA	FALSE	TRUE	TRUE	PDK1_PDK1	chr2	219343452	0.831223	0.008915	35369	PDK1;PDK1	TRUE	reported	textfile	5227_60_PDK1_PDK1	2	220208174	0.0124	3.981e-07	138086	GCST90027164	Amyotrophic lateral sclerosis	TRUE	reported	textfile	23.0844	2	1	FALSE
rs6738336	C	G	C	G	0.0628	0.0025	NA	NA	FALSE	TRUE	TRUE	VWF_vWF	chr2	219343452	0.780218	0.008959	35369	VWF;vWF	TRUE	reported	textfile	3050_7_VWF_vWF	2	220208174	0.0124	3.981e-07	138086	GCST90027164	Amyotrophic lateral sclerosis	TRUE	reported	textfile	23.0844	2	1	FALSE
rs6738336	C	G	C	G	0.0628	0.0028	NA	NA	FALSE	TRUE	TRUE	HDAC2_HDAC2	chr2	219343452	0.763362	0.0093	35369	HDAC2;HDAC2	TRUE	reported	textfile	18897_31_HDAC2_HDAC2	2	220208174	0.0124	3.981e-07	138086	GCST90027164	Amyotrophic lateral sclerosis	TRUE	reported	textfile	23.0844	2	1	FALSE
rs6738336	C	G	C	G	0.0628	0.0037	NA	NA	FALSE	TRUE	TRUE	CDH5_Cadherin_5	chr2	219343452	0.690029	0.009277	35369	CDH5;Cadherin_5	TRUE	reported	textfile	2819_23_CDH5_Cadherin_5	2	220208174	0.0124	3.981e-07	138086	GCST90027164	Amyotrophic lateral sclerosis	TRUE	reported	textfile	23.0844	2	1	FALSE
rs6738336	C	G	C	G	0.0628	0.0041	NA	NA	FALSE	TRUE	TRUE	MB_Myoglobin	chr2	219343452	0.660111	0.009323	35369	MB;Myoglobin	TRUE	reported	textfile	3042_7_MB_Myoglobin	2	220208174	0.0124	3.981e-07	138086	GCST90027164	Amyotrophic lateral sclerosis	TRUE	reported	textfile	23.0844	2	1	FALSE
rs6738336	C	G	C	G	0.0628	0.0061	NA	NA	FALSE	TRUE	TRUE	KL_KLOTHO	chr2	219343452	0.521123	0.009507	35369	KL;KLOTHO	TRUE	reported	textfile	15384_15_KL_KLOTHO	2	220208174	0.0124	3.981e-07	138086	GCST90027164	Amyotrophic lateral sclerosis	TRUE	reported	textfile	23.0844	2	1	FALSE
rs6738336	C	G	C	G	0.0628	0.0071	NA	NA	FALSE	TRUE	TRUE	HSP90B1_Endoplasmin	chr2	219343452	0.40978	0.008614	35369	HSP90B1;Endoplasmin	TRUE	reported	textfile	6393_63_HSP90B1_Endoplasmin	2	220208174	0.0124	3.981e-07	138086	GCST90027164	Amyotrophic lateral sclerosis	TRUE	reported	textfile	23.0844	2	1	FALSE
rs6738336	C	G	C	G	0.0628	0.0073	NA	NA	FALSE	TRUE	TRUE	LYN_LYN	chr2	219343452	0.418614	0.009025	35369	LYN;LYN	TRUE	reported	textfile	3453_87_LYN_LYN	2	220208174	0.0124	3.981e-07	138086	GCST90027164	Amyotrophic lateral sclerosis	TRUE	reported	textfile	23.0844	2	1	FALSE
rs6738336	C	G	C	G	0.0628	0.0098	NA	NA	FALSE	TRUE	TRUE	NCF2_NCF_2	chr2	219343452	0.278619	0.009045	35357	NCF2;NCF_2	TRUE	reported	textfile	10047_12_NCF2_NCF_2	2	220208174	0.0124	3.981e-07	138086	GCST90027164	Amyotrophic lateral sclerosis	TRUE	reported	textfile	23.0844	2	1	FALSE
rs6738336	C	G	C	G	0.0628	0.0101	NA	NA	FALSE	TRUE	TRUE	ATF6B_ATF6B	chr2	219343452	0.282924	0.009406	35360	ATF6B;ATF6B	TRUE	reported	textfile	11387_3_ATF6B_ATF6B	2	220208174	0.0124	3.981e-07	138086	GCST90027164	Amyotrophic lateral sclerosis	TRUE	reported	textfile	23.0844	2	1	FALSE
rs6831487	T	G	T	G	-0.0627	-0.0137	NA	NA	FALSE	FALSE	FALSE	GCK_HXK4	chr4	169410821	0.107212	0.008505	35357	GCK;HXK4	TRUE	reported	textfile	12960_9_GCK_HXK4	4	170331972	0.0115	5.448e-08	138086	GCST90027164	Amyotrophic lateral sclerosis	TRUE	reported	textfile	26.7536	2	1	TRUE
rs6831487	T	G	T	G	-0.0627	-0.0137	NA	NA	FALSE	FALSE	FALSE	HLA_DQA2_DQA2	chr4	169410821	0.102998	0.008402	35366	HLA;DQA2_DQA2	TRUE	reported	textfile	7757_5_HLA_DQA2_DQA2	4	170331972	0.0115	5.448e-08	138086	GCST90027164	Amyotrophic lateral sclerosis	TRUE	reported	textfile	26.7536	2	1	TRUE
rs6831487	T	G	T	G	-0.0627	-0.0127	NA	NA	FALSE	FALSE	FALSE	TIAL1_TIAR	chr4	169410821	0.134137	0.008478	35366	TIAL1;TIAR	TRUE	reported	textfile	19131_184_TIAL1_TIAR	4	170331972	0.0115	5.448e-08	138086	GCST90027164	Amyotrophic lateral sclerosis	TRUE	reported	textfile	26.7536	2	1	TRUE
rs6831487	T	G	T	G	-0.0627	-0.0111	NA	NA	FALSE	FALSE	FALSE	NR1H2_NR1H2	chr4	169410821	0.193289	0.008532	35366	NR1H2;NR1H2	TRUE	reported	textfile	9016_12_NR1H2_NR1H2	4	170331972	0.0115	5.448e-08	138086	GCST90027164	Amyotrophic lateral sclerosis	TRUE	reported	textfile	26.7536	2	1	TRUE
rs6831487	T	G	T	G	-0.0627	-0.0107	NA	NA	FALSE	FALSE	FALSE	PGD_6_Phosphogluconate_dehydrogenase	chr4	169410821	0.214491	0.00862	35366	PGD;6_Phosphogluconate_dehydrogenase	TRUE	reported	textfile	4187_49_PGD_6_Phosphogluconate_dehydrogenase	4	170331972	0.0115	5.448e-08	138086	GCST90027164	Amyotrophic lateral sclerosis	TRUE	reported	textfile	26.7536	2	1	TRUE
rs6831487	T	G	T	G	-0.0627	-0.0104	NA	NA	FALSE	FALSE	FALSE	ATF6B_ATF6B	chr4	169410821	0.235829	0.008773	35357	ATF6B;ATF6B	TRUE	reported	textfile	11387_3_ATF6B_ATF6B	4	170331972	0.0115	5.448e-08	138086	GCST90027164	Amyotrophic lateral sclerosis	TRUE	reported	textfile	26.7536	2	1	TRUE
rs6831487	T	G	T	G	-0.0627	-0.0099	NA	NA	FALSE	FALSE	FALSE	SERPINA1_a1_Antitrypsin	chr4	169410821	0.254865	0.008695	35366	SERPINA1;a1_Antitrypsin	TRUE	reported	textfile	3580_25_SERPINA1_a1_Antitrypsin	4	170331972	0.0115	5.448e-08	138086	GCST90027164	Amyotrophic lateral sclerosis	TRUE	reported	textfile	26.7536	2	1	TRUE
rs6831487	T	G	T	G	-0.0627	-0.0093	NA	NA	FALSE	FALSE	FALSE	LCAT_LCAT	chr4	169410821	0.273157	0.008487	35366	LCAT;LCAT	TRUE	reported	textfile	15413_3_LCAT_LCAT	4	170331972	0.0115	5.448e-08	138086	GCST90027164	Amyotrophic lateral sclerosis	TRUE	reported	textfile	26.7536	2	1	TRUE
rs6831487	T	G	T	G	-0.0627	-0.0086	NA	NA	FALSE	FALSE	FALSE	CDC42_Cdc42Hs	chr4	169410821	0.317902	0.008611	35366	CDC42;Cdc42Hs	TRUE	reported	textfile	9840_2_CDC42_Cdc42Hs	4	170331972	0.0115	5.448e-08	138086	GCST90027164	Amyotrophic lateral sclerosis	TRUE	reported	textfile	26.7536	2	1	TRUE
rs6831487	T	G	T	G	-0.0627	-0.0086	NA	NA	FALSE	FALSE	FALSE	SMAD3_SMAD3	chr4	169410821	0.318155	0.008615	35354	SMAD3;SMAD3	TRUE	reported	textfile	10363_13_SMAD3_SMAD3	4	170331972	0.0115	5.448e-08	138086	GCST90027164	Amyotrophic lateral sclerosis	TRUE	reported	textfile	26.7536	2	1	TRUE
rs6831487	T	G	T	G	-0.0627	-0.0086	NA	NA	FALSE	FALSE	FALSE	SMAD4_SMAD4	chr4	169410821	0.317992	0.008612	35357	SMAD4;SMAD4	TRUE	reported	textfile	12022_12_SMAD4_SMAD4	4	170331972	0.0115	5.448e-08	138086	GCST90027164	Amyotrophic lateral sclerosis	TRUE	reported	textfile	26.7536	2	1	TRUE
rs6831487	T	G	T	G	-0.0627	-0.0083	NA	NA	FALSE	FALSE	FALSE	HSP90B1_Endoplasmin	chr4	169410821	0.301174	0.008028	35366	HSP90B1;Endoplasmin	TRUE	reported	textfile	6393_63_HSP90B1_Endoplasmin	4	170331972	0.0115	5.448e-08	138086	GCST90027164	Amyotrophic lateral sclerosis	TRUE	reported	textfile	26.7536	2	1	TRUE
rs6831487	T	G	T	G	-0.0627	-0.0078	NA	NA	FALSE	FALSE	FALSE	PTK2B_FAK2	chr4	169410821	0.358614	0.008497	35357	PTK2B;FAK2	TRUE	reported	textfile	11395_5_PTK2B_FAK2	4	170331972	0.0115	5.448e-08	138086	GCST90027164	Amyotrophic lateral sclerosis	TRUE	reported	textfile	26.7536	2	1	TRUE
rs6831487	T	G	T	G	-0.0627	-0.0075	NA	NA	FALSE	FALSE	FALSE	ALDH2_ALDH_E2	chr4	169410821	0.384736	0.008629	35366	ALDH2;ALDH_E2	TRUE	reported	textfile	18381_16_ALDH2_ALDH_E2	4	170331972	0.0115	5.448e-08	138086	GCST90027164	Amyotrophic lateral sclerosis	TRUE	reported	textfile	26.7536	2	1	TRUE
rs6831487	T	G	T	G	-0.0627	-0.007	NA	NA	FALSE	FALSE	FALSE	AKT1_PKB	chr4	169410821	0.416735	0.00862	35366	AKT1;PKB	TRUE	reported	textfile	15627_83_AKT1_PKB	4	170331972	0.0115	5.448e-08	138086	GCST90027164	Amyotrophic lateral sclerosis	TRUE	reported	textfile	26.7536	2	1	TRUE
rs6831487	T	G	T	G	-0.0627	-0.0061	NA	NA	FALSE	FALSE	FALSE	DNM2_DYN2	chr4	169410821	0.476254	0.008563	35357	DNM2;DYN2	TRUE	reported	textfile	11572_4_DNM2_DYN2	4	170331972	0.0115	5.448e-08	138086	GCST90027164	Amyotrophic lateral sclerosis	TRUE	reported	textfile	26.7536	2	1	TRUE
rs6831487	T	G	T	G	-0.0627	-0.006	NA	NA	FALSE	FALSE	FALSE	ATXN3_ATX3	chr4	169410821	0.476568	0.008429	35366	ATXN3;ATX3	TRUE	reported	textfile	16825_20_ATXN3_ATX3	4	170331972	0.0115	5.448e-08	138086	GCST90027164	Amyotrophic lateral sclerosis	TRUE	reported	textfile	26.7536	2	1	TRUE
rs6831487	T	G	T	G	-0.0627	-0.0057	NA	NA	FALSE	FALSE	FALSE	PDK1_PDK1	chr4	169410821	0.496492	0.008382	35366	PDK1;PDK1	TRUE	reported	textfile	5227_60_PDK1_PDK1	4	170331972	0.0115	5.448e-08	138086	GCST90027164	Amyotrophic lateral sclerosis	TRUE	reported	textfile	26.7536	2	1	TRUE
rs6831487	T	G	T	G	-0.0627	-0.0056	NA	NA	FALSE	FALSE	FALSE	VWF_vWF	chr4	169410821	0.507691	0.008454	35366	VWF;vWF	TRUE	reported	textfile	3050_7_VWF_vWF	4	170331972	0.0115	5.448e-08	138086	GCST90027164	Amyotrophic lateral sclerosis	TRUE	reported	textfile	26.7536	2	1	TRUE
rs6831487	T	G	T	G	-0.0627	-0.0054	NA	NA	FALSE	FALSE	FALSE	G3BP2_G3BP2	chr4	169410821	0.528336	0.008564	35366	G3BP2;G3BP2	TRUE	reported	textfile	9831_12_G3BP2_G3BP2	4	170331972	0.0115	5.448e-08	138086	GCST90027164	Amyotrophic lateral sclerosis	TRUE	reported	textfile	26.7536	2	1	TRUE
rs6831487	T	G	T	G	-0.0627	-0.0053	NA	NA	FALSE	FALSE	FALSE	LRRK2_LRRK2	chr4	169410821	0.534886	0.008541	35357	LRRK2;LRRK2	TRUE	reported	textfile	10990_21_LRRK2_LRRK2	4	170331972	0.0115	5.448e-08	138086	GCST90027164	Amyotrophic lateral sclerosis	TRUE	reported	textfile	26.7536	2	1	TRUE
rs6831487	T	G	T	G	-0.0627	-0.005	NA	NA	FALSE	FALSE	FALSE	MAPK12_MK12	chr4	169410821	0.560306	0.008585	35366	MAPK12;MK12	TRUE	reported	textfile	5005_4_MAPK12_MK12	4	170331972	0.0115	5.448e-08	138086	GCST90027164	Amyotrophic lateral sclerosis	TRUE	reported	textfile	26.7536	2	1	TRUE
rs6831487	T	G	T	G	-0.0627	-0.005	NA	NA	FALSE	FALSE	FALSE	MDH2_Malate_dehydrogenase_2	chr4	169410821	0.552101	0.008409	35366	MDH2;Malate_dehydrogenase_2	TRUE	reported	textfile	15534_26_MDH2_Malate_dehydrogenase_2	4	170331972	0.0115	5.448e-08	138086	GCST90027164	Amyotrophic lateral sclerosis	TRUE	reported	textfile	26.7536	2	1	TRUE
rs6831487	T	G	T	G	-0.0627	-0.0048	NA	NA	FALSE	FALSE	FALSE	UGT1A1_UGT_1A1	chr4	169410821	0.568805	0.008424	35366	UGT1A1;UGT_1A1	TRUE	reported	textfile	17702_53_UGT1A1_UGT_1A1	4	170331972	0.0115	5.448e-08	138086	GCST90027164	Amyotrophic lateral sclerosis	TRUE	reported	textfile	26.7536	2	1	TRUE
rs6831487	T	G	T	G	-0.0627	-0.0047	NA	NA	FALSE	FALSE	FALSE	CDH5_Cadherin_5	chr4	169410821	0.578938	0.008469	35366	CDH5;Cadherin_5	TRUE	reported	textfile	2819_23_CDH5_Cadherin_5	4	170331972	0.0115	5.448e-08	138086	GCST90027164	Amyotrophic lateral sclerosis	TRUE	reported	textfile	26.7536	2	1	TRUE
rs6831487	T	G	T	G	-0.0627	-0.0044	NA	NA	FALSE	FALSE	FALSE	HSP90AB1_HSP_90b	chr4	169410821	0.602875	0.008457	35366	HSP90AB1;HSP_90b	TRUE	reported	textfile	5467_15_HSP90AB1_HSP_90b	4	170331972	0.0115	5.448e-08	138086	GCST90027164	Amyotrophic lateral sclerosis	TRUE	reported	textfile	26.7536	2	1	TRUE
rs6831487	T	G	T	G	-0.0627	-0.004	NA	NA	FALSE	FALSE	FALSE	IGF1R_IGF_I_sR	chr4	169410821	0.645895	0.008706	35366	IGF1R;IGF_I_sR	TRUE	reported	textfile	4232_19_IGF1R_IGF_I_sR	4	170331972	0.0115	5.448e-08	138086	GCST90027164	Amyotrophic lateral sclerosis	TRUE	reported	textfile	26.7536	2	1	TRUE
rs6831487	T	G	T	G	-0.0627	-0.0038	NA	NA	FALSE	FALSE	FALSE	NCF2_NCF_2	chr4	169410821	0.650509	0.008387	35354	NCF2;NCF_2	TRUE	reported	textfile	10047_12_NCF2_NCF_2	4	170331972	0.0115	5.448e-08	138086	GCST90027164	Amyotrophic lateral sclerosis	TRUE	reported	textfile	26.7536	2	1	TRUE
rs6831487	T	G	T	G	-0.0627	-0.0036	NA	NA	FALSE	FALSE	FALSE	KL_KLOTHO	chr4	169410821	0.684578	0.008862	35366	KL;KLOTHO	TRUE	reported	textfile	15384_15_KL_KLOTHO	4	170331972	0.0115	5.448e-08	138086	GCST90027164	Amyotrophic lateral sclerosis	TRUE	reported	textfile	26.7536	2	1	TRUE
rs6831487	T	G	T	G	-0.0627	-0.0033	NA	NA	FALSE	FALSE	FALSE	SHC1_SHC1	chr4	169410821	0.697723	0.008496	35366	SHC1;SHC1	TRUE	reported	textfile	5272_55_SHC1_SHC1	4	170331972	0.0115	5.448e-08	138086	GCST90027164	Amyotrophic lateral sclerosis	TRUE	reported	textfile	26.7536	2	1	TRUE
rs6831487	T	G	T	G	-0.0627	-0.003	NA	NA	FALSE	FALSE	FALSE	HDAC2_HDAC2	chr4	169410821	0.722605	0.008451	35366	HDAC2;HDAC2	TRUE	reported	textfile	18897_31_HDAC2_HDAC2	4	170331972	0.0115	5.448e-08	138086	GCST90027164	Amyotrophic lateral sclerosis	TRUE	reported	textfile	26.7536	2	1	TRUE
rs6831487	T	G	T	G	-0.0627	-0.0028	NA	NA	FALSE	FALSE	FALSE	LYN_LYN	chr4	169410821	0.735028	0.008273	35366	LYN;LYN	TRUE	reported	textfile	3453_87_LYN_LYN	4	170331972	0.0115	5.448e-08	138086	GCST90027164	Amyotrophic lateral sclerosis	TRUE	reported	textfile	26.7536	2	1	TRUE
rs6831487	T	G	T	G	-0.0627	0.0004	NA	NA	FALSE	FALSE	FALSE	RPS3_RS3	chr4	169410821	0.959343	0.007847	35366	RPS3;RS3	TRUE	reported	textfile	5026_66_RPS3_RS3	4	170331972	0.0115	5.448e-08	138086	GCST90027164	Amyotrophic lateral sclerosis	TRUE	reported	textfile	26.7536	2	1	TRUE
rs6831487	T	G	T	G	-0.0627	0.0006	NA	NA	FALSE	FALSE	FALSE	CRAT_CACP	chr4	169410821	0.939666	0.007927	35357	CRAT;CACP	TRUE	reported	textfile	12637_7_CRAT_CACP	4	170331972	0.0115	5.448e-08	138086	GCST90027164	Amyotrophic lateral sclerosis	TRUE	reported	textfile	26.7536	2	1	TRUE
rs6831487	T	G	T	G	-0.0627	0.0013	NA	NA	FALSE	FALSE	FALSE	F3_TF	chr4	169410821	0.874998	0.008264	35366	F3;TF	TRUE	reported	textfile	4931_59_F3_TF	4	170331972	0.0115	5.448e-08	138086	GCST90027164	Amyotrophic lateral sclerosis	TRUE	reported	textfile	26.7536	2	1	TRUE
rs6831487	T	G	T	G	-0.0627	0.0036	NA	NA	FALSE	FALSE	FALSE	CAPN2_CAN2	chr4	169410821	0.685322	0.008884	35366	CAPN2;CAN2	TRUE	reported	textfile	14684_17_CAPN2_CAN2	4	170331972	0.0115	5.448e-08	138086	GCST90027164	Amyotrophic lateral sclerosis	TRUE	reported	textfile	26.7536	2	1	TRUE
rs6831487	T	G	T	G	-0.0627	0.004	NA	NA	FALSE	FALSE	FALSE	YBX1_NSEP1	chr4	169410821	0.636355	0.00846	35366	YBX1;NSEP1	TRUE	reported	textfile	9751_72_YBX1_NSEP1	4	170331972	0.0115	5.448e-08	138086	GCST90027164	Amyotrophic lateral sclerosis	TRUE	reported	textfile	26.7536	2	1	TRUE
rs6831487	T	G	T	G	-0.0627	0.0056	NA	NA	FALSE	FALSE	FALSE	MB_Myoglobin	chr4	169410821	0.519133	0.008686	35366	MB;Myoglobin	TRUE	reported	textfile	3042_7_MB_Myoglobin	4	170331972	0.0115	5.448e-08	138086	GCST90027164	Amyotrophic lateral sclerosis	TRUE	reported	textfile	26.7536	2	1	TRUE
rs6957988	A	G	A	G	-0.1001	-0.0059	NA	NA	FALSE	FALSE	FALSE	SERPINA1_a1_Antitrypsin	chr7	5176534	0.693239	0.014957	35364	SERPINA1;a1_Antitrypsin	TRUE	reported	textfile	3580_25_SERPINA1_a1_Antitrypsin	7	5216165	0.0197	3.806e-07	138086	GCST90027164	Amyotrophic lateral sclerosis	TRUE	reported	textfile	23.2369	2	1	TRUE
rs6957988	A	G	A	G	-0.1001	0.0002	NA	NA	FALSE	FALSE	FALSE	MB_Myoglobin	chr7	5176534	0.989576	0.015308	35364	MB;Myoglobin	TRUE	reported	textfile	3042_7_MB_Myoglobin	7	5216165	0.0197	3.806e-07	138086	GCST90027164	Amyotrophic lateral sclerosis	TRUE	reported	textfile	23.2369	2	1	TRUE
rs6957988	A	G	A	G	-0.1001	0.0017	NA	NA	FALSE	FALSE	FALSE	SMAD4_SMAD4	chr7	5176534	0.909085	0.014887	35355	SMAD4;SMAD4	TRUE	reported	textfile	12022_12_SMAD4_SMAD4	7	5216165	0.0197	3.806e-07	138086	GCST90027164	Amyotrophic lateral sclerosis	TRUE	reported	textfile	23.2369	2	1	TRUE
rs6957988	A	G	A	G	-0.1001	0.0027	NA	NA	FALSE	FALSE	FALSE	CDH5_Cadherin_5	chr7	5176534	0.855486	0.014825	35364	CDH5;Cadherin_5	TRUE	reported	textfile	2819_23_CDH5_Cadherin_5	7	5216165	0.0197	3.806e-07	138086	GCST90027164	Amyotrophic lateral sclerosis	TRUE	reported	textfile	23.2369	2	1	TRUE
rs6957988	A	G	A	G	-0.1001	0.0046	NA	NA	FALSE	FALSE	FALSE	MAPK12_MK12	chr7	5176534	0.753737	0.014663	35364	MAPK12;MK12	TRUE	reported	textfile	5005_4_MAPK12_MK12	7	5216165	0.0197	3.806e-07	138086	GCST90027164	Amyotrophic lateral sclerosis	TRUE	reported	textfile	23.2369	2	1	TRUE
rs6957988	A	G	A	G	-0.1001	0.0069	NA	NA	FALSE	FALSE	FALSE	PGD_6_Phosphogluconate_dehydrogenase	chr7	5176534	0.644776	0.014966	35364	PGD;6_Phosphogluconate_dehydrogenase	TRUE	reported	textfile	4187_49_PGD_6_Phosphogluconate_dehydrogenase	7	5216165	0.0197	3.806e-07	138086	GCST90027164	Amyotrophic lateral sclerosis	TRUE	reported	textfile	23.2369	2	1	TRUE
rs6957988	A	G	A	G	-0.1001	0.0072	NA	NA	FALSE	FALSE	FALSE	VWF_vWF	chr7	5176534	0.622132	0.014609	35364	VWF;vWF	TRUE	reported	textfile	3050_7_VWF_vWF	7	5216165	0.0197	3.806e-07	138086	GCST90027164	Amyotrophic lateral sclerosis	TRUE	reported	textfile	23.2369	2	1	TRUE
rs6957988	A	G	A	G	-0.1001	0.0073	NA	NA	FALSE	FALSE	FALSE	PDK1_PDK1	chr7	5176534	0.613537	0.014455	35364	PDK1;PDK1	TRUE	reported	textfile	5227_60_PDK1_PDK1	7	5216165	0.0197	3.806e-07	138086	GCST90027164	Amyotrophic lateral sclerosis	TRUE	reported	textfile	23.2369	2	1	TRUE
rs6957988	A	G	A	G	-0.1001	0.0078	NA	NA	FALSE	FALSE	FALSE	PTK2B_FAK2	chr7	5176534	0.59342	0.01461	35355	PTK2B;FAK2	TRUE	reported	textfile	11395_5_PTK2B_FAK2	7	5216165	0.0197	3.806e-07	138086	GCST90027164	Amyotrophic lateral sclerosis	TRUE	reported	textfile	23.2369	2	1	TRUE
rs6957988	A	G	A	G	-0.1001	0.0097	NA	NA	FALSE	FALSE	FALSE	CDC42_Cdc42Hs	chr7	5176534	0.51258	0.014813	35364	CDC42;Cdc42Hs	TRUE	reported	textfile	9840_2_CDC42_Cdc42Hs	7	5216165	0.0197	3.806e-07	138086	GCST90027164	Amyotrophic lateral sclerosis	TRUE	reported	textfile	23.2369	2	1	TRUE
rs6957988	A	G	A	G	-0.1001	0.0099	NA	NA	FALSE	FALSE	FALSE	CAPN2_CAN2	chr7	5176534	0.517154	0.015284	35364	CAPN2;CAN2	TRUE	reported	textfile	14684_17_CAPN2_CAN2	7	5216165	0.0197	3.806e-07	138086	GCST90027164	Amyotrophic lateral sclerosis	TRUE	reported	textfile	23.2369	2	1	TRUE
rs6957988	A	G	A	G	-0.1001	0.0102	NA	NA	FALSE	FALSE	FALSE	TIAL1_TIAR	chr7	5176534	0.488841	0.014737	35364	TIAL1;TIAR	TRUE	reported	textfile	19131_184_TIAL1_TIAR	7	5216165	0.0197	3.806e-07	138086	GCST90027164	Amyotrophic lateral sclerosis	TRUE	reported	textfile	23.2369	2	1	TRUE
rs6957988	A	G	A	G	-0.1001	0.0109	NA	NA	FALSE	FALSE	FALSE	HLA_DQA2_DQA2	chr7	5176534	0.450838	0.014456	35364	HLA;DQA2_DQA2	TRUE	reported	textfile	7757_5_HLA_DQA2_DQA2	7	5216165	0.0197	3.806e-07	138086	GCST90027164	Amyotrophic lateral sclerosis	TRUE	reported	textfile	23.2369	2	1	TRUE
rs6957988	A	G	A	G	-0.1001	0.012	NA	NA	FALSE	FALSE	FALSE	HDAC2_HDAC2	chr7	5176534	0.418271	0.014825	35364	HDAC2;HDAC2	TRUE	reported	textfile	18897_31_HDAC2_HDAC2	7	5216165	0.0197	3.806e-07	138086	GCST90027164	Amyotrophic lateral sclerosis	TRUE	reported	textfile	23.2369	2	1	TRUE
rs6957988	A	G	A	G	-0.1001	0.0122	NA	NA	FALSE	FALSE	FALSE	AKT1_PKB	chr7	5176534	0.414133	0.014939	35364	AKT1;PKB	TRUE	reported	textfile	15627_83_AKT1_PKB	7	5216165	0.0197	3.806e-07	138086	GCST90027164	Amyotrophic lateral sclerosis	TRUE	reported	textfile	23.2369	2	1	TRUE
rs6957988	A	G	A	G	-0.1001	0.0127	NA	NA	FALSE	FALSE	FALSE	SMAD3_SMAD3	chr7	5176534	0.391598	0.014824	35352	SMAD3;SMAD3	TRUE	reported	textfile	10363_13_SMAD3_SMAD3	7	5216165	0.0197	3.806e-07	138086	GCST90027164	Amyotrophic lateral sclerosis	TRUE	reported	textfile	23.2369	2	1	TRUE
rs6957988	A	G	A	G	-0.1001	0.0128	NA	NA	FALSE	FALSE	FALSE	UGT1A1_UGT_1A1	chr7	5176534	0.377589	0.014507	35364	UGT1A1;UGT_1A1	TRUE	reported	textfile	17702_53_UGT1A1_UGT_1A1	7	5216165	0.0197	3.806e-07	138086	GCST90027164	Amyotrophic lateral sclerosis	TRUE	reported	textfile	23.2369	2	1	TRUE
rs6957988	A	G	A	G	-0.1001	0.0128	NA	NA	FALSE	FALSE	FALSE	YBX1_NSEP1	chr7	5176534	0.384532	0.01472	35364	YBX1;NSEP1	TRUE	reported	textfile	9751_72_YBX1_NSEP1	7	5216165	0.0197	3.806e-07	138086	GCST90027164	Amyotrophic lateral sclerosis	TRUE	reported	textfile	23.2369	2	1	TRUE
rs6957988	A	G	A	G	-0.1001	0.0134	NA	NA	FALSE	FALSE	FALSE	DNM2_DYN2	chr7	5176534	0.361711	0.014691	35355	DNM2;DYN2	TRUE	reported	textfile	11572_4_DNM2_DYN2	7	5216165	0.0197	3.806e-07	138086	GCST90027164	Amyotrophic lateral sclerosis	TRUE	reported	textfile	23.2369	2	1	TRUE
rs6957988	A	G	A	G	-0.1001	0.0138	NA	NA	FALSE	FALSE	FALSE	NR1H2_NR1H2	chr7	5176534	0.349068	0.014737	35364	NR1H2;NR1H2	TRUE	reported	textfile	9016_12_NR1H2_NR1H2	7	5216165	0.0197	3.806e-07	138086	GCST90027164	Amyotrophic lateral sclerosis	TRUE	reported	textfile	23.2369	2	1	TRUE
rs6957988	A	G	A	G	-0.1001	0.0155	NA	NA	FALSE	FALSE	FALSE	ALDH2_ALDH_E2	chr7	5176534	0.296213	0.014838	35364	ALDH2;ALDH_E2	TRUE	reported	textfile	18381_16_ALDH2_ALDH_E2	7	5216165	0.0197	3.806e-07	138086	GCST90027164	Amyotrophic lateral sclerosis	TRUE	reported	textfile	23.2369	2	1	TRUE
rs6957988	A	G	A	G	-0.1001	0.0157	NA	NA	FALSE	FALSE	FALSE	SHC1_SHC1	chr7	5176534	0.285034	0.014686	35364	SHC1;SHC1	TRUE	reported	textfile	5272_55_SHC1_SHC1	7	5216165	0.0197	3.806e-07	138086	GCST90027164	Amyotrophic lateral sclerosis	TRUE	reported	textfile	23.2369	2	1	TRUE
rs6957988	A	G	A	G	-0.1001	0.016	NA	NA	FALSE	FALSE	FALSE	ATXN3_ATX3	chr7	5176534	0.27594	0.014686	35364	ATXN3;ATX3	TRUE	reported	textfile	16825_20_ATXN3_ATX3	7	5216165	0.0197	3.806e-07	138086	GCST90027164	Amyotrophic lateral sclerosis	TRUE	reported	textfile	23.2369	2	1	TRUE
rs6957988	A	G	A	G	-0.1001	0.017	NA	NA	FALSE	FALSE	FALSE	CRAT_CACP	chr7	5176534	0.246081	0.014656	35355	CRAT;CACP	TRUE	reported	textfile	12637_7_CRAT_CACP	7	5216165	0.0197	3.806e-07	138086	GCST90027164	Amyotrophic lateral sclerosis	TRUE	reported	textfile	23.2369	2	1	TRUE
rs6957988	A	G	A	G	-0.1001	0.0184	NA	NA	FALSE	FALSE	FALSE	IGF1R_IGF_I_sR	chr7	5176534	0.223136	0.015104	35364	IGF1R;IGF_I_sR	TRUE	reported	textfile	4232_19_IGF1R_IGF_I_sR	7	5216165	0.0197	3.806e-07	138086	GCST90027164	Amyotrophic lateral sclerosis	TRUE	reported	textfile	23.2369	2	1	TRUE
rs6957988	A	G	A	G	-0.1001	0.0188	NA	NA	FALSE	FALSE	FALSE	HSP90AB1_HSP_90b	chr7	5176534	0.202307	0.014745	35364	HSP90AB1;HSP_90b	TRUE	reported	textfile	5467_15_HSP90AB1_HSP_90b	7	5216165	0.0197	3.806e-07	138086	GCST90027164	Amyotrophic lateral sclerosis	TRUE	reported	textfile	23.2369	2	1	TRUE
rs6957988	A	G	A	G	-0.1001	0.0191	NA	NA	FALSE	FALSE	FALSE	GCK_HXK4	chr7	5176534	0.193178	0.014678	35355	GCK;HXK4	TRUE	reported	textfile	12960_9_GCK_HXK4	7	5216165	0.0197	3.806e-07	138086	GCST90027164	Amyotrophic lateral sclerosis	TRUE	reported	textfile	23.2369	2	1	TRUE
rs6957988	A	G	A	G	-0.1001	0.0193	NA	NA	FALSE	FALSE	FALSE	LCAT_LCAT	chr7	5176534	0.189777	0.014719	35364	LCAT;LCAT	TRUE	reported	textfile	15413_3_LCAT_LCAT	7	5216165	0.0197	3.806e-07	138086	GCST90027164	Amyotrophic lateral sclerosis	TRUE	reported	textfile	23.2369	2	1	TRUE
rs6957988	A	G	A	G	-0.1001	0.0195	NA	NA	FALSE	FALSE	FALSE	G3BP2_G3BP2	chr7	5176534	0.184649	0.014699	35364	G3BP2;G3BP2	TRUE	reported	textfile	9831_12_G3BP2_G3BP2	7	5216165	0.0197	3.806e-07	138086	GCST90027164	Amyotrophic lateral sclerosis	TRUE	reported	textfile	23.2369	2	1	TRUE
rs6957988	A	G	A	G	-0.1001	0.0199	NA	NA	FALSE	FALSE	FALSE	LYN_LYN	chr7	5176534	0.170733	0.014527	35364	LYN;LYN	TRUE	reported	textfile	3453_87_LYN_LYN	7	5216165	0.0197	3.806e-07	138086	GCST90027164	Amyotrophic lateral sclerosis	TRUE	reported	textfile	23.2369	2	1	TRUE
rs6957988	A	G	A	G	-0.1001	0.0202	NA	NA	FALSE	FALSE	FALSE	LRRK2_LRRK2	chr7	5176534	0.169126	0.014691	35355	LRRK2;LRRK2	TRUE	reported	textfile	10990_21_LRRK2_LRRK2	7	5216165	0.0197	3.806e-07	138086	GCST90027164	Amyotrophic lateral sclerosis	TRUE	reported	textfile	23.2369	2	1	TRUE
rs6957988	A	G	A	G	-0.1001	0.0207	NA	NA	FALSE	FALSE	FALSE	ATF6B_ATF6B	chr7	5176534	0.170557	0.015105	35355	ATF6B;ATF6B	TRUE	reported	textfile	11387_3_ATF6B_ATF6B	7	5216165	0.0197	3.806e-07	138086	GCST90027164	Amyotrophic lateral sclerosis	TRUE	reported	textfile	23.2369	2	1	TRUE
rs6957988	A	G	A	G	-0.1001	0.0212	NA	NA	FALSE	FALSE	FALSE	RPS3_RS3	chr7	5176534	0.147252	0.014628	35364	RPS3;RS3	TRUE	reported	textfile	5026_66_RPS3_RS3	7	5216165	0.0197	3.806e-07	138086	GCST90027164	Amyotrophic lateral sclerosis	TRUE	reported	textfile	23.2369	2	1	TRUE
rs6957988	A	G	A	G	-0.1001	0.0217	NA	NA	FALSE	FALSE	FALSE	NCF2_NCF_2	chr7	5176534	0.136781	0.014584	35352	NCF2;NCF_2	TRUE	reported	textfile	10047_12_NCF2_NCF_2	7	5216165	0.0197	3.806e-07	138086	GCST90027164	Amyotrophic lateral sclerosis	TRUE	reported	textfile	23.2369	2	1	TRUE
rs6957988	A	G	A	G	-0.1001	0.0226	NA	NA	FALSE	FALSE	FALSE	MDH2_Malate_dehydrogenase_2	chr7	5176534	0.118394	0.014473	35364	MDH2;Malate_dehydrogenase_2	TRUE	reported	textfile	15534_26_MDH2_Malate_dehydrogenase_2	7	5216165	0.0197	3.806e-07	138086	GCST90027164	Amyotrophic lateral sclerosis	TRUE	reported	textfile	23.2369	2	1	TRUE
rs6957988	A	G	A	G	-0.1001	0.0253	NA	NA	FALSE	FALSE	FALSE	HSP90B1_Endoplasmin	chr7	5176534	0.06742	0.013834	35364	HSP90B1;Endoplasmin	TRUE	reported	textfile	6393_63_HSP90B1_Endoplasmin	7	5216165	0.0197	3.806e-07	138086	GCST90027164	Amyotrophic lateral sclerosis	TRUE	reported	textfile	23.2369	2	1	TRUE
rs6957988	A	G	A	G	-0.1001	0.0281	NA	NA	FALSE	FALSE	FALSE	KL_KLOTHO	chr7	5176534	0.066286	0.015301	35364	KL;KLOTHO	TRUE	reported	textfile	15384_15_KL_KLOTHO	7	5216165	0.0197	3.806e-07	138086	GCST90027164	Amyotrophic lateral sclerosis	TRUE	reported	textfile	23.2369	2	1	TRUE
rs6957988	A	G	A	G	-0.1001	0.0307	NA	NA	FALSE	FALSE	FALSE	F3_TF	chr7	5176534	0.035599	0.014609	35364	F3;TF	TRUE	reported	textfile	4931_59_F3_TF	7	5216165	0.0197	3.806e-07	138086	GCST90027164	Amyotrophic lateral sclerosis	TRUE	reported	textfile	23.2369	2	1	TRUE
rs739439	T	C	T	C	-0.0772	-0.0321	NA	NA	FALSE	FALSE	FALSE	ALDH2_ALDH_E2	chr17	28396803	0.005815	0.011639	35361	ALDH2;ALDH_E2	TRUE	reported	textfile	18381_16_ALDH2_ALDH_E2	17	26723822	0.0144	9.03e-08	138086	GCST90027164	Amyotrophic lateral sclerosis	TRUE	reported	textfile	25.8674	2	1	TRUE
rs739439	T	C	T	C	-0.0772	-0.0318	NA	NA	FALSE	FALSE	FALSE	CAPN2_CAN2	chr17	28396803	0.008127	0.012015	35361	CAPN2;CAN2	TRUE	reported	textfile	14684_17_CAPN2_CAN2	17	26723822	0.0144	9.03e-08	138086	GCST90027164	Amyotrophic lateral sclerosis	TRUE	reported	textfile	25.8674	2	1	TRUE
rs739439	T	C	T	C	-0.0772	-0.0318	NA	NA	FALSE	FALSE	FALSE	GCK_HXK4	chr17	28396803	0.005739	0.011512	35352	GCK;HXK4	TRUE	reported	textfile	12960_9_GCK_HXK4	17	26723822	0.0144	9.03e-08	138086	GCST90027164	Amyotrophic lateral sclerosis	TRUE	reported	textfile	25.8674	2	1	TRUE
rs739439	T	C	T	C	-0.0772	-0.0307	NA	NA	FALSE	FALSE	FALSE	SERPINA1_a1_Antitrypsin	chr17	28396803	0.008798	0.011718	35361	SERPINA1;a1_Antitrypsin	TRUE	reported	textfile	3580_25_SERPINA1_a1_Antitrypsin	17	26723822	0.0144	9.03e-08	138086	GCST90027164	Amyotrophic lateral sclerosis	TRUE	reported	textfile	25.8674	2	1	TRUE
rs739439	T	C	T	C	-0.0772	-0.0294	NA	NA	FALSE	FALSE	FALSE	PDK1_PDK1	chr17	28396803	0.009881	0.011395	35361	PDK1;PDK1	TRUE	reported	textfile	5227_60_PDK1_PDK1	17	26723822	0.0144	9.03e-08	138086	GCST90027164	Amyotrophic lateral sclerosis	TRUE	reported	textfile	25.8674	2	1	TRUE
rs739439	T	C	T	C	-0.0772	-0.0212	NA	NA	FALSE	FALSE	FALSE	MDH2_Malate_dehydrogenase_2	chr17	28396803	0.062237	0.01137	35361	MDH2;Malate_dehydrogenase_2	TRUE	reported	textfile	15534_26_MDH2_Malate_dehydrogenase_2	17	26723822	0.0144	9.03e-08	138086	GCST90027164	Amyotrophic lateral sclerosis	TRUE	reported	textfile	25.8674	2	1	TRUE
rs739439	T	C	T	C	-0.0772	-0.0211	NA	NA	FALSE	FALSE	FALSE	CRAT_CACP	chr17	28396803	0.067739	0.011551	35352	CRAT;CACP	TRUE	reported	textfile	12637_7_CRAT_CACP	17	26723822	0.0144	9.03e-08	138086	GCST90027164	Amyotrophic lateral sclerosis	TRUE	reported	textfile	25.8674	2	1	TRUE
rs739439	T	C	T	C	-0.0772	-0.0163	NA	NA	FALSE	FALSE	FALSE	VWF_vWF	chr17	28396803	0.154561	0.01145	35361	VWF;vWF	TRUE	reported	textfile	3050_7_VWF_vWF	17	26723822	0.0144	9.03e-08	138086	GCST90027164	Amyotrophic lateral sclerosis	TRUE	reported	textfile	25.8674	2	1	TRUE
rs739439	T	C	T	C	-0.0772	-0.0127	NA	NA	FALSE	FALSE	FALSE	LYN_LYN	chr17	28396803	0.264716	0.011387	35361	LYN;LYN	TRUE	reported	textfile	3453_87_LYN_LYN	17	26723822	0.0144	9.03e-08	138086	GCST90027164	Amyotrophic lateral sclerosis	TRUE	reported	textfile	25.8674	2	1	TRUE
rs739439	T	C	T	C	-0.0772	-0.0127	NA	NA	FALSE	FALSE	FALSE	MAPK12_MK12	chr17	28396803	0.27556	0.011648	35361	MAPK12;MK12	TRUE	reported	textfile	5005_4_MAPK12_MK12	17	26723822	0.0144	9.03e-08	138086	GCST90027164	Amyotrophic lateral sclerosis	TRUE	reported	textfile	25.8674	2	1	TRUE
rs739439	T	C	T	C	-0.0772	-0.011	NA	NA	FALSE	FALSE	FALSE	G3BP2_G3BP2	chr17	28396803	0.340392	0.011538	35361	G3BP2;G3BP2	TRUE	reported	textfile	9831_12_G3BP2_G3BP2	17	26723822	0.0144	9.03e-08	138086	GCST90027164	Amyotrophic lateral sclerosis	TRUE	reported	textfile	25.8674	2	1	TRUE
rs739439	T	C	T	C	-0.0772	-0.0091	NA	NA	FALSE	FALSE	FALSE	HSP90AB1_HSP_90b	chr17	28396803	0.432018	0.011581	35361	HSP90AB1;HSP_90b	TRUE	reported	textfile	5467_15_HSP90AB1_HSP_90b	17	26723822	0.0144	9.03e-08	138086	GCST90027164	Amyotrophic lateral sclerosis	TRUE	reported	textfile	25.8674	2	1	TRUE
rs739439	T	C	T	C	-0.0772	-0.0086	NA	NA	FALSE	FALSE	FALSE	NCF2_NCF_2	chr17	28396803	0.450954	0.011408	35349	NCF2;NCF_2	TRUE	reported	textfile	10047_12_NCF2_NCF_2	17	26723822	0.0144	9.03e-08	138086	GCST90027164	Amyotrophic lateral sclerosis	TRUE	reported	textfile	25.8674	2	1	TRUE
rs739439	T	C	T	C	-0.0772	-0.008	NA	NA	FALSE	FALSE	FALSE	MB_Myoglobin	chr17	28396803	0.492367	0.011652	35361	MB;Myoglobin	TRUE	reported	textfile	3042_7_MB_Myoglobin	17	26723822	0.0144	9.03e-08	138086	GCST90027164	Amyotrophic lateral sclerosis	TRUE	reported	textfile	25.8674	2	1	TRUE
rs739439	T	C	T	C	-0.0772	-0.0077	NA	NA	FALSE	FALSE	FALSE	CDH5_Cadherin_5	chr17	28396803	0.508473	0.011645	35361	CDH5;Cadherin_5	TRUE	reported	textfile	2819_23_CDH5_Cadherin_5	17	26723822	0.0144	9.03e-08	138086	GCST90027164	Amyotrophic lateral sclerosis	TRUE	reported	textfile	25.8674	2	1	TRUE
rs739439	T	C	T	C	-0.0772	-0.0073	NA	NA	FALSE	FALSE	FALSE	TIAL1_TIAR	chr17	28396803	0.529078	0.011598	35361	TIAL1;TIAR	TRUE	reported	textfile	19131_184_TIAL1_TIAR	17	26723822	0.0144	9.03e-08	138086	GCST90027164	Amyotrophic lateral sclerosis	TRUE	reported	textfile	25.8674	2	1	TRUE
rs739439	T	C	T	C	-0.0772	-0.0063	NA	NA	FALSE	FALSE	FALSE	HSP90B1_Endoplasmin	chr17	28396803	0.561132	0.01084	35361	HSP90B1;Endoplasmin	TRUE	reported	textfile	6393_63_HSP90B1_Endoplasmin	17	26723822	0.0144	9.03e-08	138086	GCST90027164	Amyotrophic lateral sclerosis	TRUE	reported	textfile	25.8674	2	1	TRUE
rs739439	T	C	T	C	-0.0772	-0.0062	NA	NA	FALSE	FALSE	FALSE	YBX1_NSEP1	chr17	28396803	0.59049	0.011521	35361	YBX1;NSEP1	TRUE	reported	textfile	9751_72_YBX1_NSEP1	17	26723822	0.0144	9.03e-08	138086	GCST90027164	Amyotrophic lateral sclerosis	TRUE	reported	textfile	25.8674	2	1	TRUE
rs739439	T	C	T	C	-0.0772	-0.0048	NA	NA	FALSE	FALSE	FALSE	IGF1R_IGF_I_sR	chr17	28396803	0.683301	0.011766	35361	IGF1R;IGF_I_sR	TRUE	reported	textfile	4232_19_IGF1R_IGF_I_sR	17	26723822	0.0144	9.03e-08	138086	GCST90027164	Amyotrophic lateral sclerosis	TRUE	reported	textfile	25.8674	2	1	TRUE
rs739439	T	C	T	C	-0.0772	-0.0047	NA	NA	FALSE	FALSE	FALSE	KL_KLOTHO	chr17	28396803	0.695889	0.012024	35361	KL;KLOTHO	TRUE	reported	textfile	15384_15_KL_KLOTHO	17	26723822	0.0144	9.03e-08	138086	GCST90027164	Amyotrophic lateral sclerosis	TRUE	reported	textfile	25.8674	2	1	TRUE
rs739439	T	C	T	C	-0.0772	-0.0041	NA	NA	FALSE	FALSE	FALSE	DNM2_DYN2	chr17	28396803	0.722741	0.011556	35352	DNM2;DYN2	TRUE	reported	textfile	11572_4_DNM2_DYN2	17	26723822	0.0144	9.03e-08	138086	GCST90027164	Amyotrophic lateral sclerosis	TRUE	reported	textfile	25.8674	2	1	TRUE
rs739439	T	C	T	C	-0.0772	-0.004	NA	NA	FALSE	FALSE	FALSE	RPS3_RS3	chr17	28396803	0.728715	0.011533	35361	RPS3;RS3	TRUE	reported	textfile	5026_66_RPS3_RS3	17	26723822	0.0144	9.03e-08	138086	GCST90027164	Amyotrophic lateral sclerosis	TRUE	reported	textfile	25.8674	2	1	TRUE
rs739439	T	C	T	C	-0.0772	-0.0027	NA	NA	FALSE	FALSE	FALSE	SMAD4_SMAD4	chr17	28396803	0.815082	0.011545	35352	SMAD4;SMAD4	TRUE	reported	textfile	12022_12_SMAD4_SMAD4	17	26723822	0.0144	9.03e-08	138086	GCST90027164	Amyotrophic lateral sclerosis	TRUE	reported	textfile	25.8674	2	1	TRUE
rs739439	T	C	T	C	-0.0772	-0.0026	NA	NA	FALSE	FALSE	FALSE	F3_TF	chr17	28396803	0.81826	0.011315	35361	F3;TF	TRUE	reported	textfile	4931_59_F3_TF	17	26723822	0.0144	9.03e-08	138086	GCST90027164	Amyotrophic lateral sclerosis	TRUE	reported	textfile	25.8674	2	1	TRUE
rs739439	T	C	T	C	-0.0772	-0.0023	NA	NA	FALSE	FALSE	FALSE	AKT1_PKB	chr17	28396803	0.844832	0.011752	35361	AKT1;PKB	TRUE	reported	textfile	15627_83_AKT1_PKB	17	26723822	0.0144	9.03e-08	138086	GCST90027164	Amyotrophic lateral sclerosis	TRUE	reported	textfile	25.8674	2	1	TRUE
rs739439	T	C	T	C	-0.0772	-0.0009	NA	NA	FALSE	FALSE	FALSE	CDC42_Cdc42Hs	chr17	28396803	0.941643	0.012294	35361	CDC42;Cdc42Hs	TRUE	reported	textfile	9840_2_CDC42_Cdc42Hs	17	26723822	0.0144	9.03e-08	138086	GCST90027164	Amyotrophic lateral sclerosis	TRUE	reported	textfile	25.8674	2	1	TRUE
rs739439	T	C	T	C	-0.0772	0.0006	NA	NA	FALSE	FALSE	FALSE	HLA_DQA2_DQA2	chr17	28396803	0.960597	0.012145	35361	HLA;DQA2_DQA2	TRUE	reported	textfile	7757_5_HLA_DQA2_DQA2	17	26723822	0.0144	9.03e-08	138086	GCST90027164	Amyotrophic lateral sclerosis	TRUE	reported	textfile	25.8674	2	1	TRUE
rs739439	T	C	T	C	-0.0772	0.0037	NA	NA	FALSE	FALSE	FALSE	ATXN3_ATX3	chr17	28396803	0.748408	0.011536	35361	ATXN3;ATX3	TRUE	reported	textfile	16825_20_ATXN3_ATX3	17	26723822	0.0144	9.03e-08	138086	GCST90027164	Amyotrophic lateral sclerosis	TRUE	reported	textfile	25.8674	2	1	TRUE
rs739439	T	C	T	C	-0.0772	0.004	NA	NA	FALSE	FALSE	FALSE	PGD_6_Phosphogluconate_dehydrogenase	chr17	28396803	0.734232	0.011782	35361	PGD;6_Phosphogluconate_dehydrogenase	TRUE	reported	textfile	4187_49_PGD_6_Phosphogluconate_dehydrogenase	17	26723822	0.0144	9.03e-08	138086	GCST90027164	Amyotrophic lateral sclerosis	TRUE	reported	textfile	25.8674	2	1	TRUE
rs739439	T	C	T	C	-0.0772	0.0046	NA	NA	FALSE	FALSE	FALSE	HDAC2_HDAC2	chr17	28396803	0.692887	0.011647	35361	HDAC2;HDAC2	TRUE	reported	textfile	18897_31_HDAC2_HDAC2	17	26723822	0.0144	9.03e-08	138086	GCST90027164	Amyotrophic lateral sclerosis	TRUE	reported	textfile	25.8674	2	1	TRUE
rs739439	T	C	T	C	-0.0772	0.0064	NA	NA	FALSE	FALSE	FALSE	ATF6B_ATF6B	chr17	28396803	0.58937	0.011857	35352	ATF6B;ATF6B	TRUE	reported	textfile	11387_3_ATF6B_ATF6B	17	26723822	0.0144	9.03e-08	138086	GCST90027164	Amyotrophic lateral sclerosis	TRUE	reported	textfile	25.8674	2	1	TRUE
rs739439	T	C	T	C	-0.0772	0.0072	NA	NA	FALSE	FALSE	FALSE	PTK2B_FAK2	chr17	28396803	0.526933	0.01138	35352	PTK2B;FAK2	TRUE	reported	textfile	11395_5_PTK2B_FAK2	17	26723822	0.0144	9.03e-08	138086	GCST90027164	Amyotrophic lateral sclerosis	TRUE	reported	textfile	25.8674	2	1	TRUE
rs739439	T	C	T	C	-0.0772	0.0085	NA	NA	FALSE	FALSE	FALSE	SMAD3_SMAD3	chr17	28396803	0.469236	0.011745	35349	SMAD3;SMAD3	TRUE	reported	textfile	10363_13_SMAD3_SMAD3	17	26723822	0.0144	9.03e-08	138086	GCST90027164	Amyotrophic lateral sclerosis	TRUE	reported	textfile	25.8674	2	1	TRUE
rs739439	T	C	T	C	-0.0772	0.0095	NA	NA	FALSE	FALSE	FALSE	SHC1_SHC1	chr17	28396803	0.409291	0.011513	35361	SHC1;SHC1	TRUE	reported	textfile	5272_55_SHC1_SHC1	17	26723822	0.0144	9.03e-08	138086	GCST90027164	Amyotrophic lateral sclerosis	TRUE	reported	textfile	25.8674	2	1	TRUE
rs75087725	A	C	A	C	0.4179	-0.1162	NA	NA	FALSE	FALSE	FALSE	IGF1R_IGF_I_sR	chr21	44333234	0.103877	0.071449	35263	IGF1R;IGF_I_sR	TRUE	reported	textfile	4232_19_IGF1R_IGF_I_sR	21	45753117	0.0627	2.652e-11	138086	GCST90027164	Amyotrophic lateral sclerosis	TRUE	reported	textfile	39.9809	2	1	TRUE
rs75087725	A	C	A	C	0.4179	-0.0707	NA	NA	FALSE	FALSE	FALSE	KL_KLOTHO	chr21	44333234	0.329273	0.07247	35263	KL;KLOTHO	TRUE	reported	textfile	15384_15_KL_KLOTHO	21	45753117	0.0627	2.652e-11	138086	GCST90027164	Amyotrophic lateral sclerosis	TRUE	reported	textfile	39.9809	2	1	TRUE
rs75087725	A	C	A	C	0.4179	-0.07	NA	NA	FALSE	FALSE	FALSE	VWF_vWF	chr21	44333234	0.311998	0.069236	35263	VWF;vWF	TRUE	reported	textfile	3050_7_VWF_vWF	21	45753117	0.0627	2.652e-11	138086	GCST90027164	Amyotrophic lateral sclerosis	TRUE	reported	textfile	39.9809	2	1	TRUE
rs75087725	A	C	A	C	0.4179	-0.063	NA	NA	FALSE	FALSE	FALSE	CDH5_Cadherin_5	chr21	44333234	0.366968	0.069832	35263	CDH5;Cadherin_5	TRUE	reported	textfile	2819_23_CDH5_Cadherin_5	21	45753117	0.0627	2.652e-11	138086	GCST90027164	Amyotrophic lateral sclerosis	TRUE	reported	textfile	39.9809	2	1	TRUE
rs75087725	A	C	A	C	0.4179	-0.0362	NA	NA	FALSE	FALSE	FALSE	ALDH2_ALDH_E2	chr21	44333234	0.605823	0.070149	35263	ALDH2;ALDH_E2	TRUE	reported	textfile	18381_16_ALDH2_ALDH_E2	21	45753117	0.0627	2.652e-11	138086	GCST90027164	Amyotrophic lateral sclerosis	TRUE	reported	textfile	39.9809	2	1	TRUE
rs75087725	A	C	A	C	0.4179	-0.0354	NA	NA	FALSE	FALSE	FALSE	ATF6B_ATF6B	chr21	44333234	0.619706	0.071333	35255	ATF6B;ATF6B	TRUE	reported	textfile	11387_3_ATF6B_ATF6B	21	45753117	0.0627	2.652e-11	138086	GCST90027164	Amyotrophic lateral sclerosis	TRUE	reported	textfile	39.9809	2	1	TRUE
rs75087725	A	C	A	C	0.4179	-0.0048	NA	NA	FALSE	FALSE	FALSE	F3_TF	chr21	44333234	0.944409	0.068837	35263	F3;TF	TRUE	reported	textfile	4931_59_F3_TF	21	45753117	0.0627	2.652e-11	138086	GCST90027164	Amyotrophic lateral sclerosis	TRUE	reported	textfile	39.9809	2	1	TRUE
rs75087725	A	C	A	C	0.4179	-0.0035	NA	NA	FALSE	FALSE	FALSE	SERPINA1_a1_Antitrypsin	chr21	44333234	0.960456	0.070591	35263	SERPINA1;a1_Antitrypsin	TRUE	reported	textfile	3580_25_SERPINA1_a1_Antitrypsin	21	45753117	0.0627	2.652e-11	138086	GCST90027164	Amyotrophic lateral sclerosis	TRUE	reported	textfile	39.9809	2	1	TRUE
rs75087725	A	C	A	C	0.4179	0.0184	NA	NA	FALSE	FALSE	FALSE	HSP90B1_Endoplasmin	chr21	44333234	0.778962	0.065557	35263	HSP90B1;Endoplasmin	TRUE	reported	textfile	6393_63_HSP90B1_Endoplasmin	21	45753117	0.0627	2.652e-11	138086	GCST90027164	Amyotrophic lateral sclerosis	TRUE	reported	textfile	39.9809	2	1	TRUE
rs75087725	A	C	A	C	0.4179	0.0207	NA	NA	FALSE	FALSE	FALSE	CAPN2_CAN2	chr21	44333234	0.775098	0.07245	35263	CAPN2;CAN2	TRUE	reported	textfile	14684_17_CAPN2_CAN2	21	45753117	0.0627	2.652e-11	138086	GCST90027164	Amyotrophic lateral sclerosis	TRUE	reported	textfile	39.9809	2	1	TRUE
rs75087725	A	C	A	C	0.4179	0.0443	NA	NA	FALSE	FALSE	FALSE	MB_Myoglobin	chr21	44333234	0.530113	0.07056	35263	MB;Myoglobin	TRUE	reported	textfile	3042_7_MB_Myoglobin	21	45753117	0.0627	2.652e-11	138086	GCST90027164	Amyotrophic lateral sclerosis	TRUE	reported	textfile	39.9809	2	1	TRUE
rs75087725	A	C	A	C	0.4179	0.046	NA	NA	FALSE	FALSE	FALSE	PDK1_PDK1	chr21	44333234	0.503574	0.068772	35263	PDK1;PDK1	TRUE	reported	textfile	5227_60_PDK1_PDK1	21	45753117	0.0627	2.652e-11	138086	GCST90027164	Amyotrophic lateral sclerosis	TRUE	reported	textfile	39.9809	2	1	TRUE
rs75087725	A	C	A	C	0.4179	0.0488	NA	NA	FALSE	FALSE	FALSE	LCAT_LCAT	chr21	44333234	0.483246	0.069606	35263	LCAT;LCAT	TRUE	reported	textfile	15413_3_LCAT_LCAT	21	45753117	0.0627	2.652e-11	138086	GCST90027164	Amyotrophic lateral sclerosis	TRUE	reported	textfile	39.9809	2	1	TRUE
rs75087725	A	C	A	C	0.4179	0.0528	NA	NA	FALSE	FALSE	FALSE	UGT1A1_UGT_1A1	chr21	44333234	0.442564	0.068762	35263	UGT1A1;UGT_1A1	TRUE	reported	textfile	17702_53_UGT1A1_UGT_1A1	21	45753117	0.0627	2.652e-11	138086	GCST90027164	Amyotrophic lateral sclerosis	TRUE	reported	textfile	39.9809	2	1	TRUE
rs75087725	A	C	A	C	0.4179	0.0564	NA	NA	FALSE	FALSE	FALSE	SMAD4_SMAD4	chr21	44333234	0.421645	0.070187	35255	SMAD4;SMAD4	TRUE	reported	textfile	12022_12_SMAD4_SMAD4	21	45753117	0.0627	2.652e-11	138086	GCST90027164	Amyotrophic lateral sclerosis	TRUE	reported	textfile	39.9809	2	1	TRUE
rs75087725	A	C	A	C	0.4179	0.0604	NA	NA	FALSE	FALSE	FALSE	MDH2_Malate_dehydrogenase_2	chr21	44333234	0.378738	0.068619	35263	MDH2;Malate_dehydrogenase_2	TRUE	reported	textfile	15534_26_MDH2_Malate_dehydrogenase_2	21	45753117	0.0627	2.652e-11	138086	GCST90027164	Amyotrophic lateral sclerosis	TRUE	reported	textfile	39.9809	2	1	TRUE
rs75087725	A	C	A	C	0.4179	0.0698	NA	NA	FALSE	FALSE	FALSE	NR1H2_NR1H2	chr21	44333234	0.318061	0.069908	35263	NR1H2;NR1H2	TRUE	reported	textfile	9016_12_NR1H2_NR1H2	21	45753117	0.0627	2.652e-11	138086	GCST90027164	Amyotrophic lateral sclerosis	TRUE	reported	textfile	39.9809	2	1	TRUE
rs75087725	A	C	A	C	0.4179	0.0721	NA	NA	FALSE	FALSE	FALSE	HLA_DQA2_DQA2	chr21	44333234	0.294346	0.068756	35263	HLA;DQA2_DQA2	TRUE	reported	textfile	7757_5_HLA_DQA2_DQA2	21	45753117	0.0627	2.652e-11	138086	GCST90027164	Amyotrophic lateral sclerosis	TRUE	reported	textfile	39.9809	2	1	TRUE
rs75087725	A	C	A	C	0.4179	0.0739	NA	NA	FALSE	FALSE	FALSE	ATXN3_ATX3	chr21	44333234	0.286365	0.069316	35263	ATXN3;ATX3	TRUE	reported	textfile	16825_20_ATXN3_ATX3	21	45753117	0.0627	2.652e-11	138086	GCST90027164	Amyotrophic lateral sclerosis	TRUE	reported	textfile	39.9809	2	1	TRUE
rs75087725	A	C	A	C	0.4179	0.0814	NA	NA	FALSE	FALSE	FALSE	PGD_6_Phosphogluconate_dehydrogenase	chr21	44333234	0.248829	0.070586	35263	PGD;6_Phosphogluconate_dehydrogenase	TRUE	reported	textfile	4187_49_PGD_6_Phosphogluconate_dehydrogenase	21	45753117	0.0627	2.652e-11	138086	GCST90027164	Amyotrophic lateral sclerosis	TRUE	reported	textfile	39.9809	2	1	TRUE
rs75087725	A	C	A	C	0.4179	0.0827	NA	NA	FALSE	FALSE	FALSE	CRAT_CACP	chr21	44333234	0.233925	0.069478	35255	CRAT;CACP	TRUE	reported	textfile	12637_7_CRAT_CACP	21	45753117	0.0627	2.652e-11	138086	GCST90027164	Amyotrophic lateral sclerosis	TRUE	reported	textfile	39.9809	2	1	TRUE
rs75087725	A	C	A	C	0.4179	0.0829	NA	NA	FALSE	FALSE	FALSE	GCK_HXK4	chr21	44333234	0.232125	0.069378	35255	GCK;HXK4	TRUE	reported	textfile	12960_9_GCK_HXK4	21	45753117	0.0627	2.652e-11	138086	GCST90027164	Amyotrophic lateral sclerosis	TRUE	reported	textfile	39.9809	2	1	TRUE
rs75087725	A	C	A	C	0.4179	0.0881	NA	NA	FALSE	FALSE	FALSE	LRRK2_LRRK2	chr21	44333234	0.206077	0.069676	35255	LRRK2;LRRK2	TRUE	reported	textfile	10990_21_LRRK2_LRRK2	21	45753117	0.0627	2.652e-11	138086	GCST90027164	Amyotrophic lateral sclerosis	TRUE	reported	textfile	39.9809	2	1	TRUE
rs75087725	A	C	A	C	0.4179	0.0911	NA	NA	FALSE	FALSE	FALSE	SMAD3_SMAD3	chr21	44333234	0.195398	0.07036	35252	SMAD3;SMAD3	TRUE	reported	textfile	10363_13_SMAD3_SMAD3	21	45753117	0.0627	2.652e-11	138086	GCST90027164	Amyotrophic lateral sclerosis	TRUE	reported	textfile	39.9809	2	1	TRUE
rs75087725	A	C	A	C	0.4179	0.0952	NA	NA	FALSE	FALSE	FALSE	PTK2B_FAK2	chr21	44333234	0.167519	0.068975	35255	PTK2B;FAK2	TRUE	reported	textfile	11395_5_PTK2B_FAK2	21	45753117	0.0627	2.652e-11	138086	GCST90027164	Amyotrophic lateral sclerosis	TRUE	reported	textfile	39.9809	2	1	TRUE
rs75087725	A	C	A	C	0.4179	0.0995	NA	NA	FALSE	FALSE	FALSE	AKT1_PKB	chr21	44333234	0.158558	0.07057	35263	AKT1;PKB	TRUE	reported	textfile	15627_83_AKT1_PKB	21	45753117	0.0627	2.652e-11	138086	GCST90027164	Amyotrophic lateral sclerosis	TRUE	reported	textfile	39.9809	2	1	TRUE
rs75087725	A	C	A	C	0.4179	0.1074	NA	NA	FALSE	FALSE	FALSE	NCF2_NCF_2	chr21	44333234	0.119492	0.068983	35252	NCF2;NCF_2	TRUE	reported	textfile	10047_12_NCF2_NCF_2	21	45753117	0.0627	2.652e-11	138086	GCST90027164	Amyotrophic lateral sclerosis	TRUE	reported	textfile	39.9809	2	1	TRUE
rs75087725	A	C	A	C	0.4179	0.1105	NA	NA	FALSE	FALSE	FALSE	DNM2_DYN2	chr21	44333234	0.112647	0.069654	35255	DNM2;DYN2	TRUE	reported	textfile	11572_4_DNM2_DYN2	21	45753117	0.0627	2.652e-11	138086	GCST90027164	Amyotrophic lateral sclerosis	TRUE	reported	textfile	39.9809	2	1	TRUE
rs75087725	A	C	A	C	0.4179	0.1144	NA	NA	FALSE	FALSE	FALSE	MAPK12_MK12	chr21	44333234	0.102601	0.070082	35263	MAPK12;MK12	TRUE	reported	textfile	5005_4_MAPK12_MK12	21	45753117	0.0627	2.652e-11	138086	GCST90027164	Amyotrophic lateral sclerosis	TRUE	reported	textfile	39.9809	2	1	TRUE
rs75087725	A	C	A	C	0.4179	0.1163	NA	NA	FALSE	FALSE	FALSE	YBX1_NSEP1	chr21	44333234	0.096177	0.069905	35263	YBX1;NSEP1	TRUE	reported	textfile	9751_72_YBX1_NSEP1	21	45753117	0.0627	2.652e-11	138086	GCST90027164	Amyotrophic lateral sclerosis	TRUE	reported	textfile	39.9809	2	1	TRUE
rs75087725	A	C	A	C	0.4179	0.1254	NA	NA	FALSE	FALSE	FALSE	CDC42_Cdc42Hs	chr21	44333234	0.073489	0.070064	35263	CDC42;Cdc42Hs	TRUE	reported	textfile	9840_2_CDC42_Cdc42Hs	21	45753117	0.0627	2.652e-11	138086	GCST90027164	Amyotrophic lateral sclerosis	TRUE	reported	textfile	39.9809	2	1	TRUE
rs75087725	A	C	A	C	0.4179	0.1349	NA	NA	FALSE	FALSE	FALSE	G3BP2_G3BP2	chr21	44333234	0.052303	0.069513	35263	G3BP2;G3BP2	TRUE	reported	textfile	9831_12_G3BP2_G3BP2	21	45753117	0.0627	2.652e-11	138086	GCST90027164	Amyotrophic lateral sclerosis	TRUE	reported	textfile	39.9809	2	1	TRUE
rs75087725	A	C	A	C	0.4179	0.1358	NA	NA	FALSE	FALSE	FALSE	HSP90AB1_HSP_90b	chr21	44333234	0.051678	0.069791	35263	HSP90AB1;HSP_90b	TRUE	reported	textfile	5467_15_HSP90AB1_HSP_90b	21	45753117	0.0627	2.652e-11	138086	GCST90027164	Amyotrophic lateral sclerosis	TRUE	reported	textfile	39.9809	2	1	TRUE
rs75087725	A	C	A	C	0.4179	0.1495	NA	NA	FALSE	FALSE	FALSE	HDAC2_HDAC2	chr21	44333234	0.032878	0.07007	35263	HDAC2;HDAC2	TRUE	reported	textfile	18897_31_HDAC2_HDAC2	21	45753117	0.0627	2.652e-11	138086	GCST90027164	Amyotrophic lateral sclerosis	TRUE	reported	textfile	39.9809	2	1	TRUE
rs75087725	A	C	A	C	0.4179	0.1525	NA	NA	FALSE	FALSE	FALSE	RPS3_RS3	chr21	44333234	0.027383	0.069129	35263	RPS3;RS3	TRUE	reported	textfile	5026_66_RPS3_RS3	21	45753117	0.0627	2.652e-11	138086	GCST90027164	Amyotrophic lateral sclerosis	TRUE	reported	textfile	39.9809	2	1	TRUE
rs75087725	A	C	A	C	0.4179	0.1555	NA	NA	FALSE	FALSE	FALSE	TIAL1_TIAR	chr21	44333234	0.025095	0.069422	35263	TIAL1;TIAR	TRUE	reported	textfile	19131_184_TIAL1_TIAR	21	45753117	0.0627	2.652e-11	138086	GCST90027164	Amyotrophic lateral sclerosis	TRUE	reported	textfile	39.9809	2	1	TRUE
rs75087725	A	C	A	C	0.4179	0.1695	NA	NA	FALSE	FALSE	FALSE	LYN_LYN	chr21	44333234	0.01362	0.068703	35263	LYN;LYN	TRUE	reported	textfile	3453_87_LYN_LYN	21	45753117	0.0627	2.652e-11	138086	GCST90027164	Amyotrophic lateral sclerosis	TRUE	reported	textfile	39.9809	2	1	TRUE
rs75087725	A	C	A	C	0.4179	0.177	NA	NA	FALSE	FALSE	FALSE	SHC1_SHC1	chr21	44333234	0.010975	0.069589	35263	SHC1;SHC1	TRUE	reported	textfile	5272_55_SHC1_SHC1	21	45753117	0.0627	2.652e-11	138086	GCST90027164	Amyotrophic lateral sclerosis	TRUE	reported	textfile	39.9809	2	1	TRUE
rs75959431	A	C	A	C	0.1138	-0.0162	NA	NA	FALSE	FALSE	FALSE	LCAT_LCAT	chr5	22845677	0.33187	0.016695	35367	LCAT;LCAT	TRUE	reported	textfile	15413_3_LCAT_LCAT	5	22845786	0.0229	6.42e-07	138086	GCST90027164	Amyotrophic lateral sclerosis	TRUE	reported	textfile	22.2257	2	1	TRUE
rs75959431	A	C	A	C	0.1138	-0.0024	NA	NA	FALSE	FALSE	FALSE	TIAL1_TIAR	chr5	22845677	0.884265	0.016488	35367	TIAL1;TIAR	TRUE	reported	textfile	19131_184_TIAL1_TIAR	5	22845786	0.0229	6.42e-07	138086	GCST90027164	Amyotrophic lateral sclerosis	TRUE	reported	textfile	22.2257	2	1	TRUE
rs75959431	A	C	A	C	0.1138	-0.0022	NA	NA	FALSE	FALSE	FALSE	CAPN2_CAN2	chr5	22845677	0.900538	0.017603	35367	CAPN2;CAN2	TRUE	reported	textfile	14684_17_CAPN2_CAN2	5	22845786	0.0229	6.42e-07	138086	GCST90027164	Amyotrophic lateral sclerosis	TRUE	reported	textfile	22.2257	2	1	TRUE
rs75959431	A	C	A	C	0.1138	0.0009	NA	NA	FALSE	FALSE	FALSE	HSP90AB1_HSP_90b	chr5	22845677	0.955956	0.016296	35367	HSP90AB1;HSP_90b	TRUE	reported	textfile	5467_15_HSP90AB1_HSP_90b	5	22845786	0.0229	6.42e-07	138086	GCST90027164	Amyotrophic lateral sclerosis	TRUE	reported	textfile	22.2257	2	1	TRUE
rs75959431	A	C	A	C	0.1138	0.0018	NA	NA	FALSE	FALSE	FALSE	SERPINA1_a1_Antitrypsin	chr5	22845677	0.915157	0.016896	35367	SERPINA1;a1_Antitrypsin	TRUE	reported	textfile	3580_25_SERPINA1_a1_Antitrypsin	5	22845786	0.0229	6.42e-07	138086	GCST90027164	Amyotrophic lateral sclerosis	TRUE	reported	textfile	22.2257	2	1	TRUE
rs75959431	A	C	A	C	0.1138	0.0018	NA	NA	FALSE	FALSE	FALSE	VWF_vWF	chr5	22845677	0.91142	0.01618	35367	VWF;vWF	TRUE	reported	textfile	3050_7_VWF_vWF	5	22845786	0.0229	6.42e-07	138086	GCST90027164	Amyotrophic lateral sclerosis	TRUE	reported	textfile	22.2257	2	1	TRUE
rs75959431	A	C	A	C	0.1138	0.002	NA	NA	FALSE	FALSE	FALSE	MB_Myoglobin	chr5	22845677	0.904797	0.016722	35367	MB;Myoglobin	TRUE	reported	textfile	3042_7_MB_Myoglobin	5	22845786	0.0229	6.42e-07	138086	GCST90027164	Amyotrophic lateral sclerosis	TRUE	reported	textfile	22.2257	2	1	TRUE
rs75959431	A	C	A	C	0.1138	0.0025	NA	NA	FALSE	FALSE	FALSE	AKT1_PKB	chr5	22845677	0.880511	0.016631	35367	AKT1;PKB	TRUE	reported	textfile	15627_83_AKT1_PKB	5	22845786	0.0229	6.42e-07	138086	GCST90027164	Amyotrophic lateral sclerosis	TRUE	reported	textfile	22.2257	2	1	TRUE
rs75959431	A	C	A	C	0.1138	0.0026	NA	NA	FALSE	FALSE	FALSE	F3_TF	chr5	22845677	0.873519	0.016333	35367	F3;TF	TRUE	reported	textfile	4931_59_F3_TF	5	22845786	0.0229	6.42e-07	138086	GCST90027164	Amyotrophic lateral sclerosis	TRUE	reported	textfile	22.2257	2	1	TRUE
rs75959431	A	C	A	C	0.1138	0.0026	NA	NA	FALSE	FALSE	FALSE	LRRK2_LRRK2	chr5	22845677	0.878472	0.017004	35358	LRRK2;LRRK2	TRUE	reported	textfile	10990_21_LRRK2_LRRK2	5	22845786	0.0229	6.42e-07	138086	GCST90027164	Amyotrophic lateral sclerosis	TRUE	reported	textfile	22.2257	2	1	TRUE
rs75959431	A	C	A	C	0.1138	0.0041	NA	NA	FALSE	FALSE	FALSE	ATF6B_ATF6B	chr5	22845677	0.811114	0.017156	35358	ATF6B;ATF6B	TRUE	reported	textfile	11387_3_ATF6B_ATF6B	5	22845786	0.0229	6.42e-07	138086	GCST90027164	Amyotrophic lateral sclerosis	TRUE	reported	textfile	22.2257	2	1	TRUE
rs75959431	A	C	A	C	0.1138	0.0047	NA	NA	FALSE	FALSE	FALSE	G3BP2_G3BP2	chr5	22845677	0.77943	0.016782	35367	G3BP2;G3BP2	TRUE	reported	textfile	9831_12_G3BP2_G3BP2	5	22845786	0.0229	6.42e-07	138086	GCST90027164	Amyotrophic lateral sclerosis	TRUE	reported	textfile	22.2257	2	1	TRUE
rs75959431	A	C	A	C	0.1138	0.0048	NA	NA	FALSE	FALSE	FALSE	ALDH2_ALDH_E2	chr5	22845677	0.774642	0.016765	35367	ALDH2;ALDH_E2	TRUE	reported	textfile	18381_16_ALDH2_ALDH_E2	5	22845786	0.0229	6.42e-07	138086	GCST90027164	Amyotrophic lateral sclerosis	TRUE	reported	textfile	22.2257	2	1	TRUE
rs75959431	A	C	A	C	0.1138	0.0048	NA	NA	FALSE	FALSE	FALSE	CDH5_Cadherin_5	chr5	22845677	0.774185	0.01673	35367	CDH5;Cadherin_5	TRUE	reported	textfile	2819_23_CDH5_Cadherin_5	5	22845786	0.0229	6.42e-07	138086	GCST90027164	Amyotrophic lateral sclerosis	TRUE	reported	textfile	22.2257	2	1	TRUE
rs75959431	A	C	A	C	0.1138	0.0051	NA	NA	FALSE	FALSE	FALSE	SMAD4_SMAD4	chr5	22845677	0.763838	0.016975	35358	SMAD4;SMAD4	TRUE	reported	textfile	12022_12_SMAD4_SMAD4	5	22845786	0.0229	6.42e-07	138086	GCST90027164	Amyotrophic lateral sclerosis	TRUE	reported	textfile	22.2257	2	1	TRUE
rs75959431	A	C	A	C	0.1138	0.0064	NA	NA	FALSE	FALSE	FALSE	MAPK12_MK12	chr5	22845677	0.701703	0.016709	35367	MAPK12;MK12	TRUE	reported	textfile	5005_4_MAPK12_MK12	5	22845786	0.0229	6.42e-07	138086	GCST90027164	Amyotrophic lateral sclerosis	TRUE	reported	textfile	22.2257	2	1	TRUE
rs75959431	A	C	A	C	0.1138	0.0067	NA	NA	FALSE	FALSE	FALSE	NCF2_NCF_2	chr5	22845677	0.686531	0.016602	35355	NCF2;NCF_2	TRUE	reported	textfile	10047_12_NCF2_NCF_2	5	22845786	0.0229	6.42e-07	138086	GCST90027164	Amyotrophic lateral sclerosis	TRUE	reported	textfile	22.2257	2	1	TRUE
rs75959431	A	C	A	C	0.1138	0.0074	NA	NA	FALSE	FALSE	FALSE	DNM2_DYN2	chr5	22845677	0.655831	0.016604	35358	DNM2;DYN2	TRUE	reported	textfile	11572_4_DNM2_DYN2	5	22845786	0.0229	6.42e-07	138086	GCST90027164	Amyotrophic lateral sclerosis	TRUE	reported	textfile	22.2257	2	1	TRUE
rs75959431	A	C	A	C	0.1138	0.0082	NA	NA	FALSE	FALSE	FALSE	HSP90B1_Endoplasmin	chr5	22845677	0.603201	0.015775	35367	HSP90B1;Endoplasmin	TRUE	reported	textfile	6393_63_HSP90B1_Endoplasmin	5	22845786	0.0229	6.42e-07	138086	GCST90027164	Amyotrophic lateral sclerosis	TRUE	reported	textfile	22.2257	2	1	TRUE
rs75959431	A	C	A	C	0.1138	0.0087	NA	NA	FALSE	FALSE	FALSE	SMAD3_SMAD3	chr5	22845677	0.606255	0.016879	35355	SMAD3;SMAD3	TRUE	reported	textfile	10363_13_SMAD3_SMAD3	5	22845786	0.0229	6.42e-07	138086	GCST90027164	Amyotrophic lateral sclerosis	TRUE	reported	textfile	22.2257	2	1	TRUE
rs75959431	A	C	A	C	0.1138	0.0092	NA	NA	FALSE	FALSE	FALSE	PGD_6_Phosphogluconate_dehydrogenase	chr5	22845677	0.586919	0.016933	35367	PGD;6_Phosphogluconate_dehydrogenase	TRUE	reported	textfile	4187_49_PGD_6_Phosphogluconate_dehydrogenase	5	22845786	0.0229	6.42e-07	138086	GCST90027164	Amyotrophic lateral sclerosis	TRUE	reported	textfile	22.2257	2	1	TRUE
rs75959431	A	C	A	C	0.1138	0.0093	NA	NA	FALSE	FALSE	FALSE	SHC1_SHC1	chr5	22845677	0.578142	0.016724	35367	SHC1;SHC1	TRUE	reported	textfile	5272_55_SHC1_SHC1	5	22845786	0.0229	6.42e-07	138086	GCST90027164	Amyotrophic lateral sclerosis	TRUE	reported	textfile	22.2257	2	1	TRUE
rs75959431	A	C	A	C	0.1138	0.0095	NA	NA	FALSE	FALSE	FALSE	PTK2B_FAK2	chr5	22845677	0.564318	0.01648	35358	PTK2B;FAK2	TRUE	reported	textfile	11395_5_PTK2B_FAK2	5	22845786	0.0229	6.42e-07	138086	GCST90027164	Amyotrophic lateral sclerosis	TRUE	reported	textfile	22.2257	2	1	TRUE
rs75959431	A	C	A	C	0.1138	0.0109	NA	NA	FALSE	FALSE	FALSE	GCK_HXK4	chr5	22845677	0.51372	0.016691	35358	GCK;HXK4	TRUE	reported	textfile	12960_9_GCK_HXK4	5	22845786	0.0229	6.42e-07	138086	GCST90027164	Amyotrophic lateral sclerosis	TRUE	reported	textfile	22.2257	2	1	TRUE
rs75959431	A	C	A	C	0.1138	0.011	NA	NA	FALSE	FALSE	FALSE	YBX1_NSEP1	chr5	22845677	0.511448	0.016753	35367	YBX1;NSEP1	TRUE	reported	textfile	9751_72_YBX1_NSEP1	5	22845786	0.0229	6.42e-07	138086	GCST90027164	Amyotrophic lateral sclerosis	TRUE	reported	textfile	22.2257	2	1	TRUE
rs75959431	A	C	A	C	0.1138	0.012	NA	NA	FALSE	FALSE	FALSE	CDC42_Cdc42Hs	chr5	22845677	0.476298	0.016848	35367	CDC42;Cdc42Hs	TRUE	reported	textfile	9840_2_CDC42_Cdc42Hs	5	22845786	0.0229	6.42e-07	138086	GCST90027164	Amyotrophic lateral sclerosis	TRUE	reported	textfile	22.2257	2	1	TRUE
rs75959431	A	C	A	C	0.1138	0.0129	NA	NA	FALSE	FALSE	FALSE	KL_KLOTHO	chr5	22845677	0.458922	0.017418	35367	KL;KLOTHO	TRUE	reported	textfile	15384_15_KL_KLOTHO	5	22845786	0.0229	6.42e-07	138086	GCST90027164	Amyotrophic lateral sclerosis	TRUE	reported	textfile	22.2257	2	1	TRUE
rs75959431	A	C	A	C	0.1138	0.0156	NA	NA	FALSE	FALSE	FALSE	CRAT_CACP	chr5	22845677	0.350662	0.016715	35358	CRAT;CACP	TRUE	reported	textfile	12637_7_CRAT_CACP	5	22845786	0.0229	6.42e-07	138086	GCST90027164	Amyotrophic lateral sclerosis	TRUE	reported	textfile	22.2257	2	1	TRUE
rs75959431	A	C	A	C	0.1138	0.0161	NA	NA	FALSE	FALSE	FALSE	MDH2_Malate_dehydrogenase_2	chr5	22845677	0.325948	0.01639	35367	MDH2;Malate_dehydrogenase_2	TRUE	reported	textfile	15534_26_MDH2_Malate_dehydrogenase_2	5	22845786	0.0229	6.42e-07	138086	GCST90027164	Amyotrophic lateral sclerosis	TRUE	reported	textfile	22.2257	2	1	TRUE
rs75959431	A	C	A	C	0.1138	0.0177	NA	NA	FALSE	FALSE	FALSE	PDK1_PDK1	chr5	22845677	0.282954	0.016485	35367	PDK1;PDK1	TRUE	reported	textfile	5227_60_PDK1_PDK1	5	22845786	0.0229	6.42e-07	138086	GCST90027164	Amyotrophic lateral sclerosis	TRUE	reported	textfile	22.2257	2	1	TRUE
rs75959431	A	C	A	C	0.1138	0.0188	NA	NA	FALSE	FALSE	FALSE	HDAC2_HDAC2	chr5	22845677	0.26344	0.016811	35367	HDAC2;HDAC2	TRUE	reported	textfile	18897_31_HDAC2_HDAC2	5	22845786	0.0229	6.42e-07	138086	GCST90027164	Amyotrophic lateral sclerosis	TRUE	reported	textfile	22.2257	2	1	TRUE
rs75959431	A	C	A	C	0.1138	0.0191	NA	NA	FALSE	FALSE	FALSE	ATXN3_ATX3	chr5	22845677	0.250467	0.01662	35367	ATXN3;ATX3	TRUE	reported	textfile	16825_20_ATXN3_ATX3	5	22845786	0.0229	6.42e-07	138086	GCST90027164	Amyotrophic lateral sclerosis	TRUE	reported	textfile	22.2257	2	1	TRUE
rs75959431	A	C	A	C	0.1138	0.0192	NA	NA	FALSE	FALSE	FALSE	IGF1R_IGF_I_sR	chr5	22845677	0.262196	0.017124	35367	IGF1R;IGF_I_sR	TRUE	reported	textfile	4232_19_IGF1R_IGF_I_sR	5	22845786	0.0229	6.42e-07	138086	GCST90027164	Amyotrophic lateral sclerosis	TRUE	reported	textfile	22.2257	2	1	TRUE
rs75959431	A	C	A	C	0.1138	0.0192	NA	NA	FALSE	FALSE	FALSE	NR1H2_NR1H2	chr5	22845677	0.251703	0.016751	35367	NR1H2;NR1H2	TRUE	reported	textfile	9016_12_NR1H2_NR1H2	5	22845786	0.0229	6.42e-07	138086	GCST90027164	Amyotrophic lateral sclerosis	TRUE	reported	textfile	22.2257	2	1	TRUE
rs75959431	A	C	A	C	0.1138	0.0199	NA	NA	FALSE	FALSE	FALSE	HLA_DQA2_DQA2	chr5	22845677	0.228172	0.016513	35367	HLA;DQA2_DQA2	TRUE	reported	textfile	7757_5_HLA_DQA2_DQA2	5	22845786	0.0229	6.42e-07	138086	GCST90027164	Amyotrophic lateral sclerosis	TRUE	reported	textfile	22.2257	2	1	TRUE
rs75959431	A	C	A	C	0.1138	0.0202	NA	NA	FALSE	FALSE	FALSE	LYN_LYN	chr5	22845677	0.220593	0.01649	35367	LYN;LYN	TRUE	reported	textfile	3453_87_LYN_LYN	5	22845786	0.0229	6.42e-07	138086	GCST90027164	Amyotrophic lateral sclerosis	TRUE	reported	textfile	22.2257	2	1	TRUE
rs75959431	A	C	A	C	0.1138	0.0217	NA	NA	FALSE	FALSE	FALSE	UGT1A1_UGT_1A1	chr5	22845677	0.187375	0.01646	35367	UGT1A1;UGT_1A1	TRUE	reported	textfile	17702_53_UGT1A1_UGT_1A1	5	22845786	0.0229	6.42e-07	138086	GCST90027164	Amyotrophic lateral sclerosis	TRUE	reported	textfile	22.2257	2	1	TRUE
rs75959431	A	C	A	C	0.1138	0.0222	NA	NA	FALSE	FALSE	FALSE	RPS3_RS3	chr5	22845677	0.181115	0.0166	35367	RPS3;RS3	TRUE	reported	textfile	5026_66_RPS3_RS3	5	22845786	0.0229	6.42e-07	138086	GCST90027164	Amyotrophic lateral sclerosis	TRUE	reported	textfile	22.2257	2	1	TRUE
rs873786	T	C	T	C	-0.1139	-0.0247	NA	NA	FALSE	FALSE	FALSE	PDK1_PDK1	chr4	931588	0.069183	0.013592	35276	PDK1;PDK1	TRUE	reported	textfile	5227_60_PDK1_PDK1	4	925376	0.0215	1.257e-07	138086	GCST90027164	Amyotrophic lateral sclerosis	TRUE	reported	textfile	25.2588	2	1	TRUE
rs873786	T	C	T	C	-0.1139	-0.0214	NA	NA	FALSE	FALSE	FALSE	GCK_HXK4	chr4	931588	0.118054	0.013692	35267	GCK;HXK4	TRUE	reported	textfile	12960_9_GCK_HXK4	4	925376	0.0215	1.257e-07	138086	GCST90027164	Amyotrophic lateral sclerosis	TRUE	reported	textfile	25.2588	2	1	TRUE
rs873786	T	C	T	C	-0.1139	-0.0196	NA	NA	FALSE	FALSE	FALSE	ALDH2_ALDH_E2	chr4	931588	0.156833	0.013844	35276	ALDH2;ALDH_E2	TRUE	reported	textfile	18381_16_ALDH2_ALDH_E2	4	925376	0.0215	1.257e-07	138086	GCST90027164	Amyotrophic lateral sclerosis	TRUE	reported	textfile	25.2588	2	1	TRUE
rs873786	T	C	T	C	-0.1139	-0.0191	NA	NA	FALSE	FALSE	FALSE	KL_KLOTHO	chr4	931588	0.182694	0.014334	35276	KL;KLOTHO	TRUE	reported	textfile	15384_15_KL_KLOTHO	4	925376	0.0215	1.257e-07	138086	GCST90027164	Amyotrophic lateral sclerosis	TRUE	reported	textfile	25.2588	2	1	TRUE
rs873786	T	C	T	C	-0.1139	-0.0189	NA	NA	FALSE	FALSE	FALSE	SERPINA1_a1_Antitrypsin	chr4	931588	0.176424	0.013981	35276	SERPINA1;a1_Antitrypsin	TRUE	reported	textfile	3580_25_SERPINA1_a1_Antitrypsin	4	925376	0.0215	1.257e-07	138086	GCST90027164	Amyotrophic lateral sclerosis	TRUE	reported	textfile	25.2588	2	1	TRUE
rs873786	T	C	T	C	-0.1139	-0.0176	NA	NA	FALSE	FALSE	FALSE	VWF_vWF	chr4	931588	0.197318	0.013652	35276	VWF;vWF	TRUE	reported	textfile	3050_7_VWF_vWF	4	925376	0.0215	1.257e-07	138086	GCST90027164	Amyotrophic lateral sclerosis	TRUE	reported	textfile	25.2588	2	1	TRUE
rs873786	T	C	T	C	-0.1139	-0.0176	NA	NA	FALSE	FALSE	FALSE	YBX1_NSEP1	chr4	931588	0.202612	0.013813	35276	YBX1;NSEP1	TRUE	reported	textfile	9751_72_YBX1_NSEP1	4	925376	0.0215	1.257e-07	138086	GCST90027164	Amyotrophic lateral sclerosis	TRUE	reported	textfile	25.2588	2	1	TRUE
rs873786	T	C	T	C	-0.1139	-0.0153	NA	NA	FALSE	FALSE	FALSE	UGT1A1_UGT_1A1	chr4	931588	0.259826	0.013578	35276	UGT1A1;UGT_1A1	TRUE	reported	textfile	17702_53_UGT1A1_UGT_1A1	4	925376	0.0215	1.257e-07	138086	GCST90027164	Amyotrophic lateral sclerosis	TRUE	reported	textfile	25.2588	2	1	TRUE
rs873786	T	C	T	C	-0.1139	-0.0126	NA	NA	FALSE	FALSE	FALSE	LRRK2_LRRK2	chr4	931588	0.360256	0.013772	35267	LRRK2;LRRK2	TRUE	reported	textfile	10990_21_LRRK2_LRRK2	4	925376	0.0215	1.257e-07	138086	GCST90027164	Amyotrophic lateral sclerosis	TRUE	reported	textfile	25.2588	2	1	TRUE
rs873786	T	C	T	C	-0.1139	-0.0114	NA	NA	FALSE	FALSE	FALSE	IGF1R_IGF_I_sR	chr4	931588	0.421054	0.014169	35276	IGF1R;IGF_I_sR	TRUE	reported	textfile	4232_19_IGF1R_IGF_I_sR	4	925376	0.0215	1.257e-07	138086	GCST90027164	Amyotrophic lateral sclerosis	TRUE	reported	textfile	25.2588	2	1	TRUE
rs873786	T	C	T	C	-0.1139	-0.0109	NA	NA	FALSE	FALSE	FALSE	ATF6B_ATF6B	chr4	931588	0.441288	0.014155	35267	ATF6B;ATF6B	TRUE	reported	textfile	11387_3_ATF6B_ATF6B	4	925376	0.0215	1.257e-07	138086	GCST90027164	Amyotrophic lateral sclerosis	TRUE	reported	textfile	25.2588	2	1	TRUE
rs873786	T	C	T	C	-0.1139	-0.0105	NA	NA	FALSE	FALSE	FALSE	NR1H2_NR1H2	chr4	931588	0.446411	0.01379	35276	NR1H2;NR1H2	TRUE	reported	textfile	9016_12_NR1H2_NR1H2	4	925376	0.0215	1.257e-07	138086	GCST90027164	Amyotrophic lateral sclerosis	TRUE	reported	textfile	25.2588	2	1	TRUE
rs873786	T	C	T	C	-0.1139	-0.0095	NA	NA	FALSE	FALSE	FALSE	RPS3_RS3	chr4	931588	0.485621	0.013624	35276	RPS3;RS3	TRUE	reported	textfile	5026_66_RPS3_RS3	4	925376	0.0215	1.257e-07	138086	GCST90027164	Amyotrophic lateral sclerosis	TRUE	reported	textfile	25.2588	2	1	TRUE
rs873786	T	C	T	C	-0.1139	-0.0083	NA	NA	FALSE	FALSE	FALSE	HDAC2_HDAC2	chr4	931588	0.549563	0.01387	35276	HDAC2;HDAC2	TRUE	reported	textfile	18897_31_HDAC2_HDAC2	4	925376	0.0215	1.257e-07	138086	GCST90027164	Amyotrophic lateral sclerosis	TRUE	reported	textfile	25.2588	2	1	TRUE
rs873786	T	C	T	C	-0.1139	-0.0067	NA	NA	FALSE	FALSE	FALSE	LCAT_LCAT	chr4	931588	0.625365	0.013722	35276	LCAT;LCAT	TRUE	reported	textfile	15413_3_LCAT_LCAT	4	925376	0.0215	1.257e-07	138086	GCST90027164	Amyotrophic lateral sclerosis	TRUE	reported	textfile	25.2588	2	1	TRUE
rs873786	T	C	T	C	-0.1139	-0.0064	NA	NA	FALSE	FALSE	FALSE	MDH2_Malate_dehydrogenase_2	chr4	931588	0.634719	0.013471	35276	MDH2;Malate_dehydrogenase_2	TRUE	reported	textfile	15534_26_MDH2_Malate_dehydrogenase_2	4	925376	0.0215	1.257e-07	138086	GCST90027164	Amyotrophic lateral sclerosis	TRUE	reported	textfile	25.2588	2	1	TRUE
rs873786	T	C	T	C	-0.1139	-0.005	NA	NA	FALSE	FALSE	FALSE	ATXN3_ATX3	chr4	931588	0.713141	0.0136	35276	ATXN3;ATX3	TRUE	reported	textfile	16825_20_ATXN3_ATX3	4	925376	0.0215	1.257e-07	138086	GCST90027164	Amyotrophic lateral sclerosis	TRUE	reported	textfile	25.2588	2	1	TRUE
rs873786	T	C	T	C	-0.1139	-0.0047	NA	NA	FALSE	FALSE	FALSE	PGD_6_Phosphogluconate_dehydrogenase	chr4	931588	0.736141	0.013948	35276	PGD;6_Phosphogluconate_dehydrogenase	TRUE	reported	textfile	4187_49_PGD_6_Phosphogluconate_dehydrogenase	4	925376	0.0215	1.257e-07	138086	GCST90027164	Amyotrophic lateral sclerosis	TRUE	reported	textfile	25.2588	2	1	TRUE
rs873786	T	C	T	C	-0.1139	-0.0035	NA	NA	FALSE	FALSE	FALSE	SMAD4_SMAD4	chr4	931588	0.80087	0.013877	35267	SMAD4;SMAD4	TRUE	reported	textfile	12022_12_SMAD4_SMAD4	4	925376	0.0215	1.257e-07	138086	GCST90027164	Amyotrophic lateral sclerosis	TRUE	reported	textfile	25.2588	2	1	TRUE
rs873786	T	C	T	C	-0.1139	-0.0024	NA	NA	FALSE	FALSE	FALSE	CDC42_Cdc42Hs	chr4	931588	0.862706	0.013878	35276	CDC42;Cdc42Hs	TRUE	reported	textfile	9840_2_CDC42_Cdc42Hs	4	925376	0.0215	1.257e-07	138086	GCST90027164	Amyotrophic lateral sclerosis	TRUE	reported	textfile	25.2588	2	1	TRUE
rs873786	T	C	T	C	-0.1139	-0.0019	NA	NA	FALSE	FALSE	FALSE	AKT1_PKB	chr4	931588	0.89232	0.014036	35276	AKT1;PKB	TRUE	reported	textfile	15627_83_AKT1_PKB	4	925376	0.0215	1.257e-07	138086	GCST90027164	Amyotrophic lateral sclerosis	TRUE	reported	textfile	25.2588	2	1	TRUE
rs873786	T	C	T	C	-0.1139	-0.0011	NA	NA	FALSE	FALSE	FALSE	CAPN2_CAN2	chr4	931588	0.938566	0.014272	35276	CAPN2;CAN2	TRUE	reported	textfile	14684_17_CAPN2_CAN2	4	925376	0.0215	1.257e-07	138086	GCST90027164	Amyotrophic lateral sclerosis	TRUE	reported	textfile	25.2588	2	1	TRUE
rs873786	T	C	T	C	-0.1139	-0.0008	NA	NA	FALSE	FALSE	FALSE	CDH5_Cadherin_5	chr4	931588	0.953355	0.013677	35276	CDH5;Cadherin_5	TRUE	reported	textfile	2819_23_CDH5_Cadherin_5	4	925376	0.0215	1.257e-07	138086	GCST90027164	Amyotrophic lateral sclerosis	TRUE	reported	textfile	25.2588	2	1	TRUE
rs873786	T	C	T	C	-0.1139	0.0019	NA	NA	FALSE	FALSE	FALSE	TIAL1_TIAR	chr4	931588	0.888415	0.013541	35276	TIAL1;TIAR	TRUE	reported	textfile	19131_184_TIAL1_TIAR	4	925376	0.0215	1.257e-07	138086	GCST90027164	Amyotrophic lateral sclerosis	TRUE	reported	textfile	25.2588	2	1	TRUE
rs873786	T	C	T	C	-0.1139	0.0022	NA	NA	FALSE	FALSE	FALSE	HSP90AB1_HSP_90b	chr4	931588	0.872803	0.013741	35276	HSP90AB1;HSP_90b	TRUE	reported	textfile	5467_15_HSP90AB1_HSP_90b	4	925376	0.0215	1.257e-07	138086	GCST90027164	Amyotrophic lateral sclerosis	TRUE	reported	textfile	25.2588	2	1	TRUE
rs873786	T	C	T	C	-0.1139	0.0022	NA	NA	FALSE	FALSE	FALSE	SMAD3_SMAD3	chr4	931588	0.87565	0.014059	35264	SMAD3;SMAD3	TRUE	reported	textfile	10363_13_SMAD3_SMAD3	4	925376	0.0215	1.257e-07	138086	GCST90027164	Amyotrophic lateral sclerosis	TRUE	reported	textfile	25.2588	2	1	TRUE
rs873786	T	C	T	C	-0.1139	0.0028	NA	NA	FALSE	FALSE	FALSE	DNM2_DYN2	chr4	931588	0.839369	0.013813	35267	DNM2;DYN2	TRUE	reported	textfile	11572_4_DNM2_DYN2	4	925376	0.0215	1.257e-07	138086	GCST90027164	Amyotrophic lateral sclerosis	TRUE	reported	textfile	25.2588	2	1	TRUE
rs873786	T	C	T	C	-0.1139	0.003	NA	NA	FALSE	FALSE	FALSE	LYN_LYN	chr4	931588	0.825252	0.013587	35276	LYN;LYN	TRUE	reported	textfile	3453_87_LYN_LYN	4	925376	0.0215	1.257e-07	138086	GCST90027164	Amyotrophic lateral sclerosis	TRUE	reported	textfile	25.2588	2	1	TRUE
rs873786	T	C	T	C	-0.1139	0.0034	NA	NA	FALSE	FALSE	FALSE	G3BP2_G3BP2	chr4	931588	0.803594	0.013671	35276	G3BP2;G3BP2	TRUE	reported	textfile	9831_12_G3BP2_G3BP2	4	925376	0.0215	1.257e-07	138086	GCST90027164	Amyotrophic lateral sclerosis	TRUE	reported	textfile	25.2588	2	1	TRUE
rs873786	T	C	T	C	-0.1139	0.0035	NA	NA	FALSE	FALSE	FALSE	CRAT_CACP	chr4	931588	0.798699	0.013724	35267	CRAT;CACP	TRUE	reported	textfile	12637_7_CRAT_CACP	4	925376	0.0215	1.257e-07	138086	GCST90027164	Amyotrophic lateral sclerosis	TRUE	reported	textfile	25.2588	2	1	TRUE
rs873786	T	C	T	C	-0.1139	0.0042	NA	NA	FALSE	FALSE	FALSE	PTK2B_FAK2	chr4	931588	0.757239	0.013587	35267	PTK2B;FAK2	TRUE	reported	textfile	11395_5_PTK2B_FAK2	4	925376	0.0215	1.257e-07	138086	GCST90027164	Amyotrophic lateral sclerosis	TRUE	reported	textfile	25.2588	2	1	TRUE
rs873786	T	C	T	C	-0.1139	0.0054	NA	NA	FALSE	FALSE	FALSE	F3_TF	chr4	931588	0.690871	0.013579	35276	F3;TF	TRUE	reported	textfile	4931_59_F3_TF	4	925376	0.0215	1.257e-07	138086	GCST90027164	Amyotrophic lateral sclerosis	TRUE	reported	textfile	25.2588	2	1	TRUE
rs873786	T	C	T	C	-0.1139	0.0056	NA	NA	FALSE	FALSE	FALSE	SHC1_SHC1	chr4	931588	0.681859	0.013661	35276	SHC1;SHC1	TRUE	reported	textfile	5272_55_SHC1_SHC1	4	925376	0.0215	1.257e-07	138086	GCST90027164	Amyotrophic lateral sclerosis	TRUE	reported	textfile	25.2588	2	1	TRUE
rs873786	T	C	T	C	-0.1139	0.007	NA	NA	FALSE	FALSE	FALSE	HLA_DQA2_DQA2	chr4	931588	0.606941	0.013607	35276	HLA;DQA2_DQA2	TRUE	reported	textfile	7757_5_HLA_DQA2_DQA2	4	925376	0.0215	1.257e-07	138086	GCST90027164	Amyotrophic lateral sclerosis	TRUE	reported	textfile	25.2588	2	1	TRUE
rs873786	T	C	T	C	-0.1139	0.0071	NA	NA	FALSE	FALSE	FALSE	HSP90B1_Endoplasmin	chr4	931588	0.585299	0.013012	35276	HSP90B1;Endoplasmin	TRUE	reported	textfile	6393_63_HSP90B1_Endoplasmin	4	925376	0.0215	1.257e-07	138086	GCST90027164	Amyotrophic lateral sclerosis	TRUE	reported	textfile	25.2588	2	1	TRUE
rs873786	T	C	T	C	-0.1139	0.0071	NA	NA	FALSE	FALSE	FALSE	MB_Myoglobin	chr4	931588	0.610888	0.013954	35276	MB;Myoglobin	TRUE	reported	textfile	3042_7_MB_Myoglobin	4	925376	0.0215	1.257e-07	138086	GCST90027164	Amyotrophic lateral sclerosis	TRUE	reported	textfile	25.2588	2	1	TRUE
rs873786	T	C	T	C	-0.1139	0.0072	NA	NA	FALSE	FALSE	FALSE	NCF2_NCF_2	chr4	931588	0.597753	0.013646	35264	NCF2;NCF_2	TRUE	reported	textfile	10047_12_NCF2_NCF_2	4	925376	0.0215	1.257e-07	138086	GCST90027164	Amyotrophic lateral sclerosis	TRUE	reported	textfile	25.2588	2	1	TRUE
rs873786	T	C	T	C	-0.1139	0.0099	NA	NA	FALSE	FALSE	FALSE	MAPK12_MK12	chr4	931588	0.474936	0.013856	35276	MAPK12;MK12	TRUE	reported	textfile	5005_4_MAPK12_MK12	4	925376	0.0215	1.257e-07	138086	GCST90027164	Amyotrophic lateral sclerosis	TRUE	reported	textfile	25.2588	2	1	TRUE
rs9275477	A	C	A	C	0.1426	-0.0329	NA	NA	FALSE	FALSE	FALSE	ALDH2_ALDH_E2	chr6	32704864	0.009248	0.01264	35438	ALDH2;ALDH_E2	TRUE	reported	textfile	18381_16_ALDH2_ALDH_E2	6	32672641	0.0207	5.502e-12	138086	GCST90027164	Amyotrophic lateral sclerosis	TRUE	reported	textfile	42.7111	2	1	TRUE
rs9275477	A	C	A	C	0.1426	-0.0296	NA	NA	FALSE	FALSE	FALSE	HDAC2_HDAC2	chr6	32704864	0.018765	0.012595	35438	HDAC2;HDAC2	TRUE	reported	textfile	18897_31_HDAC2_HDAC2	6	32672641	0.0207	5.502e-12	138086	GCST90027164	Amyotrophic lateral sclerosis	TRUE	reported	textfile	42.7111	2	1	TRUE
rs9275477	A	C	A	C	0.1426	-0.0293	NA	NA	FALSE	FALSE	FALSE	ATF6B_ATF6B	chr6	32704864	0.02326	0.012912	35429	ATF6B;ATF6B	TRUE	reported	textfile	11387_3_ATF6B_ATF6B	6	32672641	0.0207	5.502e-12	138086	GCST90027164	Amyotrophic lateral sclerosis	TRUE	reported	textfile	42.7111	2	1	TRUE
rs9275477	A	C	A	C	0.1426	-0.0205	NA	NA	FALSE	FALSE	FALSE	YBX1_NSEP1	chr6	32704864	0.102875	0.012568	35438	YBX1;NSEP1	TRUE	reported	textfile	9751_72_YBX1_NSEP1	6	32672641	0.0207	5.502e-12	138086	GCST90027164	Amyotrophic lateral sclerosis	TRUE	reported	textfile	42.7111	2	1	TRUE
rs9275477	A	C	A	C	0.1426	-0.0183	NA	NA	FALSE	FALSE	FALSE	TIAL1_TIAR	chr6	32704864	0.142226	0.01247	35438	TIAL1;TIAR	TRUE	reported	textfile	19131_184_TIAL1_TIAR	6	32672641	0.0207	5.502e-12	138086	GCST90027164	Amyotrophic lateral sclerosis	TRUE	reported	textfile	42.7111	2	1	TRUE
rs9275477	A	C	A	C	0.1426	-0.017	NA	NA	FALSE	FALSE	FALSE	RPS3_RS3	chr6	32704864	0.172431	0.012459	35438	RPS3;RS3	TRUE	reported	textfile	5026_66_RPS3_RS3	6	32672641	0.0207	5.502e-12	138086	GCST90027164	Amyotrophic lateral sclerosis	TRUE	reported	textfile	42.7111	2	1	TRUE
rs9275477	A	C	A	C	0.1426	-0.0164	NA	NA	FALSE	FALSE	FALSE	ATXN3_ATX3	chr6	32704864	0.188864	0.012481	35438	ATXN3;ATX3	TRUE	reported	textfile	16825_20_ATXN3_ATX3	6	32672641	0.0207	5.502e-12	138086	GCST90027164	Amyotrophic lateral sclerosis	TRUE	reported	textfile	42.7111	2	1	TRUE
rs9275477	A	C	A	C	0.1426	-0.0163	NA	NA	FALSE	FALSE	FALSE	SMAD4_SMAD4	chr6	32704864	0.196338	0.012616	35429	SMAD4;SMAD4	TRUE	reported	textfile	12022_12_SMAD4_SMAD4	6	32672641	0.0207	5.502e-12	138086	GCST90027164	Amyotrophic lateral sclerosis	TRUE	reported	textfile	42.7111	2	1	TRUE
rs9275477	A	C	A	C	0.1426	-0.016	NA	NA	FALSE	FALSE	FALSE	G3BP2_G3BP2	chr6	32704864	0.199888	0.012482	35438	G3BP2;G3BP2	TRUE	reported	textfile	9831_12_G3BP2_G3BP2	6	32672641	0.0207	5.502e-12	138086	GCST90027164	Amyotrophic lateral sclerosis	TRUE	reported	textfile	42.7111	2	1	TRUE
rs9275477	A	C	A	C	0.1426	-0.016	NA	NA	FALSE	FALSE	FALSE	PGD_6_Phosphogluconate_dehydrogenase	chr6	32704864	0.208404	0.012719	35438	PGD;6_Phosphogluconate_dehydrogenase	TRUE	reported	textfile	4187_49_PGD_6_Phosphogluconate_dehydrogenase	6	32672641	0.0207	5.502e-12	138086	GCST90027164	Amyotrophic lateral sclerosis	TRUE	reported	textfile	42.7111	2	1	TRUE
rs9275477	A	C	A	C	0.1426	-0.0149	NA	NA	FALSE	FALSE	FALSE	SHC1_SHC1	chr6	32704864	0.235938	0.012572	35438	SHC1;SHC1	TRUE	reported	textfile	5272_55_SHC1_SHC1	6	32672641	0.0207	5.502e-12	138086	GCST90027164	Amyotrophic lateral sclerosis	TRUE	reported	textfile	42.7111	2	1	TRUE
rs9275477	A	C	A	C	0.1426	-0.014	NA	NA	FALSE	FALSE	FALSE	SMAD3_SMAD3	chr6	32704864	0.269675	0.012683	35426	SMAD3;SMAD3	TRUE	reported	textfile	10363_13_SMAD3_SMAD3	6	32672641	0.0207	5.502e-12	138086	GCST90027164	Amyotrophic lateral sclerosis	TRUE	reported	textfile	42.7111	2	1	TRUE
rs9275477	A	C	A	C	0.1426	-0.0132	NA	NA	FALSE	FALSE	FALSE	AKT1_PKB	chr6	32704864	0.299685	0.012728	35438	AKT1;PKB	TRUE	reported	textfile	15627_83_AKT1_PKB	6	32672641	0.0207	5.502e-12	138086	GCST90027164	Amyotrophic lateral sclerosis	TRUE	reported	textfile	42.7111	2	1	TRUE
rs9275477	A	C	A	C	0.1426	-0.0125	NA	NA	FALSE	FALSE	FALSE	CDC42_Cdc42Hs	chr6	32704864	0.322767	0.012642	35438	CDC42;Cdc42Hs	TRUE	reported	textfile	9840_2_CDC42_Cdc42Hs	6	32672641	0.0207	5.502e-12	138086	GCST90027164	Amyotrophic lateral sclerosis	TRUE	reported	textfile	42.7111	2	1	TRUE
rs9275477	A	C	A	C	0.1426	-0.0119	NA	NA	FALSE	FALSE	FALSE	MAPK12_MK12	chr6	32704864	0.344447	0.012587	35438	MAPK12;MK12	TRUE	reported	textfile	5005_4_MAPK12_MK12	6	32672641	0.0207	5.502e-12	138086	GCST90027164	Amyotrophic lateral sclerosis	TRUE	reported	textfile	42.7111	2	1	TRUE
rs9275477	A	C	A	C	0.1426	-0.0111	NA	NA	FALSE	FALSE	FALSE	DNM2_DYN2	chr6	32704864	0.375235	0.012518	35429	DNM2;DYN2	TRUE	reported	textfile	11572_4_DNM2_DYN2	6	32672641	0.0207	5.502e-12	138086	GCST90027164	Amyotrophic lateral sclerosis	TRUE	reported	textfile	42.7111	2	1	TRUE
rs9275477	A	C	A	C	0.1426	-0.0104	NA	NA	FALSE	FALSE	FALSE	HSP90AB1_HSP_90b	chr6	32704864	0.407533	0.012557	35438	HSP90AB1;HSP_90b	TRUE	reported	textfile	5467_15_HSP90AB1_HSP_90b	6	32672641	0.0207	5.502e-12	138086	GCST90027164	Amyotrophic lateral sclerosis	TRUE	reported	textfile	42.7111	2	1	TRUE
rs9275477	A	C	A	C	0.1426	-0.0101	NA	NA	FALSE	FALSE	FALSE	LYN_LYN	chr6	32704864	0.413751	0.012358	35438	LYN;LYN	TRUE	reported	textfile	3453_87_LYN_LYN	6	32672641	0.0207	5.502e-12	138086	GCST90027164	Amyotrophic lateral sclerosis	TRUE	reported	textfile	42.7111	2	1	TRUE
rs9275477	A	C	A	C	0.1426	-0.0074	NA	NA	FALSE	FALSE	FALSE	F3_TF	chr6	32704864	0.55195	0.01244	35438	F3;TF	TRUE	reported	textfile	4931_59_F3_TF	6	32672641	0.0207	5.502e-12	138086	GCST90027164	Amyotrophic lateral sclerosis	TRUE	reported	textfile	42.7111	2	1	TRUE
rs9275477	A	C	A	C	0.1426	-0.0074	NA	NA	FALSE	FALSE	FALSE	IGF1R_IGF_I_sR	chr6	32704864	0.56421	0.012834	35438	IGF1R;IGF_I_sR	TRUE	reported	textfile	4232_19_IGF1R_IGF_I_sR	6	32672641	0.0207	5.502e-12	138086	GCST90027164	Amyotrophic lateral sclerosis	TRUE	reported	textfile	42.7111	2	1	TRUE
rs9275477	A	C	A	C	0.1426	-0.0056	NA	NA	FALSE	FALSE	FALSE	KL_KLOTHO	chr6	32704864	0.667067	0.013018	35438	KL;KLOTHO	TRUE	reported	textfile	15384_15_KL_KLOTHO	6	32672641	0.0207	5.502e-12	138086	GCST90027164	Amyotrophic lateral sclerosis	TRUE	reported	textfile	42.7111	2	1	TRUE
rs9275477	A	C	A	C	0.1426	-0.0053	NA	NA	FALSE	FALSE	FALSE	PTK2B_FAK2	chr6	32704864	0.669951	0.012435	35429	PTK2B;FAK2	TRUE	reported	textfile	11395_5_PTK2B_FAK2	6	32672641	0.0207	5.502e-12	138086	GCST90027164	Amyotrophic lateral sclerosis	TRUE	reported	textfile	42.7111	2	1	TRUE
rs9275477	A	C	A	C	0.1426	-0.0037	NA	NA	FALSE	FALSE	FALSE	CRAT_CACP	chr6	32704864	0.767024	0.012489	35429	CRAT;CACP	TRUE	reported	textfile	12637_7_CRAT_CACP	6	32672641	0.0207	5.502e-12	138086	GCST90027164	Amyotrophic lateral sclerosis	TRUE	reported	textfile	42.7111	2	1	TRUE
rs9275477	A	C	A	C	0.1426	-0.0032	NA	NA	FALSE	FALSE	FALSE	HSP90B1_Endoplasmin	chr6	32704864	0.782876	0.011612	35438	HSP90B1;Endoplasmin	TRUE	reported	textfile	6393_63_HSP90B1_Endoplasmin	6	32672641	0.0207	5.502e-12	138086	GCST90027164	Amyotrophic lateral sclerosis	TRUE	reported	textfile	42.7111	2	1	TRUE
rs9275477	A	C	A	C	0.1426	0.0004	NA	NA	FALSE	FALSE	FALSE	SERPINA1_a1_Antitrypsin	chr6	32704864	0.9749	0.012713	35438	SERPINA1;a1_Antitrypsin	TRUE	reported	textfile	3580_25_SERPINA1_a1_Antitrypsin	6	32672641	0.0207	5.502e-12	138086	GCST90027164	Amyotrophic lateral sclerosis	TRUE	reported	textfile	42.7111	2	1	TRUE
rs9275477	A	C	A	C	0.1426	0.0016	NA	NA	FALSE	FALSE	FALSE	MDH2_Malate_dehydrogenase_2	chr6	32704864	0.899692	0.012693	35438	MDH2;Malate_dehydrogenase_2	TRUE	reported	textfile	15534_26_MDH2_Malate_dehydrogenase_2	6	32672641	0.0207	5.502e-12	138086	GCST90027164	Amyotrophic lateral sclerosis	TRUE	reported	textfile	42.7111	2	1	TRUE
rs9275477	A	C	A	C	0.1426	0.0021	NA	NA	FALSE	FALSE	FALSE	LCAT_LCAT	chr6	32704864	0.865883	0.012434	35438	LCAT;LCAT	TRUE	reported	textfile	15413_3_LCAT_LCAT	6	32672641	0.0207	5.502e-12	138086	GCST90027164	Amyotrophic lateral sclerosis	TRUE	reported	textfile	42.7111	2	1	TRUE
rs9275477	A	C	A	C	0.1426	0.0039	NA	NA	FALSE	FALSE	FALSE	UGT1A1_UGT_1A1	chr6	32704864	0.752324	0.012358	35438	UGT1A1;UGT_1A1	TRUE	reported	textfile	17702_53_UGT1A1_UGT_1A1	6	32672641	0.0207	5.502e-12	138086	GCST90027164	Amyotrophic lateral sclerosis	TRUE	reported	textfile	42.7111	2	1	TRUE
rs9275477	A	C	A	C	0.1426	0.0042	NA	NA	FALSE	FALSE	FALSE	NCF2_NCF_2	chr6	32704864	0.73584	0.012449	35426	NCF2;NCF_2	TRUE	reported	textfile	10047_12_NCF2_NCF_2	6	32672641	0.0207	5.502e-12	138086	GCST90027164	Amyotrophic lateral sclerosis	TRUE	reported	textfile	42.7111	2	1	TRUE
rs9275477	A	C	A	C	0.1426	0.0094	NA	NA	FALSE	FALSE	FALSE	PDK1_PDK1	chr6	32704864	0.450104	0.012446	35438	PDK1;PDK1	TRUE	reported	textfile	5227_60_PDK1_PDK1	6	32672641	0.0207	5.502e-12	138086	GCST90027164	Amyotrophic lateral sclerosis	TRUE	reported	textfile	42.7111	2	1	TRUE
rs9275477	A	C	A	C	0.1426	0.016	NA	NA	FALSE	FALSE	FALSE	LRRK2_LRRK2	chr6	32704864	0.201552	0.012528	35429	LRRK2;LRRK2	TRUE	reported	textfile	10990_21_LRRK2_LRRK2	6	32672641	0.0207	5.502e-12	138086	GCST90027164	Amyotrophic lateral sclerosis	TRUE	reported	textfile	42.7111	2	1	TRUE
rs9275477	A	C	A	C	0.1426	0.0199	NA	NA	FALSE	FALSE	FALSE	MB_Myoglobin	chr6	32704864	0.116268	0.01267	35438	MB;Myoglobin	TRUE	reported	textfile	3042_7_MB_Myoglobin	6	32672641	0.0207	5.502e-12	138086	GCST90027164	Amyotrophic lateral sclerosis	TRUE	reported	textfile	42.7111	2	1	TRUE
rs9275477	A	C	A	C	0.1426	0.0251	NA	NA	FALSE	FALSE	FALSE	VWF_vWF	chr6	32704864	0.043757	0.012448	35438	VWF;vWF	TRUE	reported	textfile	3050_7_VWF_vWF	6	32672641	0.0207	5.502e-12	138086	GCST90027164	Amyotrophic lateral sclerosis	TRUE	reported	textfile	42.7111	2	1	TRUE
rs9275477	A	C	A	C	0.1426	0.0273	NA	NA	FALSE	FALSE	FALSE	CDH5_Cadherin_5	chr6	32704864	0.030346	0.012607	35438	CDH5;Cadherin_5	TRUE	reported	textfile	2819_23_CDH5_Cadherin_5	6	32672641	0.0207	5.502e-12	138086	GCST90027164	Amyotrophic lateral sclerosis	TRUE	reported	textfile	42.7111	2	1	TRUE
rs9275477	A	C	A	C	0.1426	0.0335	NA	NA	FALSE	FALSE	FALSE	CAPN2_CAN2	chr6	32704864	0.010055	0.013015	35438	CAPN2;CAN2	TRUE	reported	textfile	14684_17_CAPN2_CAN2	6	32672641	0.0207	5.502e-12	138086	GCST90027164	Amyotrophic lateral sclerosis	TRUE	reported	textfile	42.7111	2	1	TRUE
rs9275477	A	C	A	C	0.1426	0.0361	NA	NA	FALSE	FALSE	FALSE	NR1H2_NR1H2	chr6	32704864	0.004095	0.012575	35438	NR1H2;NR1H2	TRUE	reported	textfile	9016_12_NR1H2_NR1H2	6	32672641	0.0207	5.502e-12	138086	GCST90027164	Amyotrophic lateral sclerosis	TRUE	reported	textfile	42.7111	2	1	TRUE
rs9275477	A	C	A	C	0.1426	0.0459	NA	NA	FALSE	FALSE	FALSE	GCK_HXK4	chr6	32704864	0.0002397	0.012497	35429	GCK;HXK4	TRUE	reported	textfile	12960_9_GCK_HXK4	6	32672641	0.0207	5.502e-12	138086	GCST90027164	Amyotrophic lateral sclerosis	TRUE	reported	textfile	42.7111	2	1	TRUE

## Sheet: pqtlresult
id.exposure	id.outcome	outcome	exposure	method	nsnp	b	se	pval	Source
GCST90027164	MUTYH_MutY_homolog	MUTYH;MutY_homolog	Amyotrophic lateral sclerosis	Inverse variance weighted	23	0.00361073	0.0249398	0.884886	10030_8_MUTYH_MutY_homolog
GCST90027164	MUTYH_MutY_homolog	MUTYH;MutY_homolog	Amyotrophic lateral sclerosis	MR Egger	23	0.00454863	0.0601217	0.940408	10030_8_MUTYH_MutY_homolog
GCST90027164	MUTYH_MutY_homolog	MUTYH;MutY_homolog	Amyotrophic lateral sclerosis	Weighted median	23	0.0317561	0.0315538	0.314218	10030_8_MUTYH_MutY_homolog
GCST90027164	MUTYH_MutY_homolog	MUTYH;MutY_homolog	Amyotrophic lateral sclerosis	Weighted mode	23	0.0489332	0.0495673	0.334276	10030_8_MUTYH_MutY_homolog
GCST90027164	NCF2_NCF_2	NCF2;NCF_2	Amyotrophic lateral sclerosis	Inverse variance weighted	23	-0.00917934	0.0222589	0.680054	10047_12_NCF2_NCF_2
GCST90027164	NCF2_NCF_2	NCF2;NCF_2	Amyotrophic lateral sclerosis	MR Egger	23	0.0244827	0.0527108	0.647089	10047_12_NCF2_NCF_2
GCST90027164	NCF2_NCF_2	NCF2;NCF_2	Amyotrophic lateral sclerosis	Weighted median	23	0.0183864	0.0317458	0.56247	10047_12_NCF2_NCF_2
GCST90027164	NCF2_NCF_2	NCF2;NCF_2	Amyotrophic lateral sclerosis	Weighted mode	23	0.0239441	0.041184	0.566886	10047_12_NCF2_NCF_2
GCST90027164	SMAD3_SMAD3	SMAD3;SMAD3	Amyotrophic lateral sclerosis	Inverse variance weighted	23	-0.0190921	0.0225826	0.397869	10363_13_SMAD3_SMAD3
GCST90027164	SMAD3_SMAD3	SMAD3;SMAD3	Amyotrophic lateral sclerosis	MR Egger	23	-0.0555874	0.0538865	0.314011	10363_13_SMAD3_SMAD3
GCST90027164	SMAD3_SMAD3	SMAD3;SMAD3	Amyotrophic lateral sclerosis	Weighted median	23	-0.0126784	0.0311035	0.683553	10363_13_SMAD3_SMAD3
GCST90027164	SMAD3_SMAD3	SMAD3;SMAD3	Amyotrophic lateral sclerosis	Weighted mode	23	0.0063196	0.0552609	0.90999	10363_13_SMAD3_SMAD3
GCST90027164	LRRK2_LRRK2	LRRK2;LRRK2	Amyotrophic lateral sclerosis	Inverse variance weighted	22	-0.0102648	0.0230265	0.655755	10990_21_LRRK2_LRRK2
GCST90027164	LRRK2_LRRK2	LRRK2;LRRK2	Amyotrophic lateral sclerosis	MR Egger	22	-0.00358742	0.0552312	0.948856	10990_21_LRRK2_LRRK2
GCST90027164	LRRK2_LRRK2	LRRK2;LRRK2	Amyotrophic lateral sclerosis	Weighted median	22	-0.0296082	0.0337284	0.380029	10990_21_LRRK2_LRRK2
GCST90027164	LRRK2_LRRK2	LRRK2;LRRK2	Amyotrophic lateral sclerosis	Weighted mode	22	-0.0966647	0.0740133	0.205663	10990_21_LRRK2_LRRK2
GCST90027164	ATF6B_ATF6B	ATF6B;ATF6B	Amyotrophic lateral sclerosis	Inverse variance weighted	22	-0.0502453	0.0252402	0.0465152	11387_3_ATF6B_ATF6B
GCST90027164	ATF6B_ATF6B	ATF6B;ATF6B	Amyotrophic lateral sclerosis	MR Egger	22	-0.107534	0.0594316	0.0854508	11387_3_ATF6B_ATF6B
GCST90027164	ATF6B_ATF6B	ATF6B;ATF6B	Amyotrophic lateral sclerosis	Weighted median	22	-0.0584741	0.035607	0.100547	11387_3_ATF6B_ATF6B
GCST90027164	ATF6B_ATF6B	ATF6B;ATF6B	Amyotrophic lateral sclerosis	Weighted mode	22	-0.0695916	0.048851	0.168975	11387_3_ATF6B_ATF6B
GCST90027164	PTK2B_FAK2	PTK2B;FAK2	Amyotrophic lateral sclerosis	Inverse variance weighted	23	0.00961579	0.022182	0.664655	11395_5_PTK2B_FAK2
GCST90027164	PTK2B_FAK2	PTK2B;FAK2	Amyotrophic lateral sclerosis	MR Egger	23	0.010727	0.0525612	0.840251	11395_5_PTK2B_FAK2
GCST90027164	PTK2B_FAK2	PTK2B;FAK2	Amyotrophic lateral sclerosis	Weighted median	23	0.0378145	0.0323635	0.242634	11395_5_PTK2B_FAK2
GCST90027164	PTK2B_FAK2	PTK2B;FAK2	Amyotrophic lateral sclerosis	Weighted mode	23	0.0447006	0.0461059	0.342825	11395_5_PTK2B_FAK2
GCST90027164	DNM2_DYN2	DNM2;DYN2	Amyotrophic lateral sclerosis	Inverse variance weighted	23	-0.00298967	0.0224183	0.89391	11572_4_DNM2_DYN2
GCST90027164	DNM2_DYN2	DNM2;DYN2	Amyotrophic lateral sclerosis	MR Egger	23	-0.0595344	0.0531944	0.2757	11572_4_DNM2_DYN2
GCST90027164	DNM2_DYN2	DNM2;DYN2	Amyotrophic lateral sclerosis	Weighted median	23	-0.00147806	0.0311507	0.962156	11572_4_DNM2_DYN2
GCST90027164	DNM2_DYN2	DNM2;DYN2	Amyotrophic lateral sclerosis	Weighted mode	23	0.00792497	0.0522318	0.880785	11572_4_DNM2_DYN2
GCST90027164	SMAD4_SMAD4	SMAD4;SMAD4	Amyotrophic lateral sclerosis	Inverse variance weighted	23	-0.00508638	0.0225098	0.821231	12022_12_SMAD4_SMAD4
GCST90027164	SMAD4_SMAD4	SMAD4;SMAD4	Amyotrophic lateral sclerosis	MR Egger	23	-0.0633295	0.0534258	0.24911	12022_12_SMAD4_SMAD4
GCST90027164	SMAD4_SMAD4	SMAD4;SMAD4	Amyotrophic lateral sclerosis	Weighted median	23	0.0166406	0.0310924	0.592512	12022_12_SMAD4_SMAD4
GCST90027164	SMAD4_SMAD4	SMAD4;SMAD4	Amyotrophic lateral sclerosis	Weighted mode	23	0.0220766	0.0508953	0.668684	12022_12_SMAD4_SMAD4
GCST90027164	CRAT_CACP	CRAT;CACP	Amyotrophic lateral sclerosis	Inverse variance weighted	23	0.00138828	0.0223292	0.950425	12637_7_CRAT_CACP
GCST90027164	CRAT_CACP	CRAT;CACP	Amyotrophic lateral sclerosis	MR Egger	23	-0.00228802	0.0528862	0.965901	12637_7_CRAT_CACP
GCST90027164	CRAT_CACP	CRAT;CACP	Amyotrophic lateral sclerosis	Weighted median	23	-0.0196479	0.0307166	0.522399	12637_7_CRAT_CACP
GCST90027164	CRAT_CACP	CRAT;CACP	Amyotrophic lateral sclerosis	Weighted mode	23	-0.0207298	0.0525076	0.696794	12637_7_CRAT_CACP
GCST90027164	GCK_HXK4	GCK;HXK4	Amyotrophic lateral sclerosis	Inverse variance weighted	23	0.0200302	0.0331135	0.545249	12960_9_GCK_HXK4
GCST90027164	GCK_HXK4	GCK;HXK4	Amyotrophic lateral sclerosis	MR Egger	23	0.0261511	0.0803393	0.748017	12960_9_GCK_HXK4
GCST90027164	GCK_HXK4	GCK;HXK4	Amyotrophic lateral sclerosis	Weighted median	23	-0.0102853	0.0359345	0.774707	12960_9_GCK_HXK4
GCST90027164	GCK_HXK4	GCK;HXK4	Amyotrophic lateral sclerosis	Weighted mode	23	-0.00561771	0.0628647	0.929603	12960_9_GCK_HXK4
GCST90027164	CAPN2_CAN2	CAPN2;CAN2	Amyotrophic lateral sclerosis	Inverse variance weighted	23	0.00450446	0.0304281	0.882314	14684_17_CAPN2_CAN2
GCST90027164	CAPN2_CAN2	CAPN2;CAN2	Amyotrophic lateral sclerosis	MR Egger	23	0.0546086	0.0727007	0.460902	14684_17_CAPN2_CAN2
GCST90027164	CAPN2_CAN2	CAPN2;CAN2	Amyotrophic lateral sclerosis	Weighted median	23	-0.0204375	0.0346887	0.555747	14684_17_CAPN2_CAN2
GCST90027164	CAPN2_CAN2	CAPN2;CAN2	Amyotrophic lateral sclerosis	Weighted mode	23	-0.0117077	0.0552625	0.83417	14684_17_CAPN2_CAN2
GCST90027164	KL_KLOTHO	KL;KLOTHO	Amyotrophic lateral sclerosis	Inverse variance weighted	23	-0.0576605	0.0233543	0.0135514	15384_15_KL_KLOTHO
GCST90027164	KL_KLOTHO	KL;KLOTHO	Amyotrophic lateral sclerosis	MR Egger	23	-0.103411	0.055466	0.0763047	15384_15_KL_KLOTHO
GCST90027164	KL_KLOTHO	KL;KLOTHO	Amyotrophic lateral sclerosis	Weighted median	23	-0.0767024	0.0328423	0.0195185	15384_15_KL_KLOTHO
GCST90027164	KL_KLOTHO	KL;KLOTHO	Amyotrophic lateral sclerosis	Weighted mode	23	-0.0919897	0.0404855	0.0332018	15384_15_KL_KLOTHO
GCST90027164	LCAT_LCAT	LCAT;LCAT	Amyotrophic lateral sclerosis	Inverse variance weighted	22	-0.0303045	0.0226337	0.1806	15413_3_LCAT_LCAT
GCST90027164	LCAT_LCAT	LCAT;LCAT	Amyotrophic lateral sclerosis	MR Egger	22	-0.0542117	0.0529795	0.318404	15413_3_LCAT_LCAT
GCST90027164	LCAT_LCAT	LCAT;LCAT	Amyotrophic lateral sclerosis	Weighted median	22	-0.0209998	0.0331269	0.526134	15413_3_LCAT_LCAT
GCST90027164	LCAT_LCAT	LCAT;LCAT	Amyotrophic lateral sclerosis	Weighted mode	22	0.028831	0.0636499	0.655221	15413_3_LCAT_LCAT
GCST90027164	MDH2_Malate_dehydrogenase_2	MDH2;Malate_dehydrogenase_2	Amyotrophic lateral sclerosis	Inverse variance weighted	23	0.00528615	0.0221163	0.811093	15534_26_MDH2_Malate_dehydrogenase_2
GCST90027164	MDH2_Malate_dehydrogenase_2	MDH2;Malate_dehydrogenase_2	Amyotrophic lateral sclerosis	MR Egger	23	-0.00107726	0.052303	0.983762	15534_26_MDH2_Malate_dehydrogenase_2
GCST90027164	MDH2_Malate_dehydrogenase_2	MDH2;Malate_dehydrogenase_2	Amyotrophic lateral sclerosis	Weighted median	23	0.0129036	0.0317991	0.684902	15534_26_MDH2_Malate_dehydrogenase_2
GCST90027164	MDH2_Malate_dehydrogenase_2	MDH2;Malate_dehydrogenase_2	Amyotrophic lateral sclerosis	Weighted mode	23	0.0202507	0.0478899	0.676503	15534_26_MDH2_Malate_dehydrogenase_2
GCST90027164	AKT1_PKB	AKT1;PKB	Amyotrophic lateral sclerosis	Inverse variance weighted	23	-0.0100794	0.0227576	0.657835	15627_83_AKT1_PKB
GCST90027164	AKT1_PKB	AKT1;PKB	Amyotrophic lateral sclerosis	MR Egger	23	-0.0438198	0.0538641	0.425045	15627_83_AKT1_PKB
GCST90027164	AKT1_PKB	AKT1;PKB	Amyotrophic lateral sclerosis	Weighted median	23	0.00869245	0.0322967	0.787819	15627_83_AKT1_PKB
GCST90027164	AKT1_PKB	AKT1;PKB	Amyotrophic lateral sclerosis	Weighted mode	23	0.0228876	0.0603311	0.708052	15627_83_AKT1_PKB
GCST90027164	ATXN3_ATX3	ATXN3;ATX3	Amyotrophic lateral sclerosis	Inverse variance weighted	23	-0.00255338	0.0221641	0.908284	16825_20_ATXN3_ATX3
GCST90027164	ATXN3_ATX3	ATXN3;ATX3	Amyotrophic lateral sclerosis	MR Egger	23	-0.002602	0.052658	0.961057	16825_20_ATXN3_ATX3
GCST90027164	ATXN3_ATX3	ATXN3;ATX3	Amyotrophic lateral sclerosis	Weighted median	23	0.0239271	0.0329265	0.46742	16825_20_ATXN3_ATX3
GCST90027164	ATXN3_ATX3	ATXN3;ATX3	Amyotrophic lateral sclerosis	Weighted mode	23	0.0400942	0.0500081	0.43127	16825_20_ATXN3_ATX3
GCST90027164	UGT1A1_UGT_1A1	UGT1A1;UGT_1A1	Amyotrophic lateral sclerosis	Inverse variance weighted	22	0.0128965	0.0225228	0.566917	17702_53_UGT1A1_UGT_1A1
GCST90027164	UGT1A1_UGT_1A1	UGT1A1;UGT_1A1	Amyotrophic lateral sclerosis	MR Egger	22	-0.0077151	0.0527342	0.885148	17702_53_UGT1A1_UGT_1A1
GCST90027164	UGT1A1_UGT_1A1	UGT1A1;UGT_1A1	Amyotrophic lateral sclerosis	Weighted median	22	0.027678	0.0332041	0.404522	17702_53_UGT1A1_UGT_1A1
GCST90027164	UGT1A1_UGT_1A1	UGT1A1;UGT_1A1	Amyotrophic lateral sclerosis	Weighted mode	22	0.0423488	0.0517301	0.42218	17702_53_UGT1A1_UGT_1A1
GCST90027164	ALDH2_ALDH_E2	ALDH2;ALDH_E2	Amyotrophic lateral sclerosis	Inverse variance weighted	23	-0.0553674	0.0291527	0.0575353	18381_16_ALDH2_ALDH_E2
GCST90027164	ALDH2_ALDH_E2	ALDH2;ALDH_E2	Amyotrophic lateral sclerosis	MR Egger	23	-0.0731992	0.07053	0.311146	18381_16_ALDH2_ALDH_E2
GCST90027164	ALDH2_ALDH_E2	ALDH2;ALDH_E2	Amyotrophic lateral sclerosis	Weighted median	23	-0.0640903	0.0345878	0.0638858	18381_16_ALDH2_ALDH_E2
GCST90027164	ALDH2_ALDH_E2	ALDH2;ALDH_E2	Amyotrophic lateral sclerosis	Weighted mode	23	-0.0320388	0.0513611	0.539177	18381_16_ALDH2_ALDH_E2
GCST90027164	HDAC2_HDAC2	HDAC2;HDAC2	Amyotrophic lateral sclerosis	Inverse variance weighted	23	-0.0129145	0.0236694	0.585326	18897_31_HDAC2_HDAC2
GCST90027164	HDAC2_HDAC2	HDAC2;HDAC2	Amyotrophic lateral sclerosis	MR Egger	23	-0.0189872	0.0574539	0.744314	18897_31_HDAC2_HDAC2
GCST90027164	HDAC2_HDAC2	HDAC2;HDAC2	Amyotrophic lateral sclerosis	Weighted median	23	0.00685398	0.0327749	0.834352	18897_31_HDAC2_HDAC2
GCST90027164	HDAC2_HDAC2	HDAC2;HDAC2	Amyotrophic lateral sclerosis	Weighted mode	23	0.0273881	0.057323	0.637516	18897_31_HDAC2_HDAC2
GCST90027164	TIAL1_TIAR	TIAL1;TIAR	Amyotrophic lateral sclerosis	Inverse variance weighted	23	0.0147335	0.0222432	0.507726	19131_184_TIAL1_TIAR
GCST90027164	TIAL1_TIAR	TIAL1;TIAR	Amyotrophic lateral sclerosis	MR Egger	23	-0.0126038	0.0525862	0.812903	19131_184_TIAL1_TIAR
GCST90027164	TIAL1_TIAR	TIAL1;TIAR	Amyotrophic lateral sclerosis	Weighted median	23	0.0187416	0.0321862	0.560374	19131_184_TIAL1_TIAR
GCST90027164	TIAL1_TIAR	TIAL1;TIAR	Amyotrophic lateral sclerosis	Weighted mode	23	0.0445642	0.0542046	0.419814	19131_184_TIAL1_TIAR
GCST90027164	CDH5_Cadherin_5	CDH5;Cadherin_5	Amyotrophic lateral sclerosis	Inverse variance weighted	23	0.00950506	0.0226137	0.674249	2819_23_CDH5_Cadherin_5
GCST90027164	CDH5_Cadherin_5	CDH5;Cadherin_5	Amyotrophic lateral sclerosis	MR Egger	23	-0.0359867	0.0537072	0.510125	2819_23_CDH5_Cadherin_5
GCST90027164	CDH5_Cadherin_5	CDH5;Cadherin_5	Amyotrophic lateral sclerosis	Weighted median	23	-0.0128226	0.0315971	0.684877	2819_23_CDH5_Cadherin_5
GCST90027164	CDH5_Cadherin_5	CDH5;Cadherin_5	Amyotrophic lateral sclerosis	Weighted mode	23	-0.0282021	0.0422226	0.51112	2819_23_CDH5_Cadherin_5
GCST90027164	MB_Myoglobin	MB;Myoglobin	Amyotrophic lateral sclerosis	Inverse variance weighted	23	-0.00906207	0.0251301	0.718394	3042_7_MB_Myoglobin
GCST90027164	MB_Myoglobin	MB;Myoglobin	Amyotrophic lateral sclerosis	MR Egger	23	0.0164061	0.0604662	0.788789	3042_7_MB_Myoglobin
GCST90027164	MB_Myoglobin	MB;Myoglobin	Amyotrophic lateral sclerosis	Weighted median	23	0.0141263	0.0342386	0.679913	3042_7_MB_Myoglobin
GCST90027164	MB_Myoglobin	MB;Myoglobin	Amyotrophic lateral sclerosis	Weighted mode	23	0.0389677	0.0564361	0.497117	3042_7_MB_Myoglobin
GCST90027164	VWF_vWF	VWF;vWF	Amyotrophic lateral sclerosis	Inverse variance weighted	23	0.0113498	0.0254484	0.655604	3050_7_VWF_vWF
GCST90027164	VWF_vWF	VWF;vWF	Amyotrophic lateral sclerosis	MR Egger	23	0.0628856	0.0603868	0.309541	3050_7_VWF_vWF
GCST90027164	VWF_vWF	VWF;vWF	Amyotrophic lateral sclerosis	Weighted median	23	0.00533584	0.0327426	0.870547	3050_7_VWF_vWF
GCST90027164	VWF_vWF	VWF;vWF	Amyotrophic lateral sclerosis	Weighted mode	23	-0.00759688	0.0568359	0.894884	3050_7_VWF_vWF
GCST90027164	LYN_LYN	LYN;LYN	Amyotrophic lateral sclerosis	Inverse variance weighted	23	0.0146247	0.0246534	0.553038	3453_87_LYN_LYN
GCST90027164	LYN_LYN	LYN;LYN	Amyotrophic lateral sclerosis	MR Egger	23	-0.00419713	0.0596407	0.944562	3453_87_LYN_LYN
GCST90027164	LYN_LYN	LYN;LYN	Amyotrophic lateral sclerosis	Weighted median	23	-0.000622075	0.033331	0.985109	3453_87_LYN_LYN
GCST90027164	LYN_LYN	LYN;LYN	Amyotrophic lateral sclerosis	Weighted mode	23	-0.00646564	0.0563096	0.909627	3453_87_LYN_LYN
GCST90027164	SERPINA1_a1_Antitrypsin	SERPINA1;a1_Antitrypsin	Amyotrophic lateral sclerosis	Inverse variance weighted	23	0.0238558	0.0228072	0.295573	3580_25_SERPINA1_a1_Antitrypsin
GCST90027164	SERPINA1_a1_Antitrypsin	SERPINA1;a1_Antitrypsin	Amyotrophic lateral sclerosis	MR Egger	23	-0.0286621	0.0539687	0.60093	3580_25_SERPINA1_a1_Antitrypsin
GCST90027164	SERPINA1_a1_Antitrypsin	SERPINA1;a1_Antitrypsin	Amyotrophic lateral sclerosis	Weighted median	23	0.0119173	0.0322622	0.711838	3580_25_SERPINA1_a1_Antitrypsin
GCST90027164	SERPINA1_a1_Antitrypsin	SERPINA1;a1_Antitrypsin	Amyotrophic lateral sclerosis	Weighted mode	23	-0.0360686	0.0493484	0.472556	3580_25_SERPINA1_a1_Antitrypsin
GCST90027164	PGD_6_Phosphogluconate_dehydrogenase	PGD;6_Phosphogluconate_dehydrogenase	Amyotrophic lateral sclerosis	Inverse variance weighted	23	-0.0184411	0.0227096	0.416769	4187_49_PGD_6_Phosphogluconate_dehydrogenase
GCST90027164	PGD_6_Phosphogluconate_dehydrogenase	PGD;6_Phosphogluconate_dehydrogenase	Amyotrophic lateral sclerosis	MR Egger	23	-0.0465462	0.053748	0.396272	4187_49_PGD_6_Phosphogluconate_dehydrogenase
GCST90027164	PGD_6_Phosphogluconate_dehydrogenase	PGD;6_Phosphogluconate_dehydrogenase	Amyotrophic lateral sclerosis	Weighted median	23	-0.024738	0.030519	0.41761	4187_49_PGD_6_Phosphogluconate_dehydrogenase
GCST90027164	PGD_6_Phosphogluconate_dehydrogenase	PGD;6_Phosphogluconate_dehydrogenase	Amyotrophic lateral sclerosis	Weighted mode	23	-0.000357551	0.043239	0.993477	4187_49_PGD_6_Phosphogluconate_dehydrogenase
GCST90027164	IGF1R_IGF_I_sR	IGF1R;IGF_I_sR	Amyotrophic lateral sclerosis	Inverse variance weighted	23	-0.025343	0.0227519	0.265327	4232_19_IGF1R_IGF_I_sR
GCST90027164	IGF1R_IGF_I_sR	IGF1R;IGF_I_sR	Amyotrophic lateral sclerosis	MR Egger	23	-0.0794845	0.0544072	0.158839	4232_19_IGF1R_IGF_I_sR
GCST90027164	IGF1R_IGF_I_sR	IGF1R;IGF_I_sR	Amyotrophic lateral sclerosis	Weighted median	23	-0.0395323	0.0314474	0.20872	4232_19_IGF1R_IGF_I_sR
GCST90027164	IGF1R_IGF_I_sR	IGF1R;IGF_I_sR	Amyotrophic lateral sclerosis	Weighted mode	23	-0.0449902	0.0379255	0.248167	4232_19_IGF1R_IGF_I_sR
GCST90027164	F3_TF	F3;TF	Amyotrophic lateral sclerosis	Inverse variance weighted	23	0.0131547	0.0233499	0.573182	4931_59_F3_TF
GCST90027164	F3_TF	F3;TF	Amyotrophic lateral sclerosis	MR Egger	23	-0.0333872	0.0553751	0.553013	4931_59_F3_TF
GCST90027164	F3_TF	F3;TF	Amyotrophic lateral sclerosis	Weighted median	23	0.024493	0.0328516	0.45593	4931_59_F3_TF
GCST90027164	F3_TF	F3;TF	Amyotrophic lateral sclerosis	Weighted mode	23	0.039484	0.0525207	0.460152	4931_59_F3_TF
GCST90027164	MAPK12_MK12	MAPK12;MK12	Amyotrophic lateral sclerosis	Inverse variance weighted	23	0.000357729	0.0217895	0.986901	5005_4_MAPK12_MK12
GCST90027164	MAPK12_MK12	MAPK12;MK12	Amyotrophic lateral sclerosis	MR Egger	23	0.014172	0.0486028	0.773462	5005_4_MAPK12_MK12
GCST90027164	MAPK12_MK12	MAPK12;MK12	Amyotrophic lateral sclerosis	Weighted median	23	0.007411	0.0313098	0.81289	5005_4_MAPK12_MK12
GCST90027164	MAPK12_MK12	MAPK12;MK12	Amyotrophic lateral sclerosis	Weighted mode	23	0.0276159	0.0440674	0.537321	5005_4_MAPK12_MK12
GCST90027164	RPS3_RS3	RPS3;RS3	Amyotrophic lateral sclerosis	Inverse variance weighted	23	0.0143324	0.0221394	0.517393	5026_66_RPS3_RS3
GCST90027164	RPS3_RS3	RPS3;RS3	Amyotrophic lateral sclerosis	MR Egger	23	0.0330522	0.05247	0.535538	5026_66_RPS3_RS3
GCST90027164	RPS3_RS3	RPS3;RS3	Amyotrophic lateral sclerosis	Weighted median	23	-0.00666308	0.0316681	0.833353	5026_66_RPS3_RS3
GCST90027164	RPS3_RS3	RPS3;RS3	Amyotrophic lateral sclerosis	Weighted mode	23	0.0105658	0.0431206	0.808705	5026_66_RPS3_RS3
GCST90027164	PDK1_PDK1	PDK1;PDK1	Amyotrophic lateral sclerosis	Inverse variance weighted	23	0.0200106	0.0221142	0.365533	5227_60_PDK1_PDK1
GCST90027164	PDK1_PDK1	PDK1;PDK1	Amyotrophic lateral sclerosis	MR Egger	23	-0.00664382	0.0530352	0.9015	5227_60_PDK1_PDK1
GCST90027164	PDK1_PDK1	PDK1;PDK1	Amyotrophic lateral sclerosis	Weighted median	23	0.0257211	0.0313603	0.412113	5227_60_PDK1_PDK1
GCST90027164	PDK1_PDK1	PDK1;PDK1	Amyotrophic lateral sclerosis	Weighted mode	23	-0.0129415	0.0411345	0.756019	5227_60_PDK1_PDK1
GCST90027164	SHC1_SHC1	SHC1;SHC1	Amyotrophic lateral sclerosis	Inverse variance weighted	23	-0.00460576	0.0245101	0.850945	5272_55_SHC1_SHC1
GCST90027164	SHC1_SHC1	SHC1;SHC1	Amyotrophic lateral sclerosis	MR Egger	23	0.00799168	0.0594004	0.894257	5272_55_SHC1_SHC1
GCST90027164	SHC1_SHC1	SHC1;SHC1	Amyotrophic lateral sclerosis	Weighted median	23	-0.0236927	0.0333398	0.477306	5272_55_SHC1_SHC1
GCST90027164	SHC1_SHC1	SHC1;SHC1	Amyotrophic lateral sclerosis	Weighted mode	23	0.0284467	0.0649327	0.665589	5272_55_SHC1_SHC1
GCST90027164	HSP90AB1_HSP_90b	HSP90AB1;HSP_90b	Amyotrophic lateral sclerosis	Inverse variance weighted	23	-0.00267398	0.0224386	0.905142	5467_15_HSP90AB1_HSP_90b
GCST90027164	HSP90AB1_HSP_90b	HSP90AB1;HSP_90b	Amyotrophic lateral sclerosis	MR Egger	23	-0.0328395	0.0531375	0.543214	5467_15_HSP90AB1_HSP_90b
GCST90027164	HSP90AB1_HSP_90b	HSP90AB1;HSP_90b	Amyotrophic lateral sclerosis	Weighted median	23	0.0106601	0.0320145	0.739152	5467_15_HSP90AB1_HSP_90b
GCST90027164	HSP90AB1_HSP_90b	HSP90AB1;HSP_90b	Amyotrophic lateral sclerosis	Weighted mode	23	0.0318275	0.0520081	0.546829	5467_15_HSP90AB1_HSP_90b
GCST90027164	HSP90B1_Endoplasmin	HSP90B1;Endoplasmin	Amyotrophic lateral sclerosis	Inverse variance weighted	23	-7.38317e-05	0.0211612	0.997216	6393_63_HSP90B1_Endoplasmin
GCST90027164	HSP90B1_Endoplasmin	HSP90B1;Endoplasmin	Amyotrophic lateral sclerosis	MR Egger	23	-0.0119347	0.0510789	0.817517	6393_63_HSP90B1_Endoplasmin
GCST90027164	HSP90B1_Endoplasmin	HSP90B1;Endoplasmin	Amyotrophic lateral sclerosis	Weighted median	23	-0.0119666	0.0285292	0.674885	6393_63_HSP90B1_Endoplasmin
GCST90027164	HSP90B1_Endoplasmin	HSP90B1;Endoplasmin	Amyotrophic lateral sclerosis	Weighted mode	23	-0.021607	0.0455799	0.640138	6393_63_HSP90B1_Endoplasmin
GCST90027164	HLA_DQA2_DQA2	HLA;DQA2_DQA2	Amyotrophic lateral sclerosis	Inverse variance weighted	22	0.0166177	0.022834	0.466759	7757_5_HLA_DQA2_DQA2
GCST90027164	HLA_DQA2_DQA2	HLA;DQA2_DQA2	Amyotrophic lateral sclerosis	MR Egger	22	0.0387991	0.0537115	0.478435	7757_5_HLA_DQA2_DQA2
GCST90027164	HLA_DQA2_DQA2	HLA;DQA2_DQA2	Amyotrophic lateral sclerosis	Weighted median	22	0.0111809	0.0333247	0.737238	7757_5_HLA_DQA2_DQA2
GCST90027164	HLA_DQA2_DQA2	HLA;DQA2_DQA2	Amyotrophic lateral sclerosis	Weighted mode	22	-0.0231577	0.050507	0.651299	7757_5_HLA_DQA2_DQA2
GCST90027164	NR1H2_NR1H2	NR1H2;NR1H2	Amyotrophic lateral sclerosis	Inverse variance weighted	22	0.0163781	0.0239036	0.493234	9016_12_NR1H2_NR1H2
GCST90027164	NR1H2_NR1H2	NR1H2;NR1H2	Amyotrophic lateral sclerosis	MR Egger	22	-0.00986087	0.0569886	0.864365	9016_12_NR1H2_NR1H2
GCST90027164	NR1H2_NR1H2	NR1H2;NR1H2	Amyotrophic lateral sclerosis	Weighted median	22	0.00437165	0.0354677	0.901904	9016_12_NR1H2_NR1H2
GCST90027164	NR1H2_NR1H2	NR1H2;NR1H2	Amyotrophic lateral sclerosis	Weighted mode	22	-0.0703968	0.0530599	0.198842	9016_12_NR1H2_NR1H2
GCST90027164	YBX1_NSEP1	YBX1;NSEP1	Amyotrophic lateral sclerosis	Inverse variance weighted	23	0.00397815	0.0226453	0.860551	9751_72_YBX1_NSEP1
GCST90027164	YBX1_NSEP1	YBX1;NSEP1	Amyotrophic lateral sclerosis	MR Egger	23	0.0466507	0.0538815	0.396383	9751_72_YBX1_NSEP1
GCST90027164	YBX1_NSEP1	YBX1;NSEP1	Amyotrophic lateral sclerosis	Weighted median	23	0.0330406	0.0342746	0.335047	9751_72_YBX1_NSEP1
GCST90027164	YBX1_NSEP1	YBX1;NSEP1	Amyotrophic lateral sclerosis	Weighted mode	23	0.0568663	0.052849	0.29358	9751_72_YBX1_NSEP1
GCST90027164	G3BP2_G3BP2	G3BP2;G3BP2	Amyotrophic lateral sclerosis	Inverse variance weighted	23	0.00224855	0.0238119	0.924768	9831_12_G3BP2_G3BP2
GCST90027164	G3BP2_G3BP2	G3BP2;G3BP2	Amyotrophic lateral sclerosis	MR Egger	23	-0.0486999	0.0565009	0.398461	9831_12_G3BP2_G3BP2
GCST90027164	G3BP2_G3BP2	G3BP2;G3BP2	Amyotrophic lateral sclerosis	Weighted median	23	0.00723579	0.0328522	0.825674	9831_12_G3BP2_G3BP2
GCST90027164	G3BP2_G3BP2	G3BP2;G3BP2	Amyotrophic lateral sclerosis	Weighted mode	23	0.0435695	0.063316	0.498564	9831_12_G3BP2_G3BP2
GCST90027164	CDC42_Cdc42Hs	CDC42;Cdc42Hs	Amyotrophic lateral sclerosis	Inverse variance weighted	23	-0.000739005	0.0224997	0.973798	9840_2_CDC42_Cdc42Hs
GCST90027164	CDC42_Cdc42Hs	CDC42;Cdc42Hs	Amyotrophic lateral sclerosis	MR Egger	23	-0.0485511	0.0532914	0.372609	9840_2_CDC42_Cdc42Hs
GCST90027164	CDC42_Cdc42Hs	CDC42;Cdc42Hs	Amyotrophic lateral sclerosis	Weighted median	23	0.0154917	0.0307206	0.614068	9840_2_CDC42_Cdc42Hs
GCST90027164	CDC42_Cdc42Hs	CDC42;Cdc42Hs	Amyotrophic lateral sclerosis	Weighted mode	23	0.00298621	0.0484166	0.951377	9840_2_CDC42_Cdc42Hs

## Sheet: ieu
Reverse Mendelian randomization
method		nsnp		b		se	pval	lo_ci	up_ci	or	or_lci95	or_uci95	Q		Q_df		Q_pval		egger_intercept		se		pval
MR Egger		82		-0.00695325		0.113068	0.951117	-0.228566	0.21466	0.993071	0.795674	1.23944	97.1188		80		0.093553		0.00241358		0.00924785		0.794772
Weighted median		82		0.0280257		0.0679767	0.680131	-0.105209	0.16126	1.02842	0.900137	1.17499
Inverse variance weighted		82		0.0196513		0.0486363	0.686178	-0.0756758	0.114978	1.01985	0.927117	1.12185	97.2015		81		0.105954
Simple mode		82		0.0701887		0.183354	0.702867	-0.289184	0.429562	1.07271	0.748874	1.53658
Weighted mode		82		0.123427		0.13532	0.364414	-0.1418	0.388655	1.13137	0.867795	1.475
		Causal Estimate	SD	T-stat	pvalue	Global TestRSSobs	Global TestPvalue
PDK1			European		3301		https://gwas.mrcieu.ac.uk/datasets/prot-a-2235/						10534735		outcome
Amyotrophic lateral sclerosis			European		138086		https://www.ebi.ac.uk/gwas/studies/GCST90027164						10461755		exposure
