# Supplementary material for: Integrated molecular data analysis confirms PDK1 as a candidate risk factor in ALS pathophysiology
Source: Mol Brain. 2025 Oct 1;18:76. doi: 10.1186/s13041-025-01248-0 (PMC12486756; doi:10.1186/s13041-025-01248-0)
Supplement: Supplementary file 3 — Supplementary Material 3 [file 13041_2025_1248_MOESM3_ESM.xlsx]

## Sheet: Contents
Table	Description
Table S1	STROBE-MR checklist of Mendelian randomization study
Table S2	Three positive exposure instrument variables
Table S3	Characteristics of the GWAS summary data of exposures and outcome
Table S4	Other SNPS are used as instrumental variables for ALS
Table S5
Table S6
Table S7
Table S8
Table S9
Table S10	Tool variable for reverse MR
Table S11	IVW method and five other tests were used to estimate the causal effect of als and test for pleiotropy
S12	Colocalization analysis
S13	Primers sequence and methods of transfection and RNA extraction
S14	Transcriptome chi-square test

## Sheet: TableS2
Exposure or Outcome			Ancestry		Participants		Web Source						SNP		PMID
Oxidative stress injury biomarkers
GST			European		3301		https://gwas.mrcieu.ac.uk/datasets/prot-a-1283/						10534735		29875488
CAT			European		3301		https://gwas.mrcieu.ac.uk/datasets/prot-a-367/						10534735		29875488
SOD[Cu-Zn]			European		3301		https://gwas.mrcieu.ac.uk/datasets/prot-a-2800/						10534735		29875488
SOD[Mn]			European		3301		https://gwas.mrcieu.ac.uk/datasets/prot-a-2799/						10534735		29875488
GPX			European		3301		https://gwas.mrcieu.ac.uk/datasets/prot-a-1265/						10534735		29875488
PDK1			European		3301		https://gwas.mrcieu.ac.uk/datasets/prot-a-2235/						10534735		29875488
PDK2			European		3301		https://gwas.mrcieu.ac.uk/datasets/prot-a-2236/						10534735		29875488
Ascorbate			European		64979		https://gwas.mrcieu.ac.uk/datasets/ukb-b-19390/						9851867		29875488
Retinol			European		62991		https://gwas.mrcieu.ac.uk/datasets/ukb-b-17406/						9851867		29875488
Tocopherol			European		6226		https://gwas.mrcieu.ac.uk/datasets/met-a-571/						2544979		29875488
CBR3			European		3301		https://gwas.mrcieu.ac.uk/datasets/prot-a-374/						10534735		29875488
CBR1			European		3301		https://gwas.mrcieu.ac.uk/datasets/prot-a-373/						10534735		29875488
PC			European		3301		https://gwas.mrcieu.ac.uk/datasets/prot-a-2190/						10534735		29875488
GLRX2			European		3301		https://gwas.mrcieu.ac.uk/datasets/prot-a-1220/						10534735		29875488
MSRA			European		3301		https://gwas.mrcieu.ac.uk/datasets/prot-a-1953/						10534735		29875488
NQO1			European		3301		https://gwas.mrcieu.ac.uk/datasets/prot-a-2083/						10534735		29875488
NDUFV2			European		3301		https://gwas.mrcieu.ac.uk/datasets/prot-a-2026/						10534735		29875488
NDUFS4			European		3301		https://gwas.mrcieu.ac.uk/datasets/prot-a-2025/						10534735		29875488
Cyt c			European		3301		https://gwas.mrcieu.ac.uk/datasets/prot-a-754/						10534735		29875488
CPR			European		3301		https://gwas.mrcieu.ac.uk/datasets/prot-a-2330/						10534735		29875488
Outcome
Amyotrophic lateral sclerosis			European		138086		https://www.ebi.ac.uk/gwas/studies/GCST90027164						10461755
Cis-eqtl			European		31684		https://pubmed.ncbi.nlm.nih.gov/34475573/								34475573
Cis-pqtl			European		35559		https://pubmed.ncbi.nlm.nih.gov/34857953/								34857953
eQTL data is derived from the eQTLGen Consortium database and can be accessed on the EQTLgen-Consortium. The consortium is committed to studying the genetic structure of blood gene expression and understanding the genetic basis of complex traits. The eQTLGen dataset contains 16,987 genes and 31,684 CIS-EQtls in blood samples from most healthy European individuals. A full description of the data c…
The pQTL data is derived from the deCODE database and can be found on deCODE. The specific dataset used in this study was derived from deCODE's pQTL data (PMID:34857953), which describes a large-scale genome-wide association study (GWAS) conducted by the deCODE Genetics team. The study used plasma proteomics techniques and involved 35,559 individuals from Iceland, where 4,907 proteins were analyz…

## Sheet: Table S1
Item No.	Section		Checklist item	Page No.	Relevant text from manuscript
1	TITLE and ABSTRACT		Indicate Mendelian randomization (MR) as the study’s design in the title and/or the abstract if that is a main purpose of the study	Page 1, Page 2	Title:Mendelian randomization and transcriptome analysis have unveiled a causal relationship between PDK1 and Amyotrophic Lateral Sclerosis in a forward direction. Abstract: Two-sample Mendelian randomization (MR) analysis was used to assess the causal effect of 20 markers of oxidative stress on ALS.
	INTRODUCTION
2	Background		Explain the scientific background and rationale for the reported study. What is the exposure? Is a potential causal relationship between exposure and outcome plausible? Justify why MR is a helpful method to address the study question	Page 2-4	Extensive research has highlighted the significant role of oxidative stress in the pathogenesis and progression of ALS. However, it remains challenging to ascertain whether oxidative damage is a primary etiological factor or a secondary consequence of the disease, and whether it emerges in the early or late stages of the disease course. Moreover, due to the inevitable confounding factors present …
3	Objectives		State specific objectives clearly, including pre-specified causal hypotheses (if any). State that MR is a method that, under specific assumptions, intends to estimate causal effects	Page 3-4	Mendelian Randomization (MR) analysis, which utilizes genetic variants as instrumental variables (IV), is an emerging approach to evaluate the causal relationship between exposure and outcome. Several Genome-Wide Association Studies (GWAS) have identified multiple loci closely associated with ALS and oxidative stress, providing opportunities for the application of MR analysis.
	METHODS
4	Study design and data sources		Present key elements of the study design early in the article. Consider including a table listing sources of data for all phases of the study. For each data source contributing to the analysis, describe the following:	Page 5-6	GWAS summary have pooled data from the OPEN GWAS and the GWAS Catalog databases.
	a)		Setting: Describe the study design and the underlying population, if possible. Describe the setting, locations, and relevant dates, including periods of recruitment, exposure, follow-up, and data collection, when available.	Not mentioned
	b)		Participants: Give the eligibility criteria, and the sources and methods of selection of participants. Report the sample size, and whether any power or sample size calculations were carried out prior to the main analysis	Additional file 1: Table S2	Additional file 1: Table S2 reports information such as inclusion criteria and sample size.
	c)		Describe measurement, quality control and selection of genetic variants	Page 5	Genome-wide significant single-nucleotide polymorphisms (SNPs) (P < 1e-06) were extracted from the GWAS summary data, and those with a longer physical distance (>5,000 kb) and less possibility of linkage disequilibrium (R2 < 0.01) were retained.
	d)		For each exposure, outcome, and other relevant variables, describe methods of assessment and diagnostic criteria for diseases	Not mentioned
	e)		Provide details of ethics committee approval and participant informed consent, if relevant	Page 18	The animal research protocol was approved by the Ethical Experiment Committee of Hebei Medical University (approval number 20190505). Other analyses were based on publicly available aggregated statistical data, which did not require ethical approval or consent.
5	Assumptions		Explicitly state the three core IV assumptions for the main analysis (relevance, independence and exclusion restriction) as well assumptions for any additional or sensitivity analysis	Not mentioned	The three core assumptions are not described in detail in this paper, but the core assumptions are reflected in the analysis method. Three methods of sensitivity analysis and horizontal pleiotropy testing are also described: weighted median, MR-Egger and MR-PRESSO, and the use of F-statistics to assess statistical power and Q-statistics to assess heterogeneity are reported.
6	Statistical methods: main analysis		Describe statistical methods and statistics used
	a)		Describe how quantitative variables were handled in the analyses (i.e., scale, units, model)	Not mentioned
	b)		Describe how genetic variants were handled in the analyses and, if applicable, how their weights were selected	Not mentioned
	c)		Describe the MR estimator (e.g. two-stage least squares, Wald ratio) and related statistics. Detail the included covariates and, in case of two-sample MR, whether the same covariate set was used for adjustment in the two samples	Page 8	We applied the inverse variance weighted (IVW) as the main estimation method to evaluate the causal relationship between exposures and outcomes. We also performed sensitivity analyses using weighted median (WM) and MR-Egger methods. The meta-analysis was conducted to assess the combined causality.
	d)		Explain how missing data were addressed	Not mentioned
	e)		If applicable, indicate how multiple testing was addressed	Page 8	To address the issue of multiple testing, we employed the Bonferroni correction to determine the significance threshold, which was calculated to be 0.0025 (for 20 oxidative stress markers, this translates to 0.05 divided by 20). P-values falling between 0.0025 and 0.05 are considered to suggest a potential causal relationship between exposure and outcome.
7	Assessment of assumptions		Describe any methods or prior knowledge used to assess the assumptions or justify their validity	Page 6	To avoid weak instrumental variable bias, we evaluated the SNP-exposure association strengths using the F statistic (F = beta/se)2 for each SNP.
8	Sensitivity analyses and additional analyses		Describe any sensitivity analyses or additional analyses performed (e.g. comparison of effect estimates from different approaches, independent replication, bias analytic techniques, validation of instruments, simulations)	Page 8-9	We also performed sensitivity analyses using weighted median (WM) and MR-Egger methods. The results are presented as odds ratios (ORs) and 95% confidence intervals (CIs). To assess the robustness of our findings, the heterogeneity of individual SNPs was evaluated using Cochran’s Q value. When there was significant heterogeneity in the MR results, we used the IVW random-effects model for correctio…
9	Software and pre- registration
	a)		Name statistical software and package(s), including version and settings used	Not mentioned	All statistical analyses were performed using “TwoSampleMR”, “MRPRESSO” and “MungeSumstats” packages of the R language (version 4.3.1).
	b)		State whether the study protocol and details were pre-registered (as well as when and where)	Not mentioned
	RESULTS
10	Descriptive data
	a)		Report the numbers of individuals at each stage of included studies and reasons for exclusion. Consider use of a flow diagram	Additional file 1: Table S2	The numbers of individuals included study is already provided in the Additional file 1: Table S2
	b)		Report summary statistics for phenotypic exposure(s), outcome(s), and other relevant variables (e.g. means, SDs, proportions)	Not mentioned
	c)		If the data sources include meta-analyses of previous studies, provide the assessments of heterogeneity across these studies	Not mentioned
	d)		For two-sample MR: i. Provide justification of the similarity of the genetic variant-exposure associations between the exposure and outcome samples	Additional file 1: Table S3-10	Genome-wide significant single-nucleotide polymorphisms (SNPs) (P < 1e-05) were extracted from the GWAS summary data, and those with a longer physical distance (> 5,000 kb) and less possibility of linkage disequilibrium (R2 < 0.01) were retained.
			ii. Provide information on the number of individuals who overlap between the exposure and outcome studies	Additional file 1: Table S2	Additional file 1: Table S2 showed that there is no overlap between exposure and outcome populations.
11	Main results
	a)		Report the associations between genetic variant and exposure, and between genetic variant and outcome, preferably on an interpretable scale	Additional file 1: Table S2
	b)		Report MR estimates of the relationship between exposure and outcome, and the measures of uncertainty from the MR analysis, on an interpretable scale, such as odds ratio or relative risk per SD difference
	c)		If relevant, consider translating estimates of relative risk into absolute risk for a meaningful time period	Not mentioned
	d)		Consider plots to visualize results (e.g. forest plot, scatterplot of associations between genetic variants and outcome versus between genetic variants and exposure)	Figure 3-5
12	Assessment of assumptions
	a)		Report the assessment of the validity of the assumptions	Additional file 1: Table S3-11	Additional file 1: Table S3-10 reported the F-statistics for SNP, Additional file 1: Table S11reported Q-statistics for assessment of heterogeneity.
	b)		Report any additional statistics (e.g., assessments of heterogeneity across genetic variants, such as I2, Q statistic or E-value)	Additional file 1: Table S3-11	Additional file 1: Table S3-10 reported the F-statistics for SNP, Additional file 1: Table S11reported Q-statistics for assessment of heterogeneity.
13	Sensitivity analyses and additional analyses
	a)		Report any sensitivity analyses to assess the robustness of the main results to violations of the assumptions	Additional file 1: Table S11	MR-Egger, WM and IVW-random-effects model methods were provided as sensitivity analyses. When significant pleiotropy was present, we used the MR-PRESSO method to calculate corrected ORs and CIs.
	b)		Report results from other sensitivity analyses or additional analyses	Additional file 1: Table S11	MR-Egger, WM and IVW-random-effects model methods were provided as sensitivity analyses. When significant pleiotropy was present, we used the MR-PRESSO method to calculate corrected ORs and CIs.
	c)		Report any assessment of direction of causal relationship (e.g., bidirectional MR)	Figure 3
	d)		When relevant, report and compare with estimates from non-MR analyses	Figure 4,5
	e)		Consider additional plots to visualize results (e.g., leave-one-out analyses)	Figure 3-5
	DISCUSSION
14	Key results		Summarize key results with reference to study objectives	Page 11	This is the first Mendelian Randomization (MR) study to systematically evaluate the causal relationship between oxidative stress and Amyotrophic Lateral Sclerosis (ALS). Our findings reveal that PDK1 contributes to a higher risk of ALS, based on an analysis of a genetically correlated GWAS cohort derived from a combined source. This research may provide evidence for the risk of ALS onset and pote…
15	Limitations		Discuss limitations of the study, taking into account the validity of the IV assumptions, other sources of potential bias, and imprecision. Discuss both direction and magnitude of any potential bias and any efforts to address them	Page 15	However, we acknowledge the limitations of this study. Firstly, due to the limited number of available GWAS or significant heterogeneity and pleiotropy in some results, some conclusions are drawn solely from a single data source. Additionally, while the causal relationship between PDK1 and ALS is significant in this study, the mechanism of influence is complex and may be mediated through oxidativ…
16	Interpretation
	a)		Meaning: Give a cautious overall interpretation of results in the context of their limitations and in comparison with other studies	Page 11-15	In this article, extensive discussions have been conducted on the content of the project, and the MR findings, along with the potential pathogenic mechanisms, have been compared and reasonably interpreted in the context of published experiments and other studies.
	b)		Mechanism: Discuss underlying biological mechanisms that could drive a potential causal relationship between the investigated exposure and the outcome, and whether the gene-environment equivalence assumption is reasonable. Use causal language carefully, clarifying that IV estimates may provide causal effects only under certain assumptions	Page 13-15
	c)		Clinical relevance: Discuss whether the results have clinical or public policy relevance, and to what extent they inform effect sizes of possible interventions	Page 13-15	Our research findings indicate that the role of PDK1 in increasing the risk of ALS and its potential pathogenic mechanisms should not be overlooked. Additionally, the evidence provided by our study supports the notion that intervention of PDK2 and PDK4 isoenzymes can slow down disease progression and restore neuronal activity.
17	Generalizability		Discuss the generalizability of the study results (a) to other populations, (b) across other exposure periods/timings, and (c) across other levels of exposure	Table S2	The participants in our study are of European descent; hence, our findings may not be generalizable to populations of other racial backgrounds.
	OTHER INFORMATION
18	Funding		Describe sources of funding and the role of funders in the present study and, if applicable, sources of funding for the databases and original study or studies on which the present study is based	Page 17	This study was supported by the Medical Health Science and Technology Project of
19	Data and data sharing		Provide the data used to perform all analyses or report where and how the data can be accessed, and reference these sources in the article. Provide the statistical code needed to reproduce the results in the article, or report whether the code is publicly accessible and if so, where	Additional file 1: Table S2	Additional file 1: Table S2 provide the source data for download.
20	Conflicts of Interest		All authors should declare all potential conflicts of interest	Page 17	The authors declare that they have no competing interests.

## Sheet: Table S3
SNP	effect_allele.exposure	other_allele.exposure	effect_allele.outcome	other_allele.outcome	beta.exposure	eaf.exposure	se.exposure	pval.exposure	F	Total F
rs10760451	C	G	C	G	0.1179	0.45769	0.0264	7.97e-06	19.9443	43.8335
rs11001965	A	G	A	G	0.1157	0.6072	0.0261	9.3e-06	19.651		PDK1
rs139068560	A	G	A	G	-0.4354	0.02449	0.0817	9.86e-08	28.4009
rs147955564	T	C	T	C	0.675	0.00785	0.1499	6.7e-06	20.277
rs149189745	T	C	T	C	0.3921	0.02566	0.0847	3.67e-06	21.4302
rs150739777	C	T	C	T	-0.3931	0.02383	0.088	7.93e-06	19.9545
rs28760293	T	A	T	A	0.1557	0.17555	0.0326	1.79e-06	22.8109
rs3019294	T	C	T	C	-0.2304	0.07233	0.049	2.58e-06	22.1092
rs6825381	C	T	C	T	0.6747	0.00691	0.1494	6.3e-06	20.3948
rs704	A	G	A	G	0.4579	0.46665	0.0234	2.88e-85	382.921
rs7073556	G	C	G	C	-0.1243	0.27303	0.028	9.03e-06	19.7073
rs7101168	C	T	C	T	0.1163	0.50352	0.0255	5.1e-06	20.8008
rs72832456	G	A	G	A	0.318	0.03478	0.0689	3.92e-06	21.3018
rs73074141	G	A	G	A	-0.3978	0.01918	0.0898	9.43e-06	19.6235
rs77005271	T	C	T	C	0.211	0.0861	0.0445	2.12e-06	22.4825
rs7939002	A	G	A	G	0.1167	0.42739	0.0253	3.98e-06	21.2765
rs8045204	A	G	A	G	-0.3626	0.02582	0.0802	6.15e-06	20.4412
rs9603430	T	C	T	C	-0.1286	0.28782	0.0279	4.04e-06	21.2458
rs4796024	T	C	T	C	0.1953	0.10272	0.0415	2.53e-06	22.1467																	2	TRUE	NA
rs9902833	G	A	G	A	0.264	0.61385	0.0252	1.11e-25	109.751																	2	TRUE	NA
SNP	effect_allele	other_allele	effect_allele	other_allele	beta.exposure	se.exposure	pval.exposure	eaf.exposure	F	Total F
rs10925438	A	G	A	G	0.1191	0.026	4.63e-06	0.33591	20.9834	32.4378
rs112202751	G	A	G	A	0.1645	0.0335	9.09e-07	0.17147	24.1125		CBR1
rs115678235	A	G	A	G	-0.3953	0.0855	3.78e-06	0.02174	21.3758
rs117934525	T	G	T	G	-0.2848	0.0627	5.57e-06	0.04187	20.6322
rs12376049	A	T	A	T	-0.1904	0.0424	7.1e-06	0.10301	20.1652
rs141751264	T	C	T	C	0.5605	0.1186	2.29e-06	0.01271	22.3348
rs146140200	A	G	A	G	-0.4095	0.085	1.45e-06	0.02565	23.2097
rs1473924	C	T	C	T	-0.1411	0.0312	6.11e-06	0.80343	20.4524
rs16993864	A	C	A	C	-1.2151	0.0827	7.16e-49	0.02198	215.88
rs184194021	G	T	G	T	-0.4107	0.0839	9.82e-07	0.02566	23.9621
rs1973697	A	C	A	C	0.1186	0.0261	5.52e-06	0.37806	20.6485
rs2018601	C	T	C	T	0.1162	0.0252	4.01e-06	0.5199	21.2623
rs2150614	C	T	C	T	0.1114	0.0249	7.68e-06	0.55619	20.0157
rs2696306	T	G	T	G	0.2001	0.0447	7.59e-06	0.9149	20.0391
rs4817770	T	C	T	C	0.2867	0.0378	3.33e-14	0.12323	57.527
rs55880835	C	G	C	G	0.3756	0.0835	6.85e-06	0.02417	20.2338
rs55933349	C	G	C	G	0.4106	0.0884	3.4e-06	0.02037	21.5741
rs56007488	T	C	T	C	0.1764	0.0347	3.7e-07	0.15334	25.8427
rs62143197	A	G	A	G	0.2228	0.0302	1.61e-13	0.22311	54.4273
rs7221712	T	G	T	G	0.3571	0.0798	7.64e-06	0.02435	20.0251
rs72868946	C	G	C	G	0.4921	0.1089	6.22e-06	0.01308	20.4198
rs74380574	A	G	A	G	0.3239	0.073	9.12e-06	0.03215	19.6868
rs77385308	G	T	G	T	-0.1627	0.0341	1.83e-06	0.16453	22.7649
rs932267	C	T	C	T	0.1551	0.0339	4.76e-06	0.84299	20.9326
SNP	effect_allele.exposure	other_allele.exposure	effect_allele.outcome	other_allele.outcome	beta.exposure	se.exposure	eaf.exposure	pval.exposure	F	Total F
rs111558233	T	C	T	C	0.1511	0.0334	0.16309	6.03e-06	20.4661	87.886
rs111580543	A	G	A	G	-0.7852	0.1258	0.0116	4.37e-10	38.9582		NDUFS4
rs112060220	G	C	G	C	-0.6134	0.1146	0.01192	8.71e-08	28.6496
rs115474877	G	A	G	A	0.4014	0.0689	0.03401	5.62e-09	33.9403
rs116085166	G	C	G	C	0.7356	0.104	0.0145	1.48e-12	50.0284
rs116135944	T	G	T	G	-0.3782	0.076	0.02705	6.46e-07	24.7637
rs116499586	A	G	A	G	-0.2771	0.0611	0.05167	5.75e-06	20.5679
rs116815955	A	G	A	G	-0.4404	0.0543	0.05425	4.79e-16	65.7802
rs116827816	T	G	T	G	0.5259	0.108	0.01537	1.1e-06	23.7115
rs11739292	T	G	T	G	0.1146	0.0256	0.47753	7.76e-06	20.0396
rs117823715	G	T	G	T	0.3496	0.0768	0.03035	5.37e-06	20.7215
rs12145913	G	A	G	A	-0.3464	0.0711	0.03313	1.1e-06	23.7365
rs12355543	G	T	G	T	-0.2329	0.0506	0.06824	4.07e-06	21.1855
rs1359594	G	T	G	T	0.6618	0.0219	0.52842	1e-200	913.199
rs138765996	C	T	C	T	0.4116	0.0851	0.02293	1.32e-06	23.3933
rs145134468	A	C	A	C	-0.3587	0.0696	0.03712	2.57e-07	26.561
rs147724011	G	A	G	A	0.7944	0.1039	0.01467	2.14e-14	58.4585
rs148531164	C	T	C	T	-0.5769	0.0807	0.02578	8.91e-13	51.1039
rs17020942	A	G	A	G	-0.4448	0.0957	0.02006	3.39e-06	21.6026
rs17584783	T	C	T	C	0.1178	0.0254	0.44904	3.39e-06	21.5091
rs2640498	G	A	G	A	0.1236	0.0262	0.58276	2.29e-06	22.2553
rs2782542	A	G	A	G	0.1391	0.0306	0.2474	5.37e-06	20.6639
rs2994256	C	T	C	T	0.3942	0.0662	0.0383	2.57e-09	35.4582
rs34140990	A	C	A	C	0.1193	0.0251	0.42058	1.95e-06	22.5909
rs34780947	C	T	C	T	-0.4441	0.0901	0.01972	8.32e-07	24.2947
rs3790843	T	C	T	C	0.1379	0.027	0.2965	3.39e-07	26.0856
rs4111399	C	T	C	T	-0.1143	0.025	0.4589	4.9e-06	20.9032
rs55843549	G	T	G	T	0.1192	0.0251	0.58004	2.14e-06	22.553
rs6139104	T	A	T	A	0.1952	0.0417	0.09492	2.88e-06	21.9123
rs71631848	A	G	A	G	-0.4221	0.0281	0.25015	5.62e-51	225.641
rs7335075	T	C	T	C	0.166	0.0373	0.87156	8.71e-06	19.8061
rs74927039	A	G	A	G	0.2289	0.0485	0.07105	2.4e-06	22.2745
rs75034267	G	A	G	A	0.479	0.1008	0.01528	2.04e-06	22.5814
rs7549171	G	A	G	A	-0.3917	0.0289	0.227	6.61e-42	183.701
rs75969601	A	C	A	C	0.2476	0.0519	0.06086	1.86e-06	22.7597
rs77335005	G	A	G	A	-0.2085	0.0464	0.07845	7.08e-06	20.1919
rs7777571	G	T	G	T	-0.1422	0.0291	0.24906	1e-06	23.8788
rs78042598	G	C	G	C	0.4191	0.0605	0.04323	4.17e-12	47.9871
rs79452139	T	A	T	A	-0.4452	0.0985	0.01897	6.17e-06	20.4286
rs8013508	A	G	A	G	-0.1804	0.0391	0.11971	3.98e-06	21.2872
rs9877675	G	A	G	A	0.1222	0.0255	0.39374	1.66e-06	22.9648
rs9970075	G	T	G	T	0.7717	0.0213	0.57713	1e-200	1312.62

## Sheet: Table S5
SNP	effect_allele.exposure	other_allele.exposure	effect_allele.outcome	other_allele.outcome	beta.exposure	se.exposure	eaf.exposure	pval.exposure	F	Total F
rs1001686	A	G	A	G	-0.144	0.0326	0.8204	9.77e-06	19.5115	21.2948	SOD[Mn]
rs11024323	C	T	C	T	0.1191	0.0264	0.3729	6.61e-06	20.3524
rs117562245	T	C	T	C	-0.5093	0.108	0.01249	2.4e-06	22.2382
rs117572385	G	C	G	C	0.3078	0.0685	0.03441	7.08e-06	20.1909
rs13395539	C	T	C	T	-0.4017	0.0883	0.02018	5.37e-06	20.6958
rs139197368	A	G	A	G	-0.5768	0.1276	0.00933	6.17e-06	20.4338
rs1430626	T	C	T	C	0.1632	0.036	0.15098	5.89e-06	20.5511
rs150981482	T	G	T	G	-0.3258	0.0736	0.02986	9.77e-06	19.5951
rs2415713	A	G	A	G	-0.2111	0.0464	0.07486	5.37e-06	20.6986
rs35419867	G	A	G	A	-0.1365	0.0276	0.27486	7.24e-07	24.4595
rs3764232	G	A	G	A	0.1123	0.025	0.54023	6.92e-06	20.1781
rs3927060	C	G	C	G	-0.1986	0.0373	0.87658	1.05e-07	28.3492
rs4784003	G	T	G	T	-0.1162	0.026	0.51344	8.13e-06	19.974
rs61371951	T	C	T	C	-0.127	0.0284	0.25148	7.59e-06	19.9973
rs73692915	A	C	A	C	-0.2179	0.0475	0.07367	4.57e-06	21.0439
rs74500653	T	C	T	C	-0.3427	0.0743	0.02938	3.98e-06	21.2741
rs75460349	C	A	C	A	0.3823	0.0807	0.02468	2.19e-06	22.442
rs7827092	T	A	T	A	0.3323	0.0712	0.03402	3.02e-06	21.7821
rs9282638	C	T	C	T	-0.1593	0.0349	0.14735	5.13e-06	20.8344
SNP	effect_allele.exposure	other_allele.exposure	effect_allele.outcome	other_allele.outcome	beta.exposure	eaf.exposure	se.exposure	pval.exposure	F	Total F
rs11671984	C	T	C	T	0.1274	0.72911	0.028	5.37e-06	20.7025	20.5281
rs117277407	A	T	A	T	-0.4707	0.01834	0.0974	1.35e-06	23.3545
rs117679690	A	G	A	G	-0.2942	0.04234	0.0651	6.31e-06	20.4232
rs12294187	C	T	C	T	0.1574	0.14904	0.0347	5.75e-06	20.5755		PDK2
rs140975232	T	C	T	C	-0.6596	0.00804	0.1469	7.08e-06	20.1613
rs146972460	T	A	T	A	0.4441	0.0189	0.0998	8.51e-06	19.8016
rs1558539	A	G	A	G	-0.1247	0.27542	0.0281	9.12e-06	19.6934
rs2582965	C	G	C	G	-0.1173	0.41764	0.025	2.75e-06	22.0149
rs4110590	C	T	C	T	-0.1146	0.36283	0.0257	7.94e-06	19.884
rs58266455	T	C	T	C	0.1143	0.42054	0.0255	7.59e-06	20.0915
rs60552070	T	C	T	C	0.1852	0.11261	0.0402	4.17e-06	21.2241
rs8104722	C	T	C	T	-0.1146	0.3995	0.0256	7.41e-06	20.0396
rs960551	C	T	C	T	-0.2964	0.03964	0.0667	8.71e-06	19.7472
rs9906305	G	T	G	T	0.1566	0.16113	0.0353	9.33e-06	19.6804
SNP	effect_allele.exposure	other_allele.exposure	effect_allele.outcome	other_allele.outcome	beta.exposure	eaf.exposure	se.exposure	pval.exposure	F	Total F
rs113359453	C	G	C	G	-0.160947	0.005877	0.0360712	8.1e-06	19.9088	21.1162
rs114158296	T	C	T	C	0.126618	0.010293	0.0285252	9e-06	19.7031
rs114598078	T	C	T	C	0.0655782	0.042309	0.0137636	1.9e-06	22.7015
rs117381692	A	G	A	G	-0.0663395	0.036242	0.0146568	6e-06	20.4864		Ascorbate（vc）
rs11986565	G	T	G	T	0.0255192	0.591226	0.00560563	5.3e-06	20.7246
rs12104154	T	C	T	C	-0.049787	0.074316	0.0109475	5.4e-06	20.6825
rs17482258	T	C	T	C	0.042829	0.099073	0.00926045	3.7e-06	21.39
rs1883993	A	G	A	G	0.044959	0.095419	0.00935324	1.5e-06	23.1052
rs2018201	G	T	G	T	-0.0808079	0.026551	0.0171646	2.5e-06	22.1636
rs2485652	G	A	G	A	0.0251306	0.37586	0.00567557	9.5e-06	19.6059
rs4238567	C	T	C	T	0.0253068	0.522046	0.00550812	4.3e-06	21.109
rs4481190	C	A	C	A	-0.0306375	0.351041	0.00574377	9.6e-08	28.452
rs56161640	T	A	T	A	-0.0336833	0.165901	0.00740269	5.4e-06	20.7038
rs58173702	T	C	T	C	-0.0336022	0.15658	0.00757257	9.1e-06	19.6901
rs6073784	A	T	A	T	0.0329714	0.161587	0.0074394	9.3e-06	19.6426
rs6812943	A	G	A	G	0.0251957	0.595801	0.00561422	7.2e-06	20.1407
rs74978963	T	C	T	C	0.150814	0.008729	0.0310213	1.2e-06	23.6354
rs7626478	A	G	A	G	0.0279796	0.720257	0.00610134	4.5e-06	21.0297
rs78506130	G	A	G	A	0.0502625	0.066397	0.011353	9.5e-06	19.6005
rs79456937	T	C	T	C	0.0573569	0.05045	0.0126128	5.4e-06	20.6799
rs79510058	A	G	A	G	0.0667678	0.03634	0.0149793	8.3e-06	19.8679
rs79757038	T	C	T	C	-0.0871327	0.019745	0.0197102	9.8e-06	19.5425
rs913833	G	A	G	A	-0.0478842	0.929852	0.0107407	8.3e-06	19.8756
rs9540734	A	G	A	G	-0.0259285	0.477524	0.00548469	2.3e-06	22.3486

## Sheet: Table S6
SNP	effect_allele.exposure	other_allele.exposure	effect_allele.outcome	other_allele.outcome	beta.exposure	se.exposure	eaf.exposure	pval.exposure	F	Total F
rs113359453	C	G	C	G	-0.160947	0.0360712	0.005877	8.1e-06	19.9088	21.1162
rs114158296	T	C	T	C	0.126618	0.0285252	0.010293	9e-06	19.7031
rs114598078	T	C	T	C	0.0655782	0.0137636	0.042309	1.9e-06	22.7015		cat
rs117381692	A	G	A	G	-0.0663395	0.0146568	0.036242	6e-06	20.4864
rs11986565	G	T	G	T	0.0255192	0.00560563	0.591226	5.3e-06	20.7246
rs12104154	T	C	T	C	-0.049787	0.0109475	0.074316	5.4e-06	20.6825
rs17482258	T	C	T	C	0.042829	0.00926045	0.099073	3.7e-06	21.39
rs1883993	A	G	A	G	0.044959	0.00935324	0.095419	1.5e-06	23.1052
rs2018201	G	T	G	T	-0.0808079	0.0171646	0.026551	2.5e-06	22.1636
rs2485652	G	A	G	A	0.0251306	0.00567557	0.37586	9.5e-06	19.6059
rs4238567	C	T	C	T	0.0253068	0.00550812	0.522046	4.3e-06	21.109
rs4481190	C	A	C	A	-0.0306375	0.00574377	0.351041	9.6e-08	28.452
rs56161640	T	A	T	A	-0.0336833	0.00740269	0.165901	5.4e-06	20.7038
rs58173702	T	C	T	C	-0.0336022	0.00757257	0.15658	9.1e-06	19.6901
rs6073784	A	T	A	T	0.0329714	0.0074394	0.161587	9.3e-06	19.6426
rs6812943	A	G	A	G	0.0251957	0.00561422	0.595801	7.2e-06	20.1407
rs74978963	T	C	T	C	0.150814	0.0310213	0.008729	1.2e-06	23.6354
rs7626478	A	G	A	G	0.0279796	0.00610134	0.720257	4.5e-06	21.0297
rs78506130	G	A	G	A	0.0502625	0.011353	0.066397	9.5e-06	19.6005
rs79456937	T	C	T	C	0.0573569	0.0126128	0.05045	5.4e-06	20.6799
rs79510058	A	G	A	G	0.0667678	0.0149793	0.03634	8.3e-06	19.8679
rs79757038	T	C	T	C	-0.0871327	0.0197102	0.019745	9.8e-06	19.5425
rs913833	G	A	G	A	-0.0478842	0.0107407	0.929852	8.3e-06	19.8756
rs9540734	A	G	A	G	-0.0259285	0.00548469	0.477524	2.3e-06	22.3486
SNP	effect_allele.exposure	other_allele.exposure	effect_allele.outcome	other_allele.outcome	beta.exposure	eaf.exposure	se.exposure	pval.exposure	F	Total F
rs11807310	G	A	G	A	0.1649	0.15048	0.0352	2.82e-06	21.946	21.7015
rs12660070	A	G	A	G	0.1467	0.22754	0.0291	4.47e-07	25.4141
rs13210074	A	C	A	C	0.1394	0.3826	0.0253	3.8e-08	30.3588		Cytochrome c
rs140660830	G	A	G	A	-0.5094	0.01427	0.1068	1.86e-06	22.7497
rs144427799	A	G	A	G	0.2057	0.10283	0.0412	6.03e-07	24.9272
rs146980227	A	G	A	G	0.5178	0.01362	0.114	5.62e-06	20.6307
rs190365290	C	T	C	T	0.5698	0.01281	0.1243	4.57e-06	21.0137
rs2248761	A	T	A	T	-0.1254	0.28531	0.0278	6.76e-06	20.3472
rs2260125	C	T	C	T	0.1191	0.36257	0.0256	3.24e-06	21.6443
rs244029	C	T	C	T	-0.1367	0.78626	0.0305	7.59e-06	20.088
rs253760	A	C	A	C	-0.1306	0.24123	0.0288	5.62e-06	20.5637
rs2735248	G	A	G	A	0.1906	0.8958	0.0413	3.89e-06	21.2983
rs489040	G	A	G	A	-0.1125	0.50641	0.0251	7.41e-06	20.089
rs59783122	A	C	A	C	-0.2964	0.03881	0.0655	6.03e-06	20.4774
rs62113776	T	C	T	C	0.1596	0.15365	0.0342	3.16e-06	21.7778
rs6917059	G	A	G	A	0.1309	0.27429	0.0289	5.89e-06	20.5156
rs71621896	A	C	A	C	0.2093	0.07493	0.0462	6.03e-06	20.5236
rs7273606	T	C	T	C	0.3167	0.03033	0.0716	9.77e-06	19.5646
rs72784138	A	G	A	G	-0.2372	0.06693	0.0531	7.94e-06	19.9545
rs7279107	T	C	T	C	-0.1366	0.76143	0.0292	2.82e-06	21.8845
rs75021120	T	C	T	C	-0.3065	0.03798	0.0686	7.76e-06	19.9624
SNP	effect_allele.exposure	other_allele.exposure	effect_allele.outcome	other_allele.outcome	beta.exposure	se.exposure	eaf.exposure	pval.exposure	F	Total F
rs1097234	A	C	A	C	0.5633	0.0311	0.17474	1.62e-73	328.064	44.052
rs111544141	T	A	T	A	0.333	0.0522	0.06357	1.74e-10	40.6956
rs116766476	T	G	T	G	0.5526	0.1207	0.01172	4.79e-06	20.9608		Glutathione peroxidase 7
rs12048380	C	T	C	T	-0.173	0.0374	0.85412	3.72e-06	21.3968
rs12936913	T	C	T	C	-0.127	0.0272	0.28207	3.09e-06	21.8007
rs142938191	T	G	T	G	0.5354	0.1114	0.01328	1.55e-06	23.0986
rs144367755	A	G	A	G	-0.1727	0.0384	0.11776	7.08e-06	20.2266
rs145715722	A	G	A	G	0.4744	0.0373	0.12032	3.98e-37	161.76
rs183153524	C	T	C	T	0.1872	0.0408	0.10672	4.57e-06	21.0519
rs204523	T	A	T	A	-0.15	0.0315	0.81078	1.95e-06	22.6757
rs2566479	G	A	G	A	-0.2131	0.0478	0.92465	8.51e-06	19.8752
rs2795000	T	C	T	C	0.3528	0.0395	0.11796	4.37e-19	79.7743
rs41313375	G	C	G	C	0.4963	0.1011	0.015	9.33e-07	24.0983
rs59212942	T	C	T	C	-0.2322	0.0518	0.07231	7.41e-06	20.0939
rs61797068	C	G	C	G	0.1589	0.0343	0.15569	3.63e-06	21.4615
rs61821092	G	T	G	T	-0.2171	0.0407	0.14059	9.55e-08	28.4532
rs6892733	A	G	A	G	0.1133	0.0246	0.54018	3.98e-06	21.2124
rs6993770	T	A	T	A	-0.134	0.0274	0.28225	1.05e-06	23.9171
rs7186574	T	C	T	C	0.1706	0.0355	0.15073	1.51e-06	23.0941
rs74401788	T	G	T	G	0.3574	0.0785	0.02817	5.25e-06	20.7286
rs76331340	A	G	A	G	-0.3168	0.0601	0.04933	1.38e-07	27.7857
rs76810214	A	G	A	G	-0.3053	0.0682	0.039	7.41e-06	20.0394
rs79236197	T	C	T	C	0.362	0.0741	0.02869	1.05e-06	23.8661
rs9883667	A	G	A	G	-0.284	0.0618	0.04044	4.37e-06	21.1183

## Sheet: Table S7
SNP	effect_allele.exposure	other_allele.exposure	effect_allele.outcome	other_allele.outcome	beta.exposure	se.exposure	eaf.exposure	pval.exposure	F	Total F
rs114462039	G	A	G	A	0.4791	0.1051	0.01431	5.13e-06	20.7801	46.9919
rs12214820	A	G	A	G	0.1825	0.0342	0.17638	9.77e-08	28.4756		Glutathione S-transferase A1
rs140020114	A	G	A	G	-0.4294	0.0943	0.02008	5.37e-06	20.7348
rs2185401	T	C	T	C	-0.35	0.071	0.03154	8.13e-07	24.3007
rs2290758	A	G	A	G	0.4157	0.0237	0.57002	7.24e-69	307.655
rs7238437	G	A	G	A	0.1471	0.0323	0.18209	5.25e-06	20.7406
rs73073444	T	C	T	C	-0.5614	0.1193	0.01095	2.51e-06	22.1444
rs75534686	T	C	T	C	0.4056	0.0869	0.02338	3.02e-06	21.7849
rs7720426	A	G	A	G	-0.15	0.0324	0.18001	3.63e-06	21.4335
rs7819300	T	C	T	C	-0.122	0.0258	0.38504	2.19e-06	22.3604
rs78409028	A	G	A	G	0.7853	0.1614	0.00605	1.15e-06	23.6736
rs79104405	A	G	A	G	0.4456	0.0816	0.0236	4.68e-08	29.8202
SNP	effect_allele.exposure	other_allele.exposure	effect_allele.outcome	other_allele.outcome	beta.exposure	se.exposure	eaf.exposure	pval.exposure	F	Total F
rs10223932	C	A	C	A	-0.1503	0.0314	0.18781	1.7e-06	22.9118	45.7018
rs11038250	G	A	G	A	-0.1358	0.0305	0.22487	8.51e-06	19.8244
rs11538963	C	T	C	T	0.1912	0.0412	0.09608	3.55e-06	21.5368		NOQ1
rs11645585	G	T	G	T	-0.338	0.0241	0.42522	1.17e-44	196.698
rs116896699	A	G	A	G	-0.497	0.0464	0.07986	9.33e-27	114.73
rs117422858	G	A	G	A	0.3759	0.072	0.03214	1.78e-07	27.2571
rs118025614	T	C	T	C	0.7428	0.1497	0.00696	6.92e-07	24.6207
rs1291114	C	G	C	G	-0.1841	0.039	0.88538	2.29e-06	22.2832
rs140838123	A	G	A	G	0.3078	0.0588	0.04636	1.66e-07	27.402
rs141039288	G	C	G	C	-0.4111	0.0685	0.034	1.95e-09	36.0175
rs148991051	C	G	C	G	0.3419	0.0772	0.03091	9.55e-06	19.6139
rs149857847	T	C	T	C	0.4462	0.1007	0.01675	9.33e-06	19.6336
rs1534994	C	T	C	T	-0.319	0.0722	0.97074	9.77e-06	19.5212
rs2077663	T	G	T	G	-0.3118	0.0466	0.0777	2.29e-11	44.7693
rs2310350	G	C	G	C	-0.1194	0.0263	0.34819	5.5e-06	20.6109
rs26594	T	C	T	C	-0.1206	0.0246	0.52274	9.33e-07	24.0339
rs2659610	G	A	G	A	-0.1254	0.0282	0.6973	8.71e-06	19.7741
rs2900485	T	C	T	C	0.2356	0.0512	0.07171	4.17e-06	21.1744
rs3859056	G	C	G	C	-0.381	0.0829	0.02423	4.27e-06	21.1223
rs4315232	T	A	T	A	-0.1902	0.0422	0.09535	6.46e-06	20.314
rs4781730	T	C	T	C	-0.1321	0.0274	0.29727	1.41e-06	23.2437
rs4812543	G	C	G	C	0.1961	0.0397	0.10877	7.94e-07	24.3991
rs4985520	A	G	A	G	0.3328	0.0682	0.03638	1.05e-06	23.8121
rs7206524	T	G	T	G	-0.4462	0.0252	0.31967	2.63e-70	313.515
rs72880107	C	T	C	T	-0.5807	0.1115	0.01491	1.91e-07	27.124
rs7305335	T	C	T	C	-0.1165	0.0248	0.55637	2.63e-06	22.0673
rs74194140	A	C	A	C	-0.3285	0.0442	0.09013	1.1e-13	55.2365
rs77102042	T	A	T	A	-0.3154	0.0463	0.0919	9.77e-12	46.4046
SNP	effect_allele.exposure	other_allele.exposure	effect_allele.outcome	other_allele.outcome	beta.exposure	se.exposure	pval.exposure	eaf.exposure	F	Total F
rs10816765	G	A	G	A	-0.1431	0.0318	6.92e-06	0.18196	20.25	21.5155
rs11133884	T	C	T	C	-0.1258	0.0283	8.71e-06	0.39445	19.7601
rs144500725	T	G	T	G	-0.4909	0.1108	9.33e-06	0.01453	19.6294		NDUFV2
rs148516665	C	T	C	T	-0.5823	0.1263	4.07e-06	0.0123	21.2563
rs3859667	A	T	A	T	-0.1258	0.0258	1.05e-06	0.39321	23.7751
rs719535	C	T	C	T	0.1361	0.0293	3.31e-06	0.75807	21.5765
rs72792783	C	T	C	T	0.2461	0.0545	6.17e-06	0.0555	20.3906
rs72822692	A	G	A	G	0.2932	0.0633	3.55e-06	0.03949	21.4546
rs740081	T	C	T	C	-0.1419	0.0296	1.62e-06	0.23897	22.9817
rs752046	G	A	G	A	-0.1328	0.0247	7.24e-08	0.52143	28.9069
rs7652590	G	A	G	A	0.242	0.0546	9.33e-06	0.93955	19.6447
rs76701111	G	A	G	A	-0.4126	0.093	9.12e-06	0.02172	19.6831
rs77145485	G	A	G	A	0.1856	0.0411	6.46e-06	0.10677	20.3926

## Sheet: Table S8
SNP	effect_allele.exposure	other_allele.exposure	effect_allele.outcome	other_allele.outcome	beta.exposure	eaf.exposure	se.exposure	pval.exposure	F	Total F
rs10077932	T	C	T	C	-0.0402	0.1376	0.0087	4.08e-06	21.3508	21.7219
rs1013104	T	C	T	C	-0.0207	0.4354	0.0045	3.83e-06	21.16		Tocopherol
rs10492212	T	C	T	C	-0.0274	0.1606	0.0062	8.66e-06	19.5307
rs10520845	A	C	A	C	0.191	0.0165	0.0419	5.27e-06	20.7797
rs1060467	G	A	G	A	-0.0233	0.4097	0.0045	2.61e-07	26.8094
rs13336771	A	C	A	C	0.0624	0.1736	0.0139	7.39e-06	20.153
rs261301	C	T	C	T	-0.0323	0.8686	0.0068	2.06e-06	22.5625
rs5994305	G	A	G	A	-0.0307	0.1682	0.0062	7.15e-07	24.5185
rs6821770	A	G	A	G	0.038	0.143	0.0086	8.92e-06	19.5241
rs7038957	C	T	C	T	0.0287	0.1688	0.0062	3.86e-06	21.4279
rs7350776	G	C	G	C	-0.0239	0.303	0.0052	3.86e-06	21.1246
SNP	effect_allele.exposure	other_allele.exposure	effect_allele.outcome	other_allele.outcome	beta.exposure	se.exposure	pval.exposure	eaf.exposure	F	Total F
rs11194212	T	C	T	C	-0.2492	0.0494	4.47e-07	0.06736	25.4473	22.0547
rs112052836	G	A	G	A	0.1466	0.0325	6.46e-06	0.20259	20.347		CPR
rs112238094	A	G	A	G	-0.1975	0.0433	5.01e-06	0.09123	20.8046
rs112818116	T	C	T	C	0.2738	0.0579	2.24e-06	0.05066	22.362
rs1130163	A	G	A	G	0.36	0.0702	2.95e-07	0.0319	26.2985
rs117206115	G	A	G	A	0.2756	0.0617	7.94e-06	0.04208	19.9521
rs117875892	G	A	G	A	0.4096	0.0908	6.46e-06	0.02167	20.3492
rs141802699	G	T	G	T	0.3805	0.0836	5.25e-06	0.02542	20.7156
rs146492840	G	T	G	T	-0.4093	0.091	6.92e-06	0.02112	20.2302
rs146846214	C	T	C	T	0.35	0.0728	1.51e-06	0.02872	23.1139
rs147826758	G	A	G	A	0.7422	0.1605	3.72e-06	0.0057	21.3841
rs2764879	A	G	A	G	0.1203	0.0251	1.66e-06	0.50002	22.9712
rs321561	A	G	A	G	-0.2635	0.0501	1.48e-07	0.93161	27.6621
rs34856	T	C	T	C	0.2213	0.0477	3.47e-06	0.92486	21.5242
rs4728939	G	T	G	T	0.3047	0.0625	1.07e-06	0.9591	23.7676
rs56703203	T	C	T	C	0.4885	0.098	6.31e-07	0.0156	24.8472
rs6703785	T	C	T	C	-0.3034	0.0686	9.77e-06	0.9649	19.5606
rs72918604	G	T	G	T	0.1987	0.0445	8.13e-06	0.08322	19.9377
rs73694060	A	T	A	T	-0.2184	0.0476	4.57e-06	0.07323	21.0519
rs74831430	C	T	C	T	0.184	0.0411	7.59e-06	0.10659	20.0425
rs894574	T	C	T	C	0.1112	0.0252	9.77e-06	0.52837	19.4719
rs9633743	T	C	T	C	-0.1276	0.0287	8.51e-06	0.2499	19.7669
rs9863261	T	C	T	C	0.1256	0.0248	3.89e-07	0.51458	25.6493
SNP	effect_allele.exposure	other_allele.exposure	effect_allele.outcome	other_allele.outcome	beta.exposure	se.exposure	eaf.exposure	pval.exposure	F	Total F
rs10418046	G	T	G	T	-0.14	0.0299	0.21727	2.82e-06	21.9237	21.8198
rs112200265	G	T	G	T	0.3455	0.0756	0.02882	4.79e-06	20.8859		PC
rs141052380	A	G	A	G	-0.2789	0.0524	0.06564	1.05e-07	28.3292
rs17042124	G	A	G	A	0.3841	0.0838	0.02346	4.57e-06	21.0088
rs183408762	G	A	G	A	0.6448	0.1417	0.00792	5.37e-06	20.7067
rs189045307	A	G	A	G	0.4168	0.0912	0.02227	4.9e-06	20.8865
rs190148453	C	G	C	G	0.353	0.0786	0.02818	7.08e-06	20.1699
rs196818	A	G	A	G	0.3177	0.0702	0.03176	6.03e-06	20.4814
rs2036609	G	C	G	C	0.1873	0.0356	0.85913	1.45e-07	27.6806
rs3768696	C	T	C	T	-0.1359	0.0306	0.25432	8.91e-06	19.724
rs4527404	C	G	C	G	0.1221	0.0257	0.40559	1.95e-06	22.5717
rs55908282	G	A	G	A	-0.1365	0.0275	0.29716	6.61e-07	24.6377
rs73023215	T	C	T	C	0.4168	0.0914	0.01854	5.13e-06	20.7952
rs73200834	G	A	G	A	0.135	0.029	0.28746	3.24e-06	21.6706
rs73305690	T	A	T	A	-0.4909	0.1109	0.0155	9.55e-06	19.594
rs75974396	T	C	T	C	-0.2045	0.0459	0.08082	8.51e-06	19.85
rs76086503	T	C	T	C	-0.3444	0.075	0.03251	4.37e-06	21.0865
rs9839458	G	A	G	A	-0.1435	0.0315	0.19262	5.25e-06	20.7531

## Sheet: Table S9
SNP	effect_allele.exposure	other_allele.exposure	effect_allele.outcome	other_allele.outcome	beta.exposure	se.exposure	pval.exposure	F	Total F
rs11216599	G	A	G	A	-0.0621152	0.0139915	9e-06	19.7091	20.9985	Retinol
rs117219913	C	T	C	T	0.0476864	0.0103813	4.4e-06	21.1002
rs12119164	G	A	G	A	0.0295741	0.00637063	3.4e-06	21.5505
rs12768272	A	G	A	G	-0.0838051	0.0188279	8.5e-06	19.8124
rs143191624	A	C	A	C	0.117238	0.0259098	6e-06	20.4743
rs145903188	C	T	C	T	0.118938	0.0262608	5.9e-06	20.5128
rs149577802	T	C	T	C	-0.108795	0.0234115	3.4e-06	21.5953
rs1578938	T	C	T	C	-0.0536034	0.0120465	8.6e-06	19.7999
rs2126371	T	C	T	C	-0.0289453	0.00597696	1.3e-06	23.4528
rs3213829	G	T	G	T	0.025976	0.00560984	3.6e-06	21.4409
rs692790	C	T	C	T	0.0404149	0.00838208	1.4e-06	23.2477
rs73173865	T	G	T	G	-0.0402964	0.00904235	8.3e-06	19.8596
rs74977546	A	G	A	G	-0.063514	0.0126784	5.5e-07	25.0963
rs75252630	T	A	T	A	-0.0437493	0.00960013	5.2e-06	20.7677
rs76386979	C	T	C	T	0.0735537	0.0164336	7.6e-06	20.0329
rs76563698	T	G	T	G	-0.123622	0.0277217	8.2e-06	19.8862
rs7895513	A	G	A	G	-0.0256087	0.00565151	5.9e-06	20.5327
rs79521692	A	G	A	G	-0.0586142	0.0132085	9.1e-06	19.6924
rs80285556	A	C	A	C	-0.0493945	0.0109342	6.3e-06	20.4072
SNP	effect_allele.exposure	other_allele.exposure	effect_allele.outcome	other_allele.outcome	beta.exposure	eaf.exposure	se.exposure	pval.exposure	F	Total F
rs10094827	A	T	A	T	0.1266	0.30642	0.0271	3.09e-06	21.8237	27.8748
rs10174065	G	A	G	A	-0.1255	0.7199	0.0279	6.92e-06	20.2339		GLRX2
rs116799855	G	A	G	A	0.2562	0.05704	0.0543	2.34e-06	22.2617
rs117447534	T	G	T	G	0.4775	0.015	0.1054	5.89e-06	20.5242
rs117546820	G	T	G	T	0.4266	0.01725	0.096	8.91e-06	19.7469
rs12154507	C	G	C	G	-0.1613	0.19252	0.0321	5.25e-07	25.2498
rs1285272	T	C	T	C	0.1253	0.5682	0.0247	3.89e-07	25.7341
rs139719052	C	A	C	A	-0.4506	0.01649	0.0991	5.5e-06	20.6745
rs140512152	C	G	C	G	0.3806	0.02374	0.0835	5.13e-06	20.7761
rs16835528	A	G	A	G	0.2716	0.04229	0.061	8.51e-06	19.8244
rs183041147	A	G	A	G	0.4224	0.01778	0.0947	8.13e-06	19.8952
rs1914903	A	G	A	G	0.1578	0.15811	0.0337	2.88e-06	21.9257
rs56110507	G	T	G	T	0.3834	0.02303	0.0828	3.72e-06	21.4409
rs62143197	A	G	A	G	0.381	0.22311	0.0297	1.48e-37	164.565
rs62458114	A	C	A	C	-0.2382	0.0609	0.0523	5.25e-06	20.7434
rs74334049	A	G	A	G	0.2381	0.08235	0.0515	3.8e-06	21.3749
rs75243838	G	A	G	A	-0.3559	0.02912	0.0797	7.94e-06	19.9407
rs75405943	C	T	C	T	0.3795	0.02663	0.0786	1.38e-06	23.3119
rs7663947	T	C	T	C	-0.5924	0.00994	0.1239	1.74e-06	22.8606
rs798042	A	G	A	G	0.1164	0.36356	0.0258	6.17e-06	20.3548
rs852607	G	A	G	A	-0.1453	0.7473	0.0281	2.29e-07	26.7374
rs9525170	A	C	A	C	0.11	0.54872	0.0243	6.17e-06	20.4915
rs9634006	C	G	C	G	-0.2489	0.05749	0.0548	5.5e-06	20.6295
SNP	effect_allele.exposure	other_allele.exposure	effect_allele.outcome	other_allele.outcome	beta.exposure	se.exposure	eaf.exposure	pval.exposure	F	Total F
rs10745788	T	A	T	A	-0.3101	0.0677	0.9629	4.64e-06	20.981	23.1769
rs1114691	T	A	T	A	0.1136	0.0248	0.45513	4.64e-06	20.9823		SOD[Cu-Zn]
rs113089419	C	A	C	A	0.3207	0.0664	0.04037	1.37e-06	23.3272
rs115992412	G	A	G	A	0.3879	0.0828	0.02254	2.8e-06	21.9472
rs117984478	G	A	G	A	0.3212	0.0718	0.03061	7.69e-06	20.0125
rs11861986	T	G	T	G	-0.1359	0.0297	0.76491	4.74e-06	20.9376
rs12937481	C	T	C	T	-0.1204	0.0265	0.63878	5.54e-06	20.6424
rs1317414	G	A	G	A	-0.11	0.0246	0.47027	7.77e-06	19.9947
rs1405689	T	C	T	C	0.1173	0.0261	0.34986	6.98e-06	20.1983
rs148622725	T	C	T	C	0.7258	0.1526	0.00729	1.97e-06	22.6217
rs1499701	A	C	A	C	0.1141	0.0251	0.5346	5.47e-06	20.6644
rs1996441	A	C	A	C	-0.1457	0.0327	0.82926	8.36e-06	19.8529
rs2016081	C	T	C	T	-0.4437	0.0934	0.01979	2.03e-06	22.5676
rs2504927	T	C	T	C	-0.1096	0.0246	0.4169	8.38e-06	19.8496
rs2695234	G	A	G	A	-0.3427	0.0459	0.90931	8.25e-14	55.7446
rs36134863	G	A	G	A	-0.1685	0.0379	0.86026	8.75e-06	19.7661
rs3790028	C	G	C	G	-0.1721	0.0371	0.12249	3.5e-06	21.5186
rs3805535	C	T	C	T	-0.155	0.0345	0.15696	7.03e-06	20.1848
rs4619877	A	G	A	G	-0.1522	0.0284	0.28589	8.36e-08	28.7205
rs4856490	C	T	C	T	-0.1558	0.0319	0.18032	1.04e-06	23.8536
rs73164157	C	A	C	A	0.4627	0.0951	0.0169	1.14e-06	23.6722
rs7523327	A	G	A	G	-0.1164	0.0249	0.4987	2.94e-06	21.8528
SNP	effect_allele.exposure	other_allele.exposure	effect_allele.outcome	other_allele.outcome	beta.exposure	se.exposure	pval.exposure	eaf.exposure	F	Total F
rs10232083	A	G	A	G	-0.1239	0.0276	7.24e-06	0.31109	20.1523	21.2911
rs11122522	A	G	A	G	0.4218	0.0893	2.34e-06	0.02359	22.3105		MSRA
rs113925099	T	C	T	C	0.6266	0.1174	9.55e-08	0.01297	28.4869
rs114328345	C	T	C	T	0.3814	0.0835	4.9e-06	0.02559	20.8636
rs148945320	C	T	C	T	-0.29	0.0642	6.31e-06	0.04537	20.4045
rs316277	C	T	C	T	-0.1249	0.0281	8.91e-06	0.74332	19.7566
rs34121753	G	A	G	A	0.1138	0.0251	5.62e-06	0.56851	20.5559
rs34556557	G	C	G	C	-0.2497	0.0559	7.94e-06	0.05261	19.9532
rs4725891	G	C	G	C	0.1186	0.0267	9.12e-06	0.38146	19.7309
rs4953662	C	T	C	T	-0.1636	0.0361	5.75e-06	0.13961	20.5377
rs7019550	A	T	A	T	0.136	0.0292	3.31e-06	0.25638	21.6926
rs72626596	T	C	T	C	0.3213	0.0652	8.13e-07	0.04026	24.2843
rs72687152	C	T	C	T	0.2768	0.0598	3.63e-06	0.04576	21.4254
rs7333625	A	T	A	T	-0.1987	0.0443	7.24e-06	0.91276	20.1182
rs74908415	G	A	G	A	0.5376	0.1155	3.24e-06	0.01298	21.6648
rs78995203	T	C	T	C	-0.2535	0.0554	4.68e-06	0.05847	20.9381
rs79671946	T	C	T	C	0.3598	0.0743	1.26e-06	0.03045	23.4501
rs7979031	C	T	C	T	-0.1208	0.0273	9.33e-06	0.46262	19.5798
rs79804251	G	C	G	C	-0.207	0.0465	8.51e-06	0.07461	19.8169
rs9929209	T	C	T	C	-0.4936	0.1101	7.41e-06	0.01572	20.0991

## Sheet: Table S10
SNP	effect_allele.exposure	other_allele.exposure	effect_allele.outcome	other_allele.outcome	beta.exposure	eaf.exposure	se.exposure	pval.exposure	F	Total F
rs10008153	T	C	T	C	0.0501	0.4604	0.0112	7.71e-06	20.0096	28.66	Reverse PDK1 MR
rs10280711	C	G	C	G	-0.0762	0.8758	0.0168	5.74e-06	20.5727
rs10463311	T	C	T	C	-0.0792	0.7474	0.0126	3.26e-10	39.5102
rs10860575	A	G	A	G	0.0522	0.5857	0.0117	8.14e-06	19.9053
rs11032572	T	C	T	C	-0.0748	0.1601	0.016	2.94e-06	21.8556
rs112083464	T	C	T	C	-0.1729	0.9739	0.035	7.81e-07	24.4036
rs113247976	T	C	T	C	0.3322	0.0155	0.0492	1.46e-11	45.5899
rs113661575	C	G	C	G	-0.0795	0.1123	0.0178	7.96e-06	19.9478
rs11635569	A	G	A	G	0.0502	0.4103	0.0113	8.89e-06	19.7356
rs11645554	T	C	T	C	0.062	0.7395	0.0131	2.21e-06	22.3996
rs11650008	A	C	A	C	-0.0593	0.4661	0.0111	9.18e-08	28.5406
rs116900480	T	C	T	C	0.2407	0.017	0.0437	3.63e-08	30.3382
rs11749545	A	G	A	G	-0.0567	0.6996	0.0128	9.44e-06	19.6221
rs11789832	T	C	T	C	0.2647	0.0173	0.0469	1.66e-08	31.8539
rs118082508	T	C	T	C	0.2577	0.0163	0.0505	3.34e-07	26.0403
rs12131054	T	C	T	C	0.0515	0.3281	0.0116	9.01e-06	19.7105
rs1214598	A	G	A	G	-0.0555	0.371	0.0117	2.1e-06	22.5016
rs12459736	T	G	T	G	-0.0745	0.2616	0.0147	4.02e-07	25.6849
rs12608932	A	C	A	C	-0.1247	0.6528	0.0121	6.63e-25	106.209
rs1267658	T	C	T	C	-0.0533	0.6203	0.0114	2.93e-06	21.8597
rs12707085	T	C	T	C	0.065	0.2163	0.0146	8.51e-06	19.8208
rs12923337	A	T	A	T	-0.0565	0.5553	0.0111	3.58e-07	25.909
rs12948394	T	C	T	C	-0.0792	0.4678	0.0166	1.83e-06	22.7632
rs1392976	A	G	A	G	-0.0593	0.6046	0.0114	1.97e-07	27.0582
rs143841317	T	C	T	C	0.2321	0.0135	0.0523	9.09e-06	19.6946
rs143956135	A	T	A	T	0.5975	0.0112	0.0849	1.95e-12	49.5291
rs145794639	T	C	T	C	0.1927	0.0229	0.0418	4.03e-06	21.2525
rs146358369	A	G	A	G	0.0963	0.1291	0.0185	1.94e-07	27.0962
rs151077241	T	G	T	G	0.197	0.0229	0.0399	7.92e-07	24.3774
rs17524886	T	C	T	C	-0.0491	0.5154	0.011	8.06e-06	19.924
rs17558396	T	G	T	G	-0.0549	0.5351	0.011	6.01e-07	24.9092
rs17785991	A	T	A	T	0.0738	0.3525	0.0118	3.99e-10	39.1155
rs1868910	T	C	T	C	-0.0543	0.3347	0.0117	3.47e-06	21.5391
rs2045180	A	G	A	G	0.0922	0.3353	0.0118	5.56e-15	61.0517
rs2059374	T	C	T	C	0.0713	0.1894	0.0144	7.37e-07	24.5163
rs2072651	A	G	A	G	-0.0744	0.165	0.0147	4.17e-07	25.616
rs2077492	A	G	A	G	0.0612	0.4928	0.0111	3.52e-08	30.3988
rs2307008	A	G	A	G	-0.0775	0.1239	0.0169	4.52e-06	21.0296
rs2379994	T	C	T	C	0.061	0.664	0.0116	1.45e-07	27.6531
rs2453554	T	C	T	C	0.1723	0.2482	0.0126	1.44e-42	186.995
rs2744680	A	G	A	G	-0.0667	0.8343	0.0149	7.59e-06	20.0391
rs2985994	T	C	T	C	-0.0661	0.741	0.0127	1.94e-07	27.0892
rs34311866	T	C	T	C	-0.0763	0.8141	0.0153	6.13e-07	24.8695
rs34711187	T	C	T	C	-0.1077	0.0899	0.0198	5.35e-08	29.587
rs35092199	T	C	T	C	-0.0664	0.2272	0.0144	4.01e-06	21.2623
rs36075561	T	C	T	C	-0.0843	0.8826	0.0177	1.91e-06	22.6834
rs3740677	T	G	T	G	-0.0643	0.7682	0.0138	3.17e-06	21.7102
rs3742783	T	C	T	C	-0.0541	0.3152	0.0119	5.46e-06	20.6681
rs4653570	A	T	A	T	0.0741	0.8092	0.0148	5.54e-07	25.0676
rs4674377	T	G	T	G	0.0618	0.7148	0.0122	4.07e-07	25.66
rs4703252	T	G	T	G	0.0844	0.1172	0.0191	9.92e-06	19.5262
rs4824042	T	C	T	C	0.0751	0.191	0.0162	3.56e-06	21.4907
rs4944209	C	G	C	G	-0.0963	0.8973	0.0195	7.87e-07	24.3884
rs5020007	T	C	T	C	0.0577	0.7387	0.0127	5.54e-06	20.6416
rs517339	T	C	T	C	0.0645	0.6034	0.0112	8.46e-09	33.1653
rs5753630	A	G	A	G	0.0516	0.5797	0.0114	6e-06	20.4875
rs61931525	T	C	T	C	0.099	0.883	0.0173	1.05e-08	32.7475
rs62248402	A	T	A	T	-0.2883	0.0126	0.0609	2.2e-06	22.4107
rs62333164	A	G	A	G	0.0633	0.3348	0.0117	6.29e-08	29.2709
rs631312	A	G	A	G	-0.0791	0.7087	0.012	4.35e-11	43.4501
rs6494855	T	C	T	C	0.0527	0.5969	0.0113	3.11e-06	21.7503
rs6831487	T	G	T	G	-0.0627	0.6457	0.0115	4.98e-08	29.7262
rs6941112	A	G	A	G	0.0561	0.3289	0.0117	1.63e-06	22.9908
rs6957988	A	G	A	G	-0.1001	0.1	0.0197	3.75e-07	25.8188
rs6984926	T	C	T	C	0.0732	0.8086	0.0156	2.7e-06	22.0178
rs6998468	T	C	T	C	0.063	0.2017	0.014	6.8e-06	20.25
rs7195415	A	G	A	G	-0.1159	0.0515	0.0246	2.46e-06	22.1971
rs7200210	A	G	A	G	0.117	0.9484	0.0245	1.79e-06	22.8055
rs73079391	A	G	A	G	0.1609	0.0221	0.0362	8.8e-06	19.7558
rs75087725	A	C	A	C	0.4179	0.0122	0.0627	2.65e-11	44.4232
rs75209514	A	C	A	C	0.1284	0.0478	0.0273	2.56e-06	22.121
rs75959431	A	C	A	C	0.1138	0.0632	0.0229	6.71e-07	24.6953
rs76031679	C	G	C	G	0.1622	0.0287	0.0349	3.36e-06	21.5999
rs77445319	C	G	C	G	-0.0965	0.915	0.0217	8.71e-06	19.7758
rs78637660	C	G	C	G	-0.1403	0.0345	0.0317	9.61e-06	19.5883
rs7870884	T	C	T	C	0.0738	0.1574	0.0155	1.92e-06	22.6699
rs871269	T	C	T	C	-0.0536	0.3245	0.012	7.94e-06	19.9511
rs873786	T	C	T	C	-0.1139	0.0988	0.0215	1.17e-07	28.0654
rs9268581	A	G	A	G	-0.0727	0.2082	0.0143	3.7e-07	25.8462
rs9275477	A	C	A	C	0.1426	0.9036	0.0207	5.62e-12	47.4568
rs9488391	A	G	A	G	0.0569	0.6575	0.012	2.12e-06	22.4834
rs9857287	A	G	A	G	0.3907	0.9949	0.0879	8.8e-06	19.7565
rs9892862	A	G	A	G	-0.0608	0.2194	0.0135	6.68e-06	20.2833

[truncated: 5 more sheets: Table S11, S12, S13, S14, S15]
